# Supplementary material for: Mechanical disengagement of the cohesin ring
Source: Nat Struct Mol Biol. 2023 Oct 23;31(1):23–31. doi: 10.1038/s41594-023-01122-4 (PMC11377297; doi:10.1038/s41594-023-01122-4)
Supplement: Supplementary file 10 — Statistical source and single-molecule photobleaching data. [file 41594_2023_1122_MOESM10_ESM.xlsx]

## Sheet: Panel c
	Time (s)	Background	Trace 1	Trace 2	Trace 3
	0	-1239.71	10353.9	22359.8	8409.24
	15	7.29032	9675.92	5939.8	13957.9
	30	-809.71	12243.9	19034.8	7877.58
	45	-625.71	-799.082	10480.8	12799.2
	60	-974.71	10241.9	17021.8	8554.24
	75	-722.71	-487.082	3899.8	9465.24
	90	56.2903	11894.9	6196.8	6243.58
	105	-589.71	5454.92	11444.8	9732.58
	120	-719.71	11782.9	7393.8	6004.91
	135	-1835.71	1534.92	1065.8	6260.24
	150	-1342.71	16259.9	11536.8	8346.58
	165	13.2903	4784.92	-164.204	5909.91
	180	-1765.71	10813.9	9001.8	7481.91
	195	-13.7097	10228.9	5530.8	430.91
	210	1075.29	10991.9	12872.8	-820.423
	225	442.29	4479.92	4186.8	244.91
	240	-613.71	13581.9	9850.8	795.577
	255	-2152.71	18899.9	17036.8	-567.756
	270	-2175.71	13231.9	7407.8	-969.09
	285	269.29	6371.92	11071.8	-601.423
	300	-354.71	11402.9	17749.8	60.5769
	315	-780.71	9793.92	4620.8	-603.756
	330	490.29	10880.9	6770.8	-1155.42
	345	-2279.71	10751.9	20411.8	-835.09
	360	-778.71	4247.92	9278.8	-1042.42
	375	-415.71	11979.9	1421.8	-459.756
	390	-1103.71	986.918	8594.8	-395.756
	405	392.29	466.918	14928.8	-1065.09
	420	-1062.71	-47.0815	8633.8	331.91
	435	-1949.71	-571.082	-573.204	-1019.09
	450	883.29	-1807.08	-1627.2	40.9103
	465	-1100.71	1567.92	-1579.2	-706.756
	480	1031.29	-31.0815	355.796	-232.756
	495	848.29	-262.082	1764.8	-804.423
	510	-1670.71	-1820.08	-644.204	-488.09
	525	405.29	1880.92	-1447.2	-716.423
	540	2195.29	-110.082	1924.8	-742.09
	555	-1051.71	-967.082	-2038.2	-642.756
	570	-2670.71	-466.082	2172.8	2762.91
	585	-1132.71	-124.082	-1079.2	-543.423
	600	-771.71	-1455.08	-273.204	-222.09
	615	-1540.71	718.918	-2581.2	1515.58
	630	-589.71	-215.082	194.796	-620.423
	645	595.29	-11.0815	27.7958	-406.09
	660	-233.71	-42.0815	94.7958	-80.0897
	675	727.29	1410.92	-1589.2	7.24359
	690	-87.7097	660.918	-22.2042	-1385.76
	705	-442.71	-1656.08	565.796	-528.09
	720	-525.71	-345.082	1359.8	-622.09
	735	-1368.71	232.918	-1339.2	1471.24
	750	1489.29	-596.082	1450.8	659.91
	765	-753.71	-878.082	739.796	443.91
	780	-639.71	987.918	2838.8	-987.756
	795	-50.7097	705.918	1446.8	934.91
	810	-267.71	-119.082	-577.204	-572.756

## Sheet: Panel d
		Plotted (%)	Raw numbers
	Single	81.25	91
	Double	18.75	21
	Total	100	112

## Sheet: Panel e
		Number of cohesin molecules on DNA
		+ ATP	- ATP
	[NaCl]	+ cohesin loader	- cohesin loader
	50 mM	143	130
	130 mM	42	2
	500 mM	49	2
	1000 mM	46	3
	2000 mM	41	2

## Sheet: Panel g
		Cohesin molecules released from DNA
		Raw numbers	Plotted (%)	Raw numbers	Plotted (%)
	Before ATP	65	100	67	100
	After ATP	35	53.8462	5	7.46269
