# Supplementary material for: Mechanical disengagement of the cohesin ring
Source: Nat Struct Mol Biol. 2023 Oct 23;31(1):23–31. doi: 10.1038/s41594-023-01122-4 (PMC11377297; doi:10.1038/s41594-023-01122-4)
Supplement: Supplementary file 11 — FD curve and single-molecule photobleaching data. [file 41594_2023_1122_MOESM11_ESM.xlsx]

## Sheet: Panel a
x						y
Time (s)	Distance x (um)		Time (s)	Force x (N)		Time (s)	Distance y (um)		Time (s)	Force y (N)
0	-2		0	-1.13441e-13		0	1		0	5.16172e-13
12.5	-2		0.0027	-2.15931e-13		12.5	1.198		0.0027	3.84312e-13
25	0.574		0.0054	7.93754e-14		25	1.132		0.0054	4.78047e-14
37.5	2.884		0.0081	1.94503e-13		37.5	1		0.0081	2.04757e-13
50	3.214		0.0108	-2.37767e-13		50	1		0.0108	2.25844e-13
62.5	2.554		0.0135	4.46365e-13		62.5	1		0.0135	3.35739e-13
75	0.97		0.0162	2.19375e-13		75	1		0.0162	7.37072e-13
87.5	0.97		0.0189	-1.19205e-13		87.5	2.914		0.0189	6.49301e-13
100	0.97		0.0216	-1.19311e-13		100	4.432		0.0216	3.45558e-13
112.5	0.772		0.0243	2.64759e-13		112.5	5.686		0.0243	5.4433e-13
125	0.97		0.027	1.64851e-13		125	7.468		0.027	3.8588e-13
137.5	0.97		0.0297	4.52725e-13		137.5	7.326		0.0297	2.27928e-13
150	1.036		0.0324	6.01584e-14		150	7.336		0.0324	9.5797e-14
162.5	1.168		0.0351	2.65525e-13		162.5	5.224		0.0351	2.86741e-13
175	1.168		0.0378	-1.21414e-13		175	3.244		0.0378	7.47836e-13
187.5	0.112		0.0405	-2.91506e-14		187.5	3.178		0.0405	7.17535e-13
200	0.178		0.0432	3.30577e-14		200	2.782		0.0432	8.79301e-13
212.5	2.158		0.0459	4.29265e-13		212.5	2.518		0.0459	1.28537e-13
225	1.894		0.0486	1.90765e-13		225	0.34		0.0486	9.06287e-13
237.5	1.498		0.0513	-4.18549e-13		237.5	-0.584		0.0513	8.77255e-13
250	1.432		0.054	-1.19047e-13		250	-3.026		0.054	3.37815e-13
			0.0567	-5.09118e-13					0.0567	4.90188e-13
			0.0594	3.22696e-13					0.0594	4.04795e-13
			0.0621	2.27473e-13					0.0621	-4.29263e-14
			0.0648	-2.44383e-13					0.0648	6.8252e-13
			0.0675	-2.26318e-14					0.0675	8.52395e-13
			0.0702	-5.51455e-13					0.0702	6.98672e-13
			0.0729	1.80111e-13					0.0729	4.29938e-13
			0.0756	-7.31663e-14					0.0756	3.79765e-13
			0.0783	1.97237e-13					0.0783	6.79889e-13
			0.081	-3.41883e-13					0.081	5.87462e-13
			0.0837	-9.7027e-14					0.0837	2.83783e-13
			0.0864	-5.13704e-14					0.0864	2.0677e-13
			0.0891	5.68791e-13					0.0891	2.37849e-13
			0.0918	-1.86468e-13					0.0918	2.9225e-13
			0.0945	1.90768e-13					0.0945	8.23522e-14
			0.0972	1.59616e-14					0.0972	7.50709e-13
			0.0999	-3.53375e-13					0.0999	8.68044e-13
			0.1026	-2.87467e-13					0.1026	4.86568e-13
			0.1053	-6.17166e-14					0.1053	8.73467e-13
			0.108	5.35164e-13					0.108	7.76023e-13
			0.1107	5.61425e-14					0.1107	2.25104e-13
			0.1134	-3.71346e-14					0.1134	8.01471e-13
			0.1161	-8.36322e-15					0.1161	5.60588e-13
			0.1188	2.4775e-13					0.1188	4.84472e-13
			0.1215	3.61944e-14					0.1215	2.6565e-13
			0.1242	-5.9851e-13					0.1242	6.07072e-13
			0.1269	6.21857e-14					0.1269	2.32645e-13
			0.1296	-3.09258e-13					0.1296	3.86235e-13
			0.1323	-1.8725e-13					0.1323	2.9176e-13
			0.135	-9.02726e-14					0.135	3.97436e-13
			0.1377	3.37141e-13					0.1377	2.80639e-13
			0.1404	9.77892e-14					0.1404	3.47976e-13
			0.1431	-1.58652e-13					0.1431	2.12521e-13
			0.1458	-3.6799e-13					0.1458	5.7793e-13
			0.1485	2.84559e-14					0.1485	6.66671e-13
			0.1512	-2.86724e-13					0.1512	3.56451e-13
			0.1539	3.80435e-14					0.1539	3.07779e-13
			0.1566	-1.7523e-13					0.1566	7.84388e-13
			0.1593	-1.1374e-13					0.1593	5.6547e-13
			0.162	-2.29526e-13					0.162	6.09863e-13
			0.1647	-3.23406e-13					0.1647	7.3709e-13
			0.1674	2.28917e-13					0.1674	4.38689e-14
			0.1701	1.49974e-13					0.1701	4.32546e-13
			0.1728	-6.67007e-14					0.1728	4.35477e-13
			0.1755	-2.03582e-13					0.1755	4.9835e-13
			0.1782	1.21834e-13					0.1782	1.73622e-13
			0.1809	1.3671e-13					0.1809	4.60889e-13
			0.1836	-2.61809e-13					0.1836	3.43343e-13
			0.1863	1.69058e-13					0.1863	3.32052e-13
			0.189	-1.50529e-14					0.189	1.91305e-13
			0.1917	5.78164e-14					0.1917	9.93463e-14
			0.1944	1.09337e-13					0.1944	8.36873e-14
			0.1971	-3.9494e-15					0.1971	2.67463e-13
			0.1998	1.28143e-13					0.1998	8.26848e-14
			0.2025	6.76224e-14					0.2025	2.60714e-13
			0.2052	-2.97773e-13					0.2052	4.02841e-13
			0.2079	-8.82065e-14					0.2079	5.28361e-13
			0.2106	1.32529e-13					0.2106	4.60767e-13
			0.2133	-1.96625e-13					0.2133	2.48668e-13
			0.216	4.35022e-13					0.216	4.59585e-13
			0.2187	-8.6477e-15					0.2187	2.22321e-13
			0.2214	1.61064e-13					0.2214	2.25286e-13
			0.2241	-1.71214e-13					0.2241	4.25831e-13
			0.2268	7.83811e-14					0.2268	3.8263e-13
			0.2295	-2.05273e-13					0.2295	3.29728e-13
			0.2322	-8.54464e-14					0.2322	2.49956e-13
			0.2349	2.79135e-13					0.2349	2.06175e-13
			0.2376	-6.37353e-14					0.2376	4.53865e-13
			0.2403	-2.73941e-13					0.2403	6.06309e-13
			0.243	-6.24609e-14					0.243	3.67499e-13
			0.2457	2.26716e-13					0.2457	3.05877e-13
			0.2484	2.27038e-13					0.2484	5.53547e-13
			0.2511	-2.08636e-13					0.2511	2.49297e-13
			0.2538	3.04561e-13					0.2538	2.05757e-13
			0.2565	-2.20218e-15					0.2565	-2.8919e-14
			0.2592	2.16398e-13					0.2592	4.51332e-13
			0.2619	2.97759e-13					0.2619	4.5532e-13
			0.2646	1.54769e-13					0.2646	2.28083e-14
			0.2673	-2.59974e-13					0.2673	1.20609e-13
			0.27	-3.45284e-14					0.27	4.35542e-13
			0.2727	1.32294e-13					0.2727	5.68733e-13
			0.2754	-2.04951e-13					0.2754	4.04064e-13
			0.2781	7.66484e-14					0.2781	4.89309e-13
			0.2808	-6.29355e-13					0.2808	8.99981e-14
			0.2835	3.70133e-14					0.2835	2.67034e-13
			0.2862	-2.39276e-13					0.2862	5.01114e-13
			0.2889	3.15285e-13					0.2889	3.46528e-13
			0.2916	-2.44138e-13					0.2916	6.093e-13
			0.2943	-1.48445e-14					0.2943	1.9005e-13
			0.297	-3.44074e-13					0.297	1.90248e-13
			0.2997	-1.44787e-13					0.2997	1.50249e-13
			0.3024	-3.50309e-13					0.3024	6.44639e-13
			0.3051	-9.92488e-15					0.3051	8.18827e-13
			0.3078	-2.09471e-13					0.3078	6.8325e-13
			0.3105	-1.88085e-14					0.3105	-8.73616e-15
			0.3132	1.96554e-13					0.3132	8.80941e-14
			0.3159	9.15089e-14					0.3159	4.28692e-15
			0.3186	-1.00924e-13					0.3186	3.81116e-13
			0.3213	-2.87461e-13					0.3213	4.63842e-13
			0.324	-2.15931e-13					0.324	4.96348e-13
			0.3267	-6.25973e-13					0.3267	1.15818e-12
			0.3294	-5.35557e-14					0.3294	3.61077e-13
			0.3321	-2.32547e-13					0.3321	3.48077e-13
			0.3348	-8.54666e-14					0.3348	1.24294e-13
			0.3375	-3.74848e-13					0.3375	6.1039e-13
			0.3402	5.95584e-15					0.3402	5.05566e-13
			0.3429	-1.47533e-13					0.3429	5.2565e-13
			0.3456	-3.15584e-13					0.3456	4.18442e-13
			0.3483	-1.71727e-13					0.3483	1.16924e-13
			0.351	-4.25008e-13					0.351	9.31289e-14
			0.3537	-6.31722e-13					0.3537	4.93179e-13
			0.3564	-2.38195e-13					0.3564	2.81923e-13
			0.3591	-1.48201e-14					0.3591	1.61357e-14
			0.3618	-1.16639e-13					0.3618	3.47015e-13
			0.3645	-2.56807e-13					0.3645	2.82768e-13
			0.3672	-4.45276e-13					0.3672	4.72512e-13
			0.3699	-3.20445e-13					0.3699	2.3032e-13
			0.3726	-3.43082e-13					0.3726	3.64123e-13
			0.3753	-3.73211e-13					0.3753	3.82525e-13
			0.378	2.90891e-13					0.378	3.81401e-13
			0.3807	1.81242e-13					0.3807	1.96889e-13
			0.3834	-3.04901e-13					0.3834	1.68948e-13
			0.3861	-2.65284e-14					0.3861	7.95532e-15
			0.3888	1.20578e-14					0.3888	3.62633e-13
			0.3915	-3.18633e-13					0.3915	-2.26749e-13
			0.3942	-7.04734e-13					0.3942	4.06997e-13
			0.3969	-2.74198e-13					0.3969	1.26365e-13
			0.3996	1.71554e-13					0.3996	-2.16092e-13
			0.4023	-1.90244e-13					0.4023	-4.48012e-14
			0.405	-5.74553e-13					0.405	-7.98026e-14
			0.4077	-1.44002e-13					0.4077	1.68108e-14
			0.4104	-4.09385e-13					0.4104	3.5946e-13
			0.4131	-3.07077e-13					0.4131	3.40779e-13
			0.4158	-3.40158e-13					0.4158	3.1545e-13
			0.4185	-5.1711e-13					0.4185	3.52528e-13
			0.4212	3.49919e-13					0.4212	-1.51576e-14
			0.4239	-2.67931e-13					0.4239	2.67523e-13
			0.4266	-1.45761e-13					0.4266	2.22822e-13
			0.4293	-4.14839e-13					0.4293	-3.08843e-13
			0.432	-3.29612e-13					0.432	-1.97607e-14
			0.4347	-4.2931e-13					0.4347	-7.42764e-14
			0.4374	-4.73261e-13					0.4374	4.39535e-13
			0.4401	-8.92727e-13					0.4401	2.05004e-13
			0.4428	-8.73859e-13					0.4428	3.23405e-13
			0.4455	-5.36405e-13					0.4455	1.72257e-13
			0.4482	-7.37284e-13					0.4482	3.81695e-13
			0.4509	-5.17695e-13					0.4509	1.38742e-13
			0.4536	-4.50159e-13					0.4536	3.00284e-13
			0.4563	-3.80268e-13					0.4563	4.30123e-13
			0.459	-6.17151e-13					0.459	3.17983e-13
			0.4617	-4.61912e-13					0.4617	2.39321e-13
			0.4644	-8.33307e-13					0.4644	3.35506e-13
			0.4671	-3.79257e-13					0.4671	2.46628e-13
			0.4698	-4.91095e-13					0.4698	1.28712e-13
			0.4725	-5.55385e-13					0.4725	4.2559e-13
			0.4752	-4.75471e-13					0.4752	1.74317e-13
			0.4779	-5.27915e-13					0.4779	7.5421e-15
			0.4806	-3.2576e-13					0.4806	-2.98646e-14
			0.4833	-5.27659e-13					0.4833	1.57099e-13
			0.486	-3.85402e-13					0.486	6.39058e-13
			0.4887	-3.5653e-13					0.4887	3.229e-13
			0.4914	-5.34307e-14					0.4914	2.64718e-13
			0.4941	-4.77133e-13					0.4941	5.23695e-13
			0.4968	-1.64237e-13					0.4968	-2.68334e-13
			0.4995	-1.6601e-13					0.4995	-7.67932e-14
			0.5022	-4.1534e-13					0.5022	-5.7894e-14
			0.5049	-2.09539e-13					0.5049	1.61292e-13
			0.5076	-3.65138e-13					0.5076	1.76225e-13
			0.5103	-7.07083e-13					0.5103	7.2795e-13
			0.513	-1.62508e-13					0.513	4.57577e-13
			0.5157	-5.60806e-13					0.5157	4.29842e-13
			0.5184	-4.6822e-13					0.5184	4.78364e-13
			0.5211	-4.22968e-13					0.5211	4.58542e-13
			0.5238	-2.52878e-13					0.5238	5.88023e-13
			0.5265	-4.03728e-13					0.5265	2.88838e-13
			0.5292	-3.29608e-13					0.5292	3.19758e-13
			0.5319	-5.86498e-13					0.5319	1.9972e-13
			0.5346	-3.66399e-13					0.5346	3.60126e-13
			0.5373	-2.06023e-13					0.5373	4.16232e-15
			0.54	-5.11332e-13					0.54	2.30993e-13
			0.5427	-2.74372e-13					0.5427	-2.93774e-13
			0.5454	-6.7334e-13					0.5454	4.26145e-13
			0.5481	-6.36598e-13					0.5481	2.79777e-13
			0.5508	-5.98655e-13					0.5508	1.1704e-13
			0.5535	-3.58182e-13					0.5535	4.15928e-13
			0.5562	-3.3236e-13					0.5562	-1.26882e-13
			0.5589	-4.40182e-13					0.5589	2.90557e-13
			0.5616	-1.35398e-13					0.5616	3.01862e-13
			0.5643	-6.22556e-13					0.5643	-7.34672e-14
			0.567	-7.67384e-13					0.567	-1.43104e-13
			0.5697	-6.9176e-13					0.5697	4.84551e-13
			0.5724	-3.40396e-13					0.5724	1.39066e-13
			0.5751	-5.23524e-13					0.5751	1.20392e-13
			0.5778	-3.61563e-13					0.5778	3.15663e-13
			0.5805	-9.25385e-14					0.5805	3.08775e-13
			0.5832	-7.7909e-13					0.5832	2.60031e-13
			0.5859	-4.86964e-14					0.5859	1.89791e-13
			0.5886	-8.03307e-13					0.5886	2.65828e-13
			0.5913	-2.45722e-13					0.5913	2.6775e-14
			0.594	-6.69246e-13					0.594	3.89591e-13
			0.5967	-1.38945e-13					0.5967	3.53731e-13
			0.5994	-4.19495e-13					0.5994	3.219e-13
			0.6021	-5.30099e-13					0.6021	6.32413e-13
			0.6048	-5.61883e-13					0.6048	2.8517e-14
			0.6075	-3.21788e-13					0.6075	7.69804e-14
			0.6102	-5.52652e-13					0.6102	2.39322e-13
			0.6129	-7.87335e-13					0.6129	8.3535e-13
			0.6156	-8.2905e-13					0.6156	1.42174e-13
			0.6183	-4.87823e-13					0.6183	2.80012e-13
			0.621	-9.94958e-13					0.621	3.76201e-13
			0.6237	-6.22983e-13					0.6237	4.17388e-13
			0.6264	-4.50179e-13					0.6264	1.39524e-13
			0.6291	-8.6406e-13					0.6291	4.86796e-13
			0.6318	-6.43676e-14					0.6318	-1.29262e-13
			0.6345	-3.80787e-13					0.6345	1.45302e-13
			0.6372	-6.04738e-13					0.6372	3.15225e-13
			0.6399	-4.51845e-13					0.6399	1.17171e-13
			0.6426	-5.81572e-13					0.6426	3.20273e-13
			0.6453	-4.76306e-13					0.6453	9.37362e-14
			0.648	-4.08743e-13					0.648	3.13471e-14
			0.6507	-8.1593e-14					0.6507	6.4435e-14
			0.6534	-8.54552e-14					0.6534	-1.67493e-14
			0.6561	-6.94896e-14					0.6561	-3.12221e-13
			0.6588	-1.57999e-14					0.6588	-3.12415e-14
			0.6615	-5.41477e-13					0.6615	6.14365e-15
			0.6642	-2.57958e-13					0.6642	-3.52373e-14
			0.6669	-4.10778e-13					0.6669	2.80357e-13
			0.6696	-8.33428e-13					0.6696	4.52149e-14
			0.6723	-7.38629e-13					0.6723	4.94127e-13
			0.675	-5.67573e-13					0.675	3.53091e-13
			0.6777	-7.27841e-13					0.6777	5.09261e-13
			0.6804	-2.09548e-13					0.6804	5.01948e-14
			0.6831	-3.32954e-13					0.6831	2.10202e-13
			0.6858	-4.35697e-13					0.6858	1.05161e-13
			0.6885	-5.60185e-13					0.6885	5.94976e-13
			0.6912	-1.76343e-13					0.6912	1.04092e-13
			0.6939	-6.62123e-13					0.6939	1.49442e-13
			0.6966	-3.95504e-13					0.6966	3.34591e-13
			0.6993	-6.21839e-13					0.6993	8.85202e-14
			0.702	-3.18319e-13					0.702	3.20095e-13
			0.7047	-2.54697e-13					0.7047	2.36632e-13
			0.7074	-3.80217e-13					0.7074	2.41276e-13
			0.7101	-5.47704e-13					0.7101	3.20537e-13
			0.7128	-5.65325e-13					0.7128	4.24811e-13
			0.7155	-7.05218e-13					0.7155	3.84426e-13
			0.7182	-1.01057e-12					0.7182	-3.02209e-13
			0.7209	-6.18033e-13					0.7209	8.82047e-14
			0.7236	-7.18455e-13					0.7236	7.86471e-13
			0.7263	-7.2102e-13					0.7263	3.61558e-13
			0.729	-4.23437e-13					0.729	4.46493e-14
			0.7317	-4.31393e-13					0.7317	4.18126e-13
			0.7344	-2.84087e-13					0.7344	-2.22462e-15
			0.7371	-3.49e-13					0.7371	2.20974e-13
			0.7398	-5.27082e-13					0.7398	4.30985e-14
			0.7425	-4.48382e-13					0.7425	-1.51969e-13
			0.7452	3.95924e-14					0.7452	-3.6083e-14
			0.7479	-3.56412e-13					0.7479	3.42095e-14
			0.7506	-4.43406e-13					0.7506	4.00299e-13
			0.7533	-1.00622e-12					0.7533	9.48434e-13
			0.756	-5.14057e-13					0.756	3.07285e-13
			0.7587	-6.93172e-13					0.7587	-6.53726e-14
			0.7614	-1.68178e-13					0.7614	3.82493e-14
			0.7641	-3.94205e-13					0.7641	-1.20768e-13
			0.7668	-6.17067e-13					0.7668	2.01809e-14
			0.7695	-6.828e-13					0.7695	-6.95584e-14
			0.7722	-2.1697e-13					0.7722	-9.97922e-14
			0.7749	-6.02461e-13					0.7749	-1.11468e-13
			0.7776	-3.70725e-13					0.7776	2.97733e-13
			0.7803	-6.00089e-13					0.7803	4.05564e-13
			0.783	-4.24593e-13					0.783	2.63078e-13
			0.7857	-3.18314e-13					0.7857	4.71499e-13
			0.7884	-2.5202e-13					0.7884	1.62079e-13
			0.7911	-5.31131e-13					0.7911	5.19621e-13
			0.7938	-6.80806e-13					0.7938	2.03435e-13
			0.7965	-7.9174e-13					0.7965	-2.3045e-13
			0.7992	-9.65717e-13					0.7992	-1.83827e-14
			0.8019	-1.19383e-12					0.8019	1.57611e-14
			0.8046	-7.41825e-13					0.8046	3.2046e-13
			0.8073	-2.05408e-13					0.8073	4.28781e-13
			0.81	-5.73898e-13					0.81	-5.23957e-14
			0.8127	-1.23495e-12					0.8127	4.12684e-13
			0.8154	-8.76852e-13					0.8154	1.02854e-13
			0.8181	-7.24968e-14					0.8181	-1.14966e-14
			0.8208	-2.27698e-13					0.8208	4.19468e-14
			0.8235	-3.76926e-13					0.8235	-1.77705e-13
			0.8262	-5.42333e-13					0.8262	4.39725e-13
			0.8289	-1.68675e-13					0.8289	-3.2464e-14
			0.8316	-7.51675e-13					0.8316	3.55648e-13
			0.8343	-8.18543e-13					0.8343	1.39695e-13
			0.837	-5.61393e-13					0.837	7.14687e-13
			0.8397	-2.93036e-13					0.8397	2.89592e-13
			0.8424	-6.60952e-13					0.8424	1.23825e-13
			0.8451	-6.6129e-13					0.8451	2.34172e-13
			0.8478	-7.17804e-13					0.8478	6.13895e-13
			0.8505	-6.18314e-13					0.8505	3.86438e-13
			0.8532	-7.83379e-13					0.8532	-7.66505e-14
			0.8559	-4.57667e-13					0.8559	4.00399e-13
			0.8586	-7.46799e-13					0.8586	-3.64233e-14
			0.8613	-2.35766e-13					0.8613	5.9841e-13
			0.864	-3.58255e-13					0.864	2.77035e-14
			0.8667	-4.26866e-13					0.8667	2.8002e-13
			0.8694	-6.74618e-13					0.8694	3.36204e-13
			0.8721	-5.44427e-13					0.8721	7.8498e-14
			0.8748	-6.74925e-13					0.8748	7.88651e-14
			0.8775	-3.42222e-13					0.8775	3.19235e-13
			0.8802	-6.42534e-13					0.8802	3.33555e-13
			0.8829	-4.34392e-13					0.8829	2.06908e-13
			0.8856	-5.4161e-13					0.8856	1.18943e-13
			0.8883	-6.38911e-13					0.8883	5.01143e-13
			0.891	-4.98885e-13					0.891	5.26242e-13
			0.8937	-6.26613e-13					0.8937	3.17511e-13
			0.8964	-5.78066e-13					0.8964	6.0138e-13
			0.8991	-1.08416e-12					0.8991	4.00928e-13
			0.9018	-6.2412e-13					0.9018	6.21216e-13
			0.9045	-5.01119e-13					0.9045	2.33754e-13
			0.9072	-7.09524e-13					0.9072	2.91319e-13
			0.9099	-9.93894e-13					0.9099	4.43817e-13
			0.9126	-7.83577e-13					0.9126	3.19923e-13
			0.9153	-4.60606e-13					0.9153	3.89772e-13
			0.918	-8.2111e-13					0.918	4.29396e-13
			0.9207	-7.90662e-13					0.9207	4.4924e-13
			0.9234	-1.06055e-12					0.9234	9.91317e-14
			0.9261	-4.85768e-13					0.9261	3.53786e-13
			0.9288	-8.16705e-13					0.9288	1.72511e-13
			0.9315	-3.96891e-13					0.9315	6.31157e-13
			0.9342	-4.47159e-13					0.9342	3.31927e-13
			0.9369	-6.70607e-13					0.9369	3.92547e-13
			0.9396	-6.16921e-13					0.9396	1.57185e-13
			0.9423	-1.66715e-13					0.9423	3.20491e-13
			0.945	-5.39307e-13					0.945	4.27467e-13
			0.9477	-5.64684e-13					0.9477	3.83409e-13
			0.9504	-6.51425e-13					0.9504	2.74298e-13
			0.9531	-4.72702e-13					0.9531	2.62023e-13
			0.9558	-5.26977e-13					0.9558	2.22489e-13
			0.9585	-1.07829e-12					0.9585	3.49334e-13
			0.9612	-9.0556e-13					0.9612	3.05425e-13
			0.9639	-4.48849e-13					0.9639	3.42558e-13
			0.9666	-8.67227e-13					0.9666	5.13599e-13
			0.9693	-6.10914e-13					0.9693	1.96421e-13
			0.972	-8.1025e-13					0.972	3.97725e-13
			0.9747	-5.811e-13					0.9747	4.92327e-13
			0.9774	-2.57109e-14					0.9774	5.24993e-13
			0.9801	-4.94188e-13					0.9801	7.57065e-13
			0.9828	-1.04199e-13					0.9828	4.78794e-13
			0.9855	-5.94781e-14					0.9855	3.16841e-13
			0.9882	1.64137e-13					0.9882	-2.53156e-13
			0.9909	1.93934e-13					0.9909	4.60241e-14
			0.9936	-5.64217e-13					0.9936	3.75444e-13
			0.9963	-4.96658e-13					0.9963	1.31877e-13
			0.999	-8.21089e-13					0.999	2.57877e-13
			1.0017	-6.14562e-13					1.0017	5.37192e-13
			1.0044	-5.25108e-13					1.0044	2.3961e-13
			1.0071	-2.62679e-13					1.0071	2.38452e-13
			1.0098	1.10769e-13					1.0098	5.64814e-13
			1.0125	-6.51162e-13					1.0125	5.53181e-13
			1.0152	-7.1249e-13					1.0152	2.1957e-13
			1.0179	-3.18488e-13					1.0179	2.16666e-13
			1.0206	-5.27968e-13					1.0206	3.45174e-13
			1.0233	-7.02352e-13					1.0233	3.45085e-13
			1.026	-9.51869e-13					1.026	5.37555e-13
			1.0287	-2.25609e-13					1.0287	3.22953e-13
			1.0314	-3.99596e-13					1.0314	2.79859e-13
			1.0341	-8.65973e-13					1.0341	4.38683e-13
			1.0368	-4.32999e-14					1.0368	2.75624e-13
			1.0395	-3.95847e-13					1.0395	2.11543e-13
			1.0422	-6.96888e-13					1.0422	3.71577e-13
			1.0449	-6.19132e-13					1.0449	3.7321e-13
			1.0476	-5.58098e-13					1.0476	3.39523e-13
			1.0503	-4.05554e-13					1.0503	2.1372e-13
			1.053	-6.82951e-13					1.053	1.58952e-13
			1.0557	-2.25083e-13					1.0557	2.67006e-13
			1.0584	7.14371e-14					1.0584	-9.78207e-14
			1.0611	-7.10945e-13					1.0611	2.9992e-13
			1.0638	-3.89823e-13					1.0638	-6.11353e-14
			1.0665	-9.15572e-13					1.0665	7.80054e-14
			1.0692	-5.0681e-13					1.0692	8.88862e-14
			1.0719	-2.8212e-13					1.0719	-3.7953e-13
			1.0746	-9.1108e-13					1.0746	2.05325e-13
			1.0773	-7.49615e-13					1.0773	3.40464e-14
			1.08	-6.89448e-13					1.08	3.42838e-13
			1.0827	-1.13466e-12					1.0827	-2.26938e-13
			1.0854	-1.2228e-12					1.0854	9.8919e-14
			1.0881	-8.32192e-13					1.0881	3.55203e-13
			1.0908	-6.2098e-13					1.0908	-7.62609e-14
			1.0935	-4.78691e-13					1.0935	1.84777e-13
			1.0962	-6.73484e-13					1.0962	2.13873e-13
			1.0989	-8.70019e-13					1.0989	3.98833e-13
			1.1016	-7.8825e-13					1.1016	-2.2885e-14
			1.1043	-7.15858e-13					1.1043	4.26605e-13
			1.107	-7.16337e-13					1.107	2.29932e-13
			1.1097	-4.66289e-13					1.1097	1.99956e-13
			1.1124	-7.59711e-13					1.1124	5.75747e-13
			1.1151	-6.00508e-13					1.1151	3.48907e-13
			1.1178	-5.25031e-13					1.1178	3.12096e-13
			1.1205	-4.76437e-13					1.1205	3.69599e-13
			1.1232	-6.46712e-13					1.1232	1.39837e-13
			1.1259	-5.56789e-13					1.1259	3.76758e-13
			1.1286	-6.2576e-13					1.1286	2.85436e-13
			1.1313	-3.96159e-13					1.1313	6.48299e-14
			1.134	-8.91126e-13					1.134	2.34517e-13
			1.1367	-3.04942e-13					1.1367	3.50077e-13
			1.1394	-6.35253e-13					1.1394	3.95458e-13
			1.1421	-3.14153e-13					1.1421	3.73467e-13
			1.1448	-5.75442e-13					1.1448	3.6095e-13
			1.1475	-1.10637e-12					1.1475	4.51887e-13
			1.1502	-6.97714e-13					1.1502	6.4196e-13
			1.1529	-6.42026e-13					1.1529	3.4585e-13
			1.1556	-5.52861e-13					1.1556	2.26793e-13
			1.1583	-4.07929e-13					1.1583	-2.06262e-13
			1.161	-6.10044e-13					1.161	1.09698e-13
			1.1637	-4.48622e-13					1.1637	-2.18136e-13
			1.1664	-4.09382e-13					1.1664	1.54909e-13
			1.1691	-4.13783e-13					1.1691	2.62356e-13
			1.1718	-7.0783e-13					1.1718	6.04767e-14
			1.1745	-5.111e-13					1.1745	-1.75645e-13
			1.1772	-7.18807e-13					1.1772	1.54192e-13
			1.1799	-6.91981e-13					1.1799	5.01648e-14
			1.1826	-9.52971e-13					1.1826	-1.4456e-13
			1.1853	-3.50662e-13					1.1853	-1.15808e-13
			1.188	-4.71934e-13					1.188	5.26024e-13
			1.1907	-2.95913e-13					1.1907	-2.27841e-13
			1.1934	-3.00398e-13					1.1934	2.16666e-13
			1.1961	-6.63635e-13					1.1961	1.98405e-13
			1.1988	-7.10908e-13					1.1988	4.6139e-14
			1.2015	-5.81067e-13					1.2015	3.13288e-13
			1.2042	-2.96574e-13					1.2042	9.39392e-14
			1.2069	-7.13136e-13					1.2069	-1.24267e-13
			1.2096	-7.26402e-13					1.2096	-7.09193e-15
			1.2123	-4.55027e-13					1.2123	4.62935e-14
			1.215	-6.11866e-13					1.215	2.92864e-13
			1.2177	-5.45276e-13					1.2177	2.85031e-13
			1.2204	-4.00274e-13					1.2204	8.65716e-15
			1.2231	-5.77508e-13					1.2231	1.83991e-13
			1.2258	-1.20059e-12					1.2258	1.81094e-14
			1.2285	-3.68681e-13					1.2285	2.40471e-13
			1.2312	-4.70202e-13					1.2312	1.49556e-13
			1.2339	-4.40975e-13					1.2339	2.27591e-13
			1.2366	-5.06973e-13					1.2366	1.33227e-13
			1.2393	-6.27513e-13					1.2393	2.72742e-13
			1.242	-1.01642e-13					1.242	-1.29528e-13
			1.2447	-6.53713e-13					1.2447	3.9447e-13
			1.2474	-2.90307e-13					1.2474	8.57072e-14
			1.2501	-6.42419e-13					1.2501	5.10342e-13
			1.2528	-5.25399e-13					1.2528	8.79997e-14
			1.2555	-2.04146e-13					1.2555	1.99511e-13
			1.2582	-4.42855e-13					1.2582	3.12091e-13
			1.2609	-1.33758e-13					1.2609	4.79871e-14
			1.2636	-7.89988e-13					1.2636	2.42367e-14
			1.2663	-1.2834e-13					1.2663	9.81847e-15
			1.269	-9.89102e-13					1.269	3.25049e-13
			1.2717	-9.15197e-13					1.2717	6.04477e-13
			1.2744	-4.97415e-13					1.2744	4.97449e-13
			1.2771	-4.06447e-13					1.2771	8.22459e-14
			1.2798	-7.05025e-14					1.2798	-6.61216e-15
			1.2825	-2.54424e-13					1.2825	2.02457e-13
			1.2852	-6.32276e-13					1.2852	4.69306e-13
			1.2879	-3.17112e-13					1.2879	5.69613e-13
			1.2906	-1.83553e-13					1.2906	1.82961e-13
			1.2933	-2.88395e-13					1.2933	1.14155e-14
			1.296	-9.84207e-13					1.296	4.64593e-13
			1.2987	-4.31747e-13					1.2987	-3.16054e-14
			1.3014	-3.4357e-13					1.3014	5.18452e-13
			1.3041	-7.01994e-13					1.3041	6.08204e-13
			1.3068	-3.70758e-13					1.3068	1.19747e-13
			1.3095	-1.34116e-13					1.3095	5.47406e-13
			1.3122	-5.20586e-13					1.3122	6.46326e-13
			1.3149	-6.79669e-13					1.3149	3.00523e-13
			1.3176	-4.75737e-13					1.3176	1.22876e-13
			1.3203	2.04291e-13					1.3203	2.86411e-13
			1.323	-3.62191e-13					1.323	2.48503e-13
			1.3257	-6.23322e-13					1.3257	4.6636e-13
			1.3284	1.20446e-13					1.3284	1.31585e-13
			1.3311	-6.5308e-13					1.3311	4.24405e-14
			1.3338	-4.4462e-13					1.3338	3.66459e-14
			1.3365	1.25792e-13					1.3365	2.42879e-13
			1.3392	-5.0834e-13					1.3392	3.0873e-13
			1.3419	-1.11698e-13					1.3419	8.27499e-13
			1.3446	8.12447e-14					1.3446	3.75652e-13
			1.3473	-2.02409e-13					1.3473	3.20731e-13
			1.35	-4.78866e-13					1.35	2.69213e-13
			1.3527	-6.31157e-13					1.3527	3.92151e-13
			1.3554	-6.64191e-13					1.3554	5.56058e-13
			1.3581	-6.18926e-13					1.3581	3.28588e-13
			1.3608	-2.59958e-13					1.3608	1.834e-13
			1.3635	-3.22809e-13					1.3635	3.31941e-13
			1.3662	-3.59679e-13					1.3662	1.15101e-13
			1.3689	-5.92728e-13					1.3689	1.61182e-13
			1.3716	-9.2379e-14					1.3716	1.98491e-13
			1.3743	-3.42585e-13					1.3743	2.88462e-13
			1.377	-3.94878e-13					1.377	4.23845e-13
			1.3797	-1.60619e-13					1.3797	2.76766e-14
			1.3824	-5.89372e-13					1.3824	1.48388e-13
			1.3851	-5.93557e-13					1.3851	-2.63614e-14
			1.3878	-5.12152e-13					1.3878	1.92053e-13
			1.3905	-9.36053e-13					1.3905	2.71496e-14
			1.3932	-8.42846e-13					1.3932	4.69074e-14
			1.3959	-6.8284e-13					1.3959	3.77394e-13
			1.3986	-5.53888e-13					1.3986	3.17956e-13
			1.4013	-4.1533e-13					1.4013	-3.83273e-14
			1.404	-3.16241e-13					1.404	1.3159e-13
			1.4067	-4.73666e-13					1.4067	3.58507e-13
			1.4094	-4.28981e-13					1.4094	3.64753e-14
			1.4121	-4.69898e-13					1.4121	2.4404e-13
			1.4148	-6.72691e-13					1.4148	8.00341e-13
			1.4175	-8.31569e-13					1.4175	6.12463e-13
			1.4202	-1.83992e-13					1.4202	9.65297e-13
			1.4229	-6.01085e-13					1.4229	4.2835e-13
			1.4256	-2.95526e-13					1.4256	9.42954e-13
			1.4283	-2.41674e-13					1.4283	6.58692e-13
			1.431	-4.06171e-13					1.431	2.47706e-13
			1.4337	-2.92803e-13					1.4337	3.77697e-13
			1.4364	-6.27843e-13					1.4364	8.37485e-14
			1.4391	-5.89902e-15					1.4391	4.82623e-13
			1.4418	-6.6385e-13					1.4418	5.93978e-13
			1.4445	-7.84445e-13					1.4445	4.11153e-13
			1.4472	-4.99962e-13					1.4472	5.47364e-13
			1.4499	-5.61139e-13					1.4499	9.68283e-14
			1.4526	-5.23377e-15					1.4526	5.34538e-13
			1.4553	-7.14952e-13					1.4553	2.29495e-13
			1.458	3.48164e-15					1.458	4.4075e-13
			1.4607	-2.29579e-13					1.4607	4.44184e-13
			1.4634	-5.08253e-13					1.4634	2.67386e-13
			1.4661	-3.38142e-13					1.4661	5.5552e-13
			1.4688	-3.15263e-13					1.4688	3.62062e-13
			1.4715	3.07777e-14					1.4715	6.72007e-14
			1.4742	2.20916e-13					1.4742	3.0761e-13
			1.4769	-1.82534e-13					1.4769	2.39715e-13
			1.4796	-5.09372e-13					1.4796	2.05171e-13
			1.4823	-1.7564e-13					1.4823	4.49931e-13
			1.485	-5.19204e-13					1.485	4.21801e-13
			1.4877	-3.92046e-13					1.4877	3.34171e-13
			1.4904	-4.64695e-13					1.4904	-5.97032e-15
			1.4931	4.88609e-14					1.4931	1.34067e-15
			1.4958	-4.02159e-13					1.4958	2.48933e-13
			1.4985	-4.94233e-13					1.4985	7.95198e-14
			1.5012	-4.58119e-13					1.5012	3.73885e-13
			1.5039	-5.32944e-13					1.5039	4.10584e-13
			1.5066	-3.67064e-13					1.5066	2.13508e-13
			1.5093	-5.01149e-13					1.5093	6.71833e-13
			1.512	-2.27745e-13					1.512	1.91838e-14
			1.5147	-7.97892e-13					1.5147	2.67962e-13
			1.5174	-3.65294e-13					1.5174	7.57336e-13
			1.5201	-6.80879e-13					1.5201	2.39143e-13
			1.5228	-8.33177e-13					1.5228	4.98683e-13
			1.5255	-8.31635e-13					1.5255	5.90361e-13
			1.5282	-4.42751e-13					1.5282	-3.30028e-14
			1.5309	-3.75557e-13					1.5309	1.62087e-13
			1.5336	-8.21661e-13					1.5336	6.80343e-13
			1.5363	-5.54112e-13					1.5363	2.94863e-13
			1.539	-6.23251e-13					1.539	7.40019e-13
			1.5417	-4.6138e-13					1.5417	-1.74837e-13
			1.5444	-5.98346e-13					1.5444	3.89771e-13
			1.5471	-3.33135e-13					1.5471	6.25758e-13
			1.5498	-3.94638e-14					1.5498	3.08211e-13
			1.5525	-4.98656e-13					1.5525	7.34697e-13
			1.5552	-2.43725e-13					1.5552	6.51941e-13
			1.5579	-3.36277e-13					1.5579	3.47036e-13
			1.5606	-6.66395e-13					1.5606	8.39227e-13
			1.5633	-2.35908e-13					1.5633	4.49587e-13
			1.566	-9.12281e-14					1.566	2.54859e-13
			1.5687	-2.65954e-13					1.5687	2.54347e-13
			1.5714	-3.77809e-13					1.5714	-7.68333e-15
			1.5741	-2.4423e-13					1.5741	-1.73087e-13
			1.5768	-2.69911e-14					1.5768	4.72301e-13
			1.5795	-2.06077e-13					1.5795	1.30884e-13
			1.5822	-6.82266e-14					1.5822	7.10905e-13
			1.5849	-6.45609e-13					1.5849	3.13364e-13
			1.5876	-1.51034e-13					1.5876	6.54259e-13
			1.5903	-4.87139e-13					1.5903	4.38157e-13
			1.593	-2.58617e-14					1.593	5.68488e-13
			1.5957	-8.22014e-13					1.5957	2.81516e-13
			1.5984	-2.71878e-13					1.5984	-1.65225e-13
			1.6011	4.85579e-14					1.6011	7.99952e-14
			1.6038	-1.57195e-13					1.6038	2.40063e-13
			1.6065	-2.09889e-13					1.6065	2.87304e-13
			1.6092	1.93036e-13					1.6092	4.54493e-13
			1.6119	-3.4048e-13					1.6119	4.681e-13
			1.6146	-3.31816e-13					1.6146	4.12058e-13
			1.6173	1.55732e-13					1.6173	2.67192e-13
			1.62	-4.81929e-13					1.62	7.32616e-14
			1.6227	-1.58751e-13					1.6227	-2.29711e-13
			1.6254	-6.56304e-13					1.6254	5.4449e-13
			1.6281	-1.00775e-12					1.6281	-2.88095e-14
			1.6308	-4.07584e-13					1.6308	-1.43733e-13
			1.6335	-7.14341e-13					1.6335	1.74178e-13
			1.6362	-6.20462e-13					1.6362	-2.16899e-13
			1.6389	-8.08616e-13					1.6389	-3.63073e-14
			1.6416	-6.00454e-13					1.6416	4.94378e-13
			1.6443	-3.11978e-13					1.6443	6.64506e-14
			1.647	-4.63804e-13					1.647	3.1808e-13
			1.6497	-5.78415e-13					1.6497	5.1545e-13
			1.6524	-7.72934e-13					1.6524	4.77618e-13
			1.6551	-5.96217e-13					1.6551	-2.57067e-14
			1.6578	-4.9703e-13					1.6578	1.95553e-13
			1.6605	-7.65941e-13					1.6605	-2.95804e-13
			1.6632	-4.99432e-13					1.6632	1.68113e-13
			1.6659	-3.66175e-13					1.6659	2.53359e-13
			1.6686	-6.21231e-13					1.6686	2.56748e-13
			1.6713	-6.18042e-13					1.6713	2.44428e-13
			1.674	-3.50553e-13					1.674	1.24625e-13
			1.6767	-6.31651e-13					1.6767	2.14495e-13
			1.6794	-4.86241e-13					1.6794	2.69167e-14
			1.6821	-6.51613e-13					1.6821	4.48556e-13
			1.6848	-5.02866e-13					1.6848	1.6754e-13
			1.6875	-6.7819e-13					1.6875	5.31618e-13
			1.6902	-6.84435e-13					1.6902	6.55735e-13
			1.6929	-2.92295e-14					1.6929	5.93769e-13
			1.6956	-3.51147e-14					1.6956	3.49469e-14
			1.6983	-3.50776e-13					1.6983	4.47916e-13
			1.701	-5.32658e-13					1.701	6.6026e-13
			1.7037	-5.2935e-14					1.7037	3.65833e-13
			1.7064	-7.58764e-13					1.7064	2.82255e-13
			1.7091	2.387e-13					1.7091	9.54127e-14
			1.7118	-4.76882e-13					1.7118	2.13976e-13
			1.7145	-2.14464e-13					1.7145	2.73867e-13
			1.7172	-5.31257e-13					1.7172	-2.63737e-13
			1.7199	-8.12124e-14					1.7199	3.79303e-13
			1.7226	-9.9091e-15					1.7226	1.45823e-13
			1.7253	-6.01971e-13					1.7253	6.54141e-13
			1.728	-2.6576e-13					1.728	5.32903e-13
			1.7307	-4.38947e-13					1.7307	3.84317e-13
			1.7334	-2.21974e-13					1.7334	5.01492e-13
			1.7361	-2.50734e-13					1.7361	4.81148e-13
			1.7388	-2.64003e-13					1.7388	6.66031e-13
			1.7415	-5.47685e-13					1.7415	5.80685e-13
			1.7442	-3.08028e-13					1.7442	4.87925e-13
			1.7469	-5.13573e-13					1.7469	8.73315e-13
			1.7496	-3.51148e-13					1.7496	1.85977e-13
			1.7523	-3.08129e-13					1.7523	2.85116e-13
			1.755	-1.76813e-13					1.755	3.47484e-14
			1.7577	-3.86241e-13					1.7577	-3.44174e-15
			1.7604	-2.1655e-13					1.7604	1.27797e-14
			1.7631	-1.42365e-13					1.7631	1.25856e-13
			1.7658	-3.10001e-13					1.7658	5.36701e-13
			1.7685	-8.08322e-13					1.7685	-2.60481e-13
			1.7712	-4.96221e-13					1.7712	2.57351e-13
			1.7739	-2.47728e-13					1.7739	2.83053e-13
			1.7766	-5.43766e-13					1.7766	1.6525e-13
			1.7793	-5.68007e-13					1.7793	2.56664e-13
			1.782	-1.20616e-13					1.782	1.46768e-13
			1.7847	-4.03316e-13					1.7847	2.03278e-13
			1.7874	-3.06926e-13					1.7874	2.42532e-13
			1.7901	-3.9649e-13					1.7901	9.25063e-14
			1.7928	-4.98468e-13					1.7928	3.05795e-13
			1.7955	-2.86435e-13					1.7955	-3.40417e-14
			1.7982	-2.97768e-13					1.7982	-4.64831e-14
			1.8009	-8.41553e-13					1.8009	3.35461e-13
			1.8036	-7.10612e-13					1.8036	3.77414e-13
			1.8063	-5.18245e-13					1.8063	-1.34752e-13
			1.809	-2.60054e-13					1.809	2.04577e-14
			1.8117	-4.08753e-13					1.8117	4.41151e-13
			1.8144	-3.03754e-13					1.8144	-1.43355e-13
			1.8171	-3.43237e-13					1.8171	1.74473e-13
			1.8198	-4.97201e-13					1.8198	6.33703e-14
			1.8225	-4.00931e-13					1.8225	-1.99785e-13
			1.8252	-8.20702e-13					1.8252	1.86849e-13
			1.8279	-3.23731e-13					1.8279	-2.54749e-14
			1.8306	-3.46626e-13					1.8306	-3.05297e-13
			1.8333	-3.22047e-13					1.8333	-3.37616e-14
			1.836	-5.64332e-13					1.836	5.13138e-13
			1.8387	-7.9029e-13					1.8387	4.24661e-13
			1.8414	-3.30334e-13					1.8414	2.23869e-13
			1.8441	-2.81813e-13					1.8441	1.61393e-13
			1.8468	-4.75154e-13					1.8468	-3.80383e-13
			1.8495	-5.85618e-13					1.8495	9.47441e-14
			1.8522	-6.77309e-13					1.8522	2.73246e-14
			1.8549	-9.58875e-13					1.8549	-2.62154e-14
			1.8576	-7.79843e-13					1.8576	-8.68175e-14
			1.8603	-7.56375e-13					1.8603	3.01492e-13
			1.863	-7.46777e-13					1.863	8.21514e-14
			1.8657	-7.28527e-13					1.8657	3.7893e-13
			1.8684	-4.96931e-13					1.8684	2.99574e-13
			1.8711	-9.44824e-13					1.8711	6.69057e-14
			1.8738	-4.71945e-13					1.8738	4.27291e-13
			1.8765	-9.66117e-14					1.8765	-2.71824e-14
			1.8792	-2.0435e-13					1.8792	1.55026e-13
			1.8819	-6.37666e-13					1.8819	2.78724e-13
			1.8846	-6.68506e-13					1.8846	4.46924e-13
			1.8873	-6.6597e-13					1.8873	2.55767e-13
			1.89	-8.81905e-13					1.89	3.83603e-13
			1.8927	-3.6909e-13					1.8927	3.70879e-13
			1.8954	-3.06656e-13					1.8954	7.41352e-14
			1.8981	-5.47496e-13					1.8981	2.17269e-13
			1.9008	-7.18277e-13					1.9008	1.72297e-13
			1.9035	-5.83412e-13					1.9035	-8.17604e-14
			1.9062	-3.70779e-13					1.9062	4.30836e-13
			1.9089	-1.07397e-12					1.9089	5.4039e-13
			1.9116	-8.68651e-13					1.9116	6.61967e-13
			1.9143	-8.69746e-13					1.9143	3.59824e-13
			1.917	-8.14866e-13					1.917	3.57194e-13
			1.9197	-6.57633e-13					1.9197	2.78055e-13
			1.9224	-6.97158e-13					1.9224	2.2117e-14
			1.9251	-5.56172e-13					1.9251	3.83732e-13
			1.9278	-4.20681e-13					1.9278	7.51196e-15
			1.9305	-8.36385e-13					1.9305	4.03405e-13
			1.9332	-3.47823e-13					1.9332	1.17308e-13
			1.9359	-5.8875e-13					1.9359	-9.94359e-15
			1.9386	-7.37148e-13					1.9386	-1.9953e-13
			1.9413	-6.76088e-13					1.9413	3.15519e-13
			1.944	-3.21034e-13					1.944	2.46855e-13
			1.9467	-4.51721e-13					1.9467	-2.23804e-13
			1.9494	-6.81593e-13					1.9494	4.52118e-13
			1.9521	-6.09804e-13					1.9521	1.54823e-13
			1.9548	-7.68941e-13					1.9548	1.052e-13
			1.9575	-6.21872e-13					1.9575	-1.14997e-13
			1.9602	-2.87936e-13					1.9602	1.63419e-13
			1.9629	-3.9806e-13					1.9629	3.45744e-13
			1.9656	-5.20931e-13					1.9656	5.30858e-13
			1.9683	-9.60519e-13					1.9683	-7.70411e-14
			1.971	-7.10316e-13					1.971	9.85306e-14
			1.9737	-7.0529e-13					1.9737	4.70738e-14
			1.9764	-6.80471e-13					1.9764	-2.39688e-13
			1.9791	-6.38846e-13					1.9791	1.38745e-13
			1.9818	-8.25517e-13					1.9818	1.52841e-13
			1.9845	-9.67783e-13					1.9845	6.21854e-13
			1.9872	-4.19195e-13					1.9872	3.96592e-13
			1.9899	-3.38688e-13					1.9899	-1.72483e-13
			1.9926	-4.58819e-13					1.9926	5.42262e-13
			1.9953	-4.53197e-13					1.9953	3.96703e-13
			1.998	-7.69418e-13					1.998	6.23895e-13
			2.0007	-1.20792e-12					2.0007	3.2641e-13
			2.0034	-4.29646e-13					2.0034	2.56567e-13
			2.0061	-4.85245e-13					2.0061	5.3895e-13
			2.0088	-2.84426e-13					2.0088	3.76255e-13
			2.0115	-8.22143e-13					2.0115	3.42892e-13
			2.0142	-7.30769e-13					2.0142	2.43267e-13
			2.0169	-4.50449e-13					2.0169	3.15264e-13
			2.0196	-4.11595e-13					2.0196	1.51881e-13
			2.0223	-7.26113e-13					2.0223	3.29549e-13
			2.025	-3.56843e-13					2.025	1.38098e-13
			2.0277	-7.24408e-13					2.0277	9.22047e-14
			2.0304	-7.45041e-13					2.0304	5.5223e-13
			2.0331	-5.68552e-13					2.0331	8.85545e-14
			2.0358	-4.89283e-13					2.0358	2.53191e-13
			2.0385	-7.19774e-13					2.0385	2.64624e-13
			2.0412	-6.2225e-13					2.0412	1.794e-13
			2.0439	-1.17395e-13					2.0439	2.30221e-13
			2.0466	-5.00784e-13					2.0466	1.44836e-13
			2.0493	-5.38424e-13					2.0493	2.14253e-13
			2.052	-5.27531e-13					2.052	3.89247e-13
			2.0547	-5.0202e-13					2.0547	3.12786e-13
			2.0574	-7.52225e-13					2.0574	9.5577e-14
			2.0601	-6.29672e-13					2.0601	1.42413e-13
			2.0628	-3.20274e-13					2.0628	2.08023e-13
			2.0655	-2.48253e-13					2.0655	2.76701e-13
			2.0682	-4.61556e-13					2.0682	1.43276e-13
			2.0709	-3.80801e-13					2.0709	1.98983e-13
			2.0736	-2.84919e-13					2.0736	3.28171e-13
			2.0763	-5.78036e-13					2.0763	1.48515e-13
			2.079	-7.15191e-13					2.079	4.99151e-13
			2.0817	-7.77185e-13					2.0817	3.31816e-13
			2.0844	-7.10892e-13					2.0844	-1.83267e-13
			2.0871	-5.42447e-13					2.0871	1.9514e-13
			2.0898	-8.38723e-13					2.0898	3.07466e-13
			2.0925	-4.40273e-13					2.0925	-6.18233e-14
			2.0952	-5.86881e-13					2.0952	2.18703e-13
			2.0979	-6.97994e-13					2.0979	6.15334e-13
			2.1006	-6.75957e-13					2.1006	4.0176e-13
			2.1033	-8.94125e-13					2.1033	4.49909e-13
			2.106	-7.89724e-13					2.106	1.36472e-13
			2.1087	-6.55595e-13					2.1087	-1.03576e-13
			2.1114	-5.77435e-13					2.1114	-3.25252e-14
			2.1141	-1.03072e-12					2.1141	-4.68136e-14
			2.1168	-1.04638e-12					2.1168	1.07079e-13
			2.1195	-8.23338e-13					2.1195	3.26674e-13
			2.1222	-7.83838e-13					2.1222	5.55565e-13
			2.1249	-4.23424e-13					2.1249	4.58927e-13
			2.1276	-1.11012e-12					2.1276	-5.35645e-14
			2.1303	-5.87418e-13					2.1303	1.79221e-13
			2.133	-3.08498e-13					2.133	-2.31304e-13
			2.1357	-4.10733e-13					2.1357	-8.25534e-15
			2.1384	-8.47003e-13					2.1384	6.6782e-13
			2.1411	-5.34382e-13					2.1411	6.1182e-13
			2.1438	-4.60756e-13					2.1438	3.23632e-13
			2.1465	-1.049e-12					2.1465	4.08798e-13
			2.1492	-7.77565e-13					2.1492	5.19238e-13
			2.1519	-5.65583e-13					2.1519	-1.61434e-13
			2.1546	-1.10696e-12					2.1546	2.9516e-13
			2.1573	-7.85437e-13					2.1573	2.14069e-13
			2.16	-2.92675e-13					2.16	1.45019e-13
			2.1627	-4.68066e-13					2.1627	2.21044e-13
			2.1654	-7.36598e-13					2.1654	-1.46907e-13
			2.1681	-5.35612e-13					2.1681	1.52213e-13
			2.1708	-9.16543e-13					2.1708	3.59533e-13
			2.1735	-6.76728e-13					2.1735	3.25696e-14
			2.1762	-4.61583e-13					2.1762	2.51497e-13
			2.1789	-6.65182e-13					2.1789	4.58258e-13
			2.1816	-4.11629e-13					2.1816	3.95337e-13
			2.1843	-5.63087e-13					2.1843	-5.25459e-14
			2.187	-6.35267e-13					2.187	4.17899e-13
			2.1897	-5.482e-13					2.1897	4.25073e-13
			2.1924	-1.21832e-13					2.1924	3.05708e-13
			2.1951	-7.67155e-13					2.1951	2.28086e-13
			2.1978	-5.06955e-13					2.1978	-5.2561e-14
			2.2005	-4.81915e-13					2.2005	3.76682e-13
			2.2032	-4.40961e-13					2.2032	1.21398e-13
			2.2059	-7.09179e-13					2.2059	5.3616e-13
			2.2086	-4.8471e-13					2.2086	2.42985e-13
			2.2113	-4.47307e-13					2.2113	5.2211e-13
			2.214	-5.5301e-13					2.214	2.85208e-13
			2.2167	-5.78008e-13					2.2167	5.43569e-13
			2.2194	-4.65029e-13					2.2194	3.31365e-13
			2.2221	-6.5477e-13					2.2221	1.27394e-13
			2.2248	-9.58113e-13					2.2248	2.71418e-13
			2.2275	-6.59896e-13					2.2275	2.82823e-13
			2.2302	-4.78146e-13					2.2302	1.52704e-13
			2.2329	-3.49806e-13					2.2329	1.94039e-14
			2.2356	-9.69654e-13					2.2356	1.22552e-13
			2.2383	-6.37754e-13					2.2383	-6.46739e-14
			2.241	-5.03702e-13					2.241	2.04846e-14
			2.2437	-5.9486e-13					2.2437	1.55592e-13
			2.2464	-8.855e-13					2.2464	3.74003e-13
			2.2491	-6.46506e-13					2.2491	3.7333e-13
			2.2518	-6.34679e-13					2.2518	4.95187e-13
			2.2545	-5.98401e-13					2.2545	1.27024e-13
			2.2572	-2.03317e-13					2.2572	3.34001e-13
			2.2599	-3.59516e-13					2.2599	4.74873e-13
			2.2626	-5.94303e-13					2.2626	2.45139e-13
			2.2653	-2.55497e-13					2.2653	2.36239e-13
			2.268	-2.96959e-13					2.268	-1.96204e-13
			2.2707	-6.1698e-13					2.2707	3.97629e-13
			2.2734	-5.54843e-13					2.2734	5.61705e-13
			2.2761	-4.47938e-13					2.2761	4.89423e-14
			2.2788	-6.9459e-13					2.2788	3.89639e-13
			2.2815	-7.55195e-13					2.2815	2.13518e-14
			2.2842	-3.566e-13					2.2842	1.40696e-13
			2.2869	-6.03908e-13					2.2869	-2.99719e-14
			2.2896	-5.06316e-13					2.2896	6.00218e-13
			2.2923	-4.67105e-13					2.2923	2.83088e-14
			2.295	-6.41991e-13					2.295	1.56228e-13
			2.2977	-7.30569e-13					2.2977	3.22202e-13
			2.3004	-5.28322e-13					2.3004	-1.52259e-13
			2.3031	-8.49138e-13					2.3031	1.42236e-13
			2.3058	-4.1579e-13					2.3058	6.50403e-14
			2.3085	-6.11776e-13					2.3085	3.30348e-13
			2.3112	-7.74906e-13					2.3112	3.25853e-13
			2.3139	-2.66438e-13					2.3139	-1.38418e-14
			2.3166	-4.53074e-13					2.3166	4.12979e-13
			2.3193	-5.8903e-13					2.3193	4.13175e-13
			2.322	-7.291e-13					2.322	3.79247e-13
			2.3247	-4.8754e-13					2.3247	2.69718e-13
			2.3274	-1.50322e-13					2.3274	3.23038e-13
			2.3301	-4.84487e-13					2.3301	1.54339e-14
			2.3328	-1.50429e-13					2.3328	1.07099e-13
			2.3355	-7.37266e-13					2.3355	3.31742e-13
			2.3382	-3.98425e-13					2.3382	2.08765e-13
			2.3409	-4.8729e-13					2.3409	1.58556e-13
			2.3436	-1.45395e-13					2.3436	4.35985e-14
			2.3463	-2.67062e-13					2.3463	3.61612e-15
			2.349	-5.55664e-13					2.349	2.783e-13
			2.3517	-4.63145e-13					2.3517	3.39279e-13
			2.3544	-6.55771e-13					2.3544	3.59867e-13
			2.3571	-6.45529e-13					2.3571	4.60485e-13
			2.3598	-3.9887e-13					2.3598	-1.19337e-13
			2.3625	-1.02784e-12					2.3625	4.76968e-13
			2.3652	-9.41677e-13					2.3652	5.7492e-13
			2.3679	-5.44993e-13					2.3679	2.53008e-13
			2.3706	-7.85929e-13					2.3706	6.12901e-13
			2.3733	-4.80833e-13					2.3733	2.90929e-13
			2.376	-5.62728e-13					2.376	4.40287e-13
			2.3787	-7.51371e-13					2.3787	4.20082e-13
			2.3814	-5.55912e-13					2.3814	3.20746e-13
			2.3841	-5.62235e-13					2.3841	-4.13968e-14
			2.3868	-8.97162e-13					2.3868	-8.58052e-15
			2.3895	-7.09454e-13					2.3895	-1.34609e-13
			2.3922	-4.56365e-13					2.3922	7.48329e-14
			2.3949	-9.83105e-13					2.3949	4.35549e-13
			2.3976	-8.89428e-13					2.3976	3.27802e-13
			2.4003	-4.78734e-13					2.4003	3.50715e-13
			2.403	-7.89333e-13					2.403	5.97236e-13
			2.4057	-5.76916e-13					2.4057	3.60372e-13
			2.4084	-5.45934e-13					2.4084	2.9295e-13
			2.4111	-5.02675e-13					2.4111	-3.40824e-14
			2.4138	-5.62974e-13					2.4138	6.4918e-14
			2.4165	-7.50817e-13					2.4165	8.57963e-14
			2.4192	-8.49771e-13					2.4192	-2.70007e-13
			2.4219	-2.71131e-13					2.4219	6.96802e-13
			2.4246	-5.18337e-13					2.4246	7.18496e-13
			2.4273	-5.15598e-13					2.4273	1.79747e-13
			2.43	-4.94004e-13					2.43	3.64599e-13
			2.4327	-3.30211e-13					2.4327	4.5054e-13
			2.4354	-2.78768e-13					2.4354	5.49441e-13
			2.4381	-7.61418e-13					2.4381	3.18727e-13
			2.4408	-5.01152e-13					2.4408	6.35606e-13
			2.4435	-5.90451e-13					2.4435	5.22928e-13
			2.4462	-6.37928e-13					2.4462	4.11568e-14
			2.4489	-9.2372e-13					2.4489	3.18569e-13
			2.4516	-8.51169e-13					2.4516	1.21134e-13
			2.4543	-5.78758e-13					2.4543	5.10081e-13
			2.457	-7.91814e-13					2.457	4.54255e-13
			2.4597	-8.15543e-13					2.4597	5.74615e-13
			2.4624	-7.52579e-13					2.4624	4.24132e-13
			2.4651	-6.67e-13					2.4651	1.98426e-13
			2.4678	-8.30697e-13					2.4678	9.5603e-13
			2.4705	-5.39083e-13					2.4705	6.4944e-13
			2.4732	-8.05968e-13					2.4732	3.98829e-13
			2.4759	-7.99345e-13					2.4759	4.56967e-13
			2.4786	-1.06628e-12					2.4786	4.3246e-13
			2.4813	-8.47299e-13					2.4813	3.80578e-13
			2.484	-4.26807e-13					2.484	3.44834e-13
			2.4867	-8.87938e-13					2.4867	4.27115e-13
			2.4894	-6.2374e-13					2.4894	6.43318e-13
			2.4921	-6.77281e-13					2.4921	2.37815e-13
			2.4948	-4.19326e-13					2.4948	1.17976e-13
			2.4975	-7.286e-13					2.4975	4.46631e-13
			2.5002	-5.4543e-13					2.5002	3.23903e-13
			2.5029	-2.71997e-13					2.5029	2.51125e-13
			2.5056	-7.10553e-13					2.5056	-2.23388e-14
			2.5083	-4.68326e-13					2.5083	-3.26042e-15
			2.511	-6.67815e-13					2.511	2.42363e-15
			2.5137	-6.64881e-13					2.5137	2.15431e-13
			2.5164	-3.41385e-13					2.5164	-7.37204e-15
			2.5191	-8.06195e-13					2.5191	-3.76189e-14
			2.5218	-5.04557e-13					2.5218	-4.62072e-14
			2.5245	-5.48542e-13					2.5245	2.91821e-13
			2.5272	-5.5679e-13					2.5272	6.24591e-13
			2.5299	-2.94107e-13					2.5299	1.70471e-13
			2.5326	-3.35563e-13					2.5326	1.97596e-13
			2.5353	-4.49316e-13					2.5353	2.35846e-13
			2.538	-8.35679e-13					2.538	1.18227e-13
			2.5407	-6.9373e-13					2.5407	2.09925e-13
			2.5434	-7.56108e-13					2.5434	2.7332e-13
			2.5461	-6.80338e-13					2.5461	7.68978e-14
			2.5488	-7.27105e-13					2.5488	2.65337e-13
			2.5515	-7.24223e-13					2.5515	3.73071e-13
			2.5542	-7.95631e-13					2.5542	2.92592e-13
			2.5569	-8.24287e-13					2.5569	4.40543e-13
			2.5596	-9.08631e-13					2.5596	4.01739e-13
			2.5623	-8.82556e-13					2.5623	4.53964e-13
			2.565	-6.91411e-13					2.565	4.00467e-13
			2.5677	-7.00247e-13					2.5677	4.22205e-14
			2.5704	-6.4074e-13					2.5704	5.84916e-13
			2.5731	-9.56072e-13					2.5731	6.33392e-13
			2.5758	-6.9928e-13					2.5758	1.71154e-13
			2.5785	-8.07253e-13					2.5785	1.93111e-13
			2.5812	-4.11126e-13					2.5812	1.1693e-13
			2.5839	-4.21003e-13					2.5839	3.58382e-13
			2.5866	-4.87804e-13					2.5866	1.22803e-13
			2.5893	-5.15513e-13					2.5893	2.69092e-13
			2.592	-6.04884e-13					2.592	5.87168e-13
			2.5947	-1.96211e-13					2.5947	6.14826e-13
			2.5974	-5.9433e-13					2.5974	6.47489e-13
			2.6001	-1.71639e-13					2.6001	5.74043e-13
			2.6028	-6.39159e-13					2.6028	7.25398e-13
			2.6055	-5.18449e-13					2.6055	1.33756e-13
			2.6082	-5.42395e-13					2.6082	1.68014e-13
			2.6109	-5.14557e-13					2.6109	1.11123e-13
			2.6136	-1.98694e-13					2.6136	4.55738e-13
			2.6163	-4.13468e-13					2.6163	1.81267e-13
			2.619	-3.72642e-13					2.619	1.8005e-13
			2.6217	-2.43066e-13					2.6217	2.26451e-13
			2.6244	-5.90056e-13					2.6244	2.8102e-13
			2.6271	-4.17712e-14					2.6271	1.05061e-13
			2.6298	-4.18898e-13					2.6298	1.87149e-13
			2.6325	-6.2909e-13					2.6325	8.06156e-14
			2.6352	-1.9607e-13					2.6352	6.83728e-14
			2.6379	-2.71664e-13					2.6379	1.13211e-14
			2.6406	-3.07977e-13					2.6406	-5.50262e-14
			2.6433	-7.45938e-13					2.6433	1.49828e-13
			2.646	-3.38556e-13					2.646	1.86719e-13
			2.6487	-6.1109e-13					2.6487	2.07284e-13
			2.6514	-4.97583e-13					2.6514	-2.42407e-14
			2.6541	-6.3587e-13					2.6541	-1.33588e-13
			2.6568	-6.95567e-13					2.6568	1.55988e-13
			2.6595	-4.81257e-13					2.6595	3.27403e-14
			2.6622	-4.46293e-13					2.6622	4.33268e-13
			2.6649	-4.57211e-13					2.6649	1.75603e-13
			2.6676	-5.06523e-13					2.6676	1.52154e-13
			2.6703	-8.02559e-13					2.6703	4.43509e-13
			2.673	-4.81991e-13					2.673	6.13041e-13
			2.6757	-3.67826e-13					2.6757	2.13349e-13
			2.6784	-7.17761e-13					2.6784	3.28638e-13
			2.6811	-5.31813e-13					2.6811	6.02636e-13
			2.6838	-5.60918e-13					2.6838	3.94196e-13
			2.6865	-5.82549e-13					2.6865	4.62942e-13
			2.6892	-4.87799e-13					2.6892	5.027e-13
			2.6919	-7.97079e-13					2.6919	2.57522e-13
			2.6946	-1.00344e-12					2.6946	1.89323e-13
			2.6973	-7.87128e-13					2.6973	1.03013e-13
			2.7	-9.52424e-14					2.7	1.37494e-13
			2.7027	-5.84157e-13					2.7027	4.04243e-13
			2.7054	-2.49243e-13					2.7054	3.5646e-13
			2.7081	-6.76481e-13					2.7081	-1.03342e-13
			2.7108	-4.24827e-13					2.7108	1.59234e-13
			2.7135	-5.17372e-13					2.7135	4.52717e-14
			2.7162	-6.0059e-13					2.7162	3.75181e-13
			2.7189	-3.92083e-13					2.7189	2.40141e-13
			2.7216	-5.55103e-13					2.7216	7.68409e-13
			2.7243	-7.25615e-13					2.7243	3.53848e-13
			2.727	-1.13199e-12					2.727	4.95872e-13
			2.7297	-4.36335e-13					2.7297	1.6849e-13
			2.7324	-7.30116e-13					2.7324	1.71646e-13
			2.7351	-3.63981e-13					2.7351	6.67603e-13
			2.7378	-5.17452e-13					2.7378	4.88665e-13
			2.7405	-4.39533e-13					2.7405	5.12158e-13
			2.7432	-7.44692e-13					2.7432	3.63058e-13
			2.7459	-6.35398e-13					2.7459	4.20498e-14
			2.7486	-6.97976e-13					2.7486	4.15391e-13
			2.7513	-7.58101e-14					2.7513	3.32986e-13
			2.754	-1.16135e-13					2.754	2.99609e-13
			2.7567	-7.3741e-14					2.7567	2.54593e-13
			2.7594	-5.26013e-13					2.7594	4.24364e-13
			2.7621	-6.9476e-13					2.7621	6.02764e-13
			2.7648	-4.66165e-13					2.7648	6.4459e-13
			2.7675	-3.51802e-13					2.7675	4.02627e-13
			2.7702	-3.16875e-13					2.7702	3.45648e-14
			2.7729	-5.10638e-13					2.7729	2.31793e-13
			2.7756	-7.53859e-13					2.7756	3.36033e-13
			2.7783	-5.4195e-13					2.7783	9.44693e-14
			2.781	-3.41056e-13					2.781	3.37324e-13
			2.7837	-2.81178e-13					2.7837	1.01615e-13
			2.7864	-6.36889e-13					2.7864	2.30159e-13
			2.7891	-7.29238e-13					2.7891	2.38703e-13
			2.7918	-5.00345e-13					2.7918	2.38634e-13
			2.7945	-6.14957e-13					2.7945	1.66458e-13
			2.7972	-1.03614e-12					2.7972	2.66954e-13
			2.7999	-8.63511e-13					2.7999	2.78585e-13
			2.8026	-4.82648e-13					2.8026	-1.6673e-14
			2.8053	-3.86212e-13					2.8053	3.22015e-13
			2.808	-4.81862e-13					2.808	3.55256e-13
			2.8107	-5.40708e-13					2.8107	1.40176e-13
			2.8134	-3.35597e-13					2.8134	-9.63225e-14
			2.8161	-5.76587e-13					2.8161	4.79565e-15
			2.8188	-6.59396e-13					2.8188	2.42077e-13
			2.8215	-6.66381e-13					2.8215	8.05895e-13
			2.8242	-1.29763e-13					2.8242	1.07732e-13
			2.8269	-8.67961e-13					2.8269	4.9139e-13
			2.8296	-7.63825e-13					2.8296	4.61136e-13
			2.8323	-4.36001e-13					2.8323	3.5612e-13
			2.835	-5.77062e-13					2.835	6.36529e-13
			2.8377	-2.05432e-13					2.8377	2.25884e-13
			2.8404	-3.03162e-13					2.8404	6.16081e-15
			2.8431	-5.46379e-13					2.8431	7.50179e-13
			2.8458	-1.17643e-13					2.8458	-1.54079e-13
			2.8485	-7.85069e-13					2.8485	3.64958e-13
			2.8512	-3.98411e-13					2.8512	4.93957e-13
			2.8539	-5.12826e-13					2.8539	3.79919e-13
			2.8566	-7.67697e-13					2.8566	4.9329e-13
			2.8593	-5.16613e-13					2.8593	3.04023e-13
			2.862	2.00532e-13					2.862	4.28014e-13
			2.8647	-1.87284e-13					2.8647	7.56172e-13
			2.8674	-3.69399e-13					2.8674	3.51664e-13
			2.8701	-1.60968e-13					2.8701	2.96931e-13
			2.8728	-6.05779e-13					2.8728	3.8335e-13
			2.8755	-3.16481e-13					2.8755	4.99476e-13
			2.8782	-2.29539e-13					2.8782	1.35867e-14
			2.8809	-1.15385e-14					2.8809	-2.48858e-13
			2.8836	-7.36422e-13					2.8836	9.6912e-14
			2.8863	-4.5523e-13					2.8863	3.72079e-13
			2.889	-5.21339e-13					2.889	4.35072e-13
			2.8917	-4.51343e-13					2.8917	4.77277e-13
			2.8944	-8.92322e-13					2.8944	6.49125e-13
			2.8971	-6.603e-13					2.8971	5.75492e-13
			2.8998	-4.49602e-13					2.8998	3.51297e-13
			2.9025	-1.90142e-13					2.9025	6.88495e-13
			2.9052	-5.81253e-13					2.9052	5.31947e-13
			2.9079	-4.69287e-13					2.9079	2.87765e-13
			2.9106	-1.76396e-13					2.9106	5.09334e-13
			2.9133	-1.22767e-13					2.9133	1.95618e-13
			2.916	-5.0278e-13					2.916	3.1579e-13
			2.9187	-6.9979e-13					2.9187	1.18193e-13
			2.9214	-5.76807e-14					2.9214	-1.11937e-13
			2.9241	1.12213e-13					2.9241	4.913e-13
			2.9268	-5.95307e-13					2.9268	1.92482e-13
			2.9295	-6.82879e-13					2.9295	1.84684e-13
			2.9322	-4.44779e-13					2.9322	2.47425e-13
			2.9349	-7.64766e-13					2.9349	8.5486e-14
			2.9376	-6.22177e-13					2.9376	3.92628e-13
			2.9403	-1.17095e-12					2.9403	1.45926e-13
			2.943	-3.86872e-13					2.943	6.06507e-14
			2.9457	-5.49192e-13					2.9457	3.01048e-13
			2.9484	-6.05665e-13					2.9484	3.1882e-13
			2.9511	-7.08138e-13					2.9511	2.6854e-13
			2.9538	-5.9681e-13					2.9538	4.15442e-13
			2.9565	-6.45938e-13					2.9565	-7.78708e-14
			2.9592	-1.68799e-13					2.9592	1.57344e-13
			2.9619	-3.56589e-13					2.9619	5.80121e-13
			2.9646	3.0154e-14					2.9646	1.94951e-13
			2.9673	-3.00296e-13					2.9673	1.40038e-13
			2.97	-2.48724e-13					2.97	4.42531e-13
			2.9727	-2.59935e-13					2.9727	4.2649e-13
			2.9754	-7.2652e-13					2.9754	4.92047e-13
			2.9781	-2.32643e-13					2.9781	2.40789e-13
			2.9808	-4.49664e-13					2.9808	4.78503e-13
			2.9835	-6.35904e-13					2.9835	2.92151e-13
			2.9862	-4.76399e-13					2.9862	4.32268e-13
			2.9889	-7.66389e-13					2.9889	3.60099e-13
			2.9916	-8.50638e-13					2.9916	-2.66125e-14
			2.9943	-5.62769e-13					2.9943	4.35777e-13
			2.997	-2.9648e-13					2.997	6.2297e-13
			2.9997	-8.12292e-13					2.9997	3.15812e-13
			3.0024	-6.55238e-13					3.0024	-1.45104e-14
			3.0051	-2.27829e-13					3.0051	2.15934e-13
			3.0078	-8.0256e-13					3.0078	3.69142e-13
			3.0105	-9.14254e-13					3.0105	4.71603e-13
			3.0132	-6.53169e-13					3.0132	4.1208e-13
			3.0159	-3.42809e-13					3.0159	2.09796e-13
			3.0186	-4.35175e-13					3.0186	3.91777e-13
			3.0213	-3.39823e-13					3.0213	4.41823e-13
			3.024	-3.88883e-13					3.024	7.84462e-13
			3.0267	-9.23774e-13					3.0267	5.03466e-13
			3.0294	-6.55039e-13					3.0294	5.28406e-13
			3.0321	-7.34977e-13					3.0321	4.86193e-13
			3.0348	-1.4949e-13					3.0348	4.52792e-13
			3.0375	-3.72738e-13					3.0375	2.18643e-13
			3.0402	7.51957e-14					3.0402	4.66081e-13
			3.0429	-6.56187e-13					3.0429	-1.23208e-14
			3.0456	-3.54402e-13					3.0456	-1.69081e-13
			3.0483	-1.31044e-13					3.0483	2.2524e-13
			3.051	-9.77274e-13					3.051	3.8839e-13
			3.0537	-3.26345e-13					3.0537	4.2751e-13
			3.0564	-7.4333e-13					3.0564	4.83658e-13
			3.0591	-6.72552e-13					3.0591	4.40029e-13
			3.0618	-9.71842e-13					3.0618	5.70287e-13
			3.0645	-6.36202e-13					3.0645	5.78921e-13
			3.0672	-5.29552e-13					3.0672	7.86155e-13
			3.0699	-9.20029e-13					3.0699	7.66012e-13
			3.0726	-6.26988e-13					3.0726	3.24971e-13
			3.0753	-9.62832e-13					3.0753	2.70505e-13
			3.078	-6.9019e-13					3.078	5.28457e-13
			3.0807	-4.82214e-13					3.0807	4.67902e-13
			3.0834	-5.31664e-13					3.0834	1.72042e-13
			3.0861	-2.8487e-13					3.0861	3.69238e-13
			3.0888	-4.76269e-13					3.0888	2.13576e-13
			3.0915	-9.59164e-14					3.0915	6.55855e-13
			3.0942	-7.90408e-13					3.0942	3.8933e-14
			3.0969	-7.61224e-13					3.0969	-8.30011e-14
			3.0996	-5.40467e-13					3.0996	8.62856e-14
			3.1023	-5.85039e-13					3.1023	3.37202e-14
			3.105	-3.45587e-13					3.105	-2.36378e-13
			3.1077	2.11091e-13					3.1077	-1.43641e-13
			3.1104	-4.99912e-13					3.1104	1.05816e-13
			3.1131	-4.1532e-13					3.1131	-2.92096e-13
			3.1158	-6.00769e-13					3.1158	2.54311e-13
			3.1185	-4.15944e-13					3.1185	1.78427e-13
			3.1212	-5.24401e-13					3.1212	-3.7357e-14
			3.1239	-1.14652e-13					3.1239	1.3855e-13
			3.1266	-7.58731e-13					3.1266	2.30425e-13
			3.1293	-2.66264e-13					3.1293	-1.91096e-13
			3.132	-5.92829e-13					3.132	1.59942e-13
			3.1347	-7.65832e-13					3.1347	3.21161e-13
			3.1374	-6.25176e-13					3.1374	9.58377e-14
			3.1401	-6.88371e-13					3.1401	1.40184e-13
			3.1428	-1.85283e-13					3.1428	-1.87894e-13
			3.1455	-1.20065e-12					3.1455	5.01795e-13
			3.1482	-5.9463e-13					3.1482	2.45321e-13
			3.1509	-3.20668e-13					3.1509	4.13875e-13
			3.1536	-7.14675e-13					3.1536	4.65301e-13
			3.1563	-3.16494e-13					3.1563	2.37943e-13
			3.159	-7.72659e-13					3.159	1.40527e-13
			3.1617	-7.60665e-13					3.1617	5.87265e-13
			3.1644	-1.65586e-13					3.1644	1.58035e-13
			3.1671	-3.5485e-13					3.1671	-3.48971e-13
			3.1698	-7.22802e-13					3.1698	1.94855e-13
			3.1725	-8.26799e-13					3.1725	3.1846e-13
			3.1752	-5.63911e-13					3.1752	4.20352e-13
			3.1779	-5.95794e-13					3.1779	1.11375e-14
			3.1806	-6.84158e-13					3.1806	3.85029e-13
			3.1833	-5.36296e-13					3.1833	1.23173e-13
			3.186	-8.44434e-13					3.186	1.23839e-13
			3.1887	-2.99898e-13					3.1887	1.50134e-13
			3.1914	-6.42299e-13					3.1914	5.47458e-13
			3.1941	-1.22924e-12					3.1941	8.10437e-13
			3.1968	-8.54677e-13					3.1968	4.60015e-13
			3.1995	-2.66757e-13					3.1995	3.84211e-14
			3.2022	-4.57511e-13					3.2022	6.23482e-13
			3.2049	-5.18454e-13					3.2049	4.03104e-13
			3.2076	-6.27928e-13					3.2076	6.37508e-13
			3.2103	-4.09916e-13					3.2103	7.42338e-13
			3.213	-3.4996e-13					3.213	3.9391e-13
			3.2157	-4.23205e-13					3.2157	3.17872e-13
			3.2184	-3.0134e-13					3.2184	3.83513e-13
			3.2211	-5.15388e-13					3.2211	7.17926e-13
			3.2238	-6.25993e-13					3.2238	3.42441e-13
			3.2265	-6.94899e-13					3.2265	1.82365e-13
			3.2292	-6.65724e-13					3.2292	1.76603e-13
			3.2319	-4.57132e-13					3.2319	-1.23561e-13
			3.2346	-5.98879e-13					3.2346	1.32562e-13
			3.2373	-3.66365e-13					3.2373	2.7545e-13
			3.24	-8.09743e-13					3.24	4.06668e-13
			3.2427	-6.99151e-13					3.2427	3.94188e-13
			3.2454	-8.76885e-13					3.2454	3.77536e-13
			3.2481	-5.27007e-13					3.2481	7.42288e-13
			3.2508	-9.64448e-13					3.2508	3.52953e-13
			3.2535	-3.08786e-13					3.2535	1.79968e-13
			3.2562	-2.42918e-13					3.2562	6.09019e-13
			3.2589	-9.7583e-14					3.2589	2.04828e-13
			3.2616	-6.27401e-13					3.2616	8.97683e-14
			3.2643	-3.86909e-13					3.2643	2.29038e-14
			3.267	-6.35233e-13					3.267	3.02566e-13
			3.2697	-1.58707e-13					3.2697	2.78854e-13
			3.2724	-8.82942e-14					3.2724	1.55398e-13
			3.2751	-3.97689e-13					3.2751	2.52405e-13
			3.2778	-3.14724e-14					3.2778	1.21304e-13
			3.2805	-5.745e-13					3.2805	2.88122e-13
			3.2832	-5.20004e-13					3.2832	-1.02166e-13
			3.2859	-5.42225e-13					3.2859	-1.52478e-13
			3.2886	-5.06527e-13					3.2886	6.83739e-14
			3.2913	-5.22238e-13					3.2913	2.70917e-14
			3.294	-7.33862e-13					3.294	-8.73671e-14
			3.2967	-1.04527e-12					3.2967	9.02824e-14
			3.2994	-9.12675e-13					3.2994	-2.391e-13
			3.3021	-8.11797e-13					3.3021	4.3256e-13
			3.3048	-1.01137e-12					3.3048	5.98962e-14
			3.3075	-7.52135e-13					3.3075	-3.91075e-14
			3.3102	-7.34601e-13					3.3102	8.2115e-13
			3.3129	-6.44895e-13					3.3129	-4.08881e-14
			3.3156	-8.9309e-13					3.3156	-1.22525e-13
			3.3183	-2.62505e-13					3.3183	5.58853e-14
			3.321	-8.20284e-13					3.321	1.30875e-13
			3.3237	-5.88441e-13					3.3237	5.74266e-14
			3.3264	-9.5474e-13					3.3264	-7.35724e-14
			3.3291	-5.79751e-13					3.3291	-5.13279e-14
			3.3318	-4.39356e-13					3.3318	1.58765e-13
			3.3345	-6.47849e-13					3.3345	-3.34407e-14
			3.3372	-6.38428e-13					3.3372	4.92899e-13
			3.3399	-5.37401e-13					3.3399	4.54519e-13
			3.3426	-5.5661e-13					3.3426	-1.06247e-13
			3.3453	-1.25217e-13					3.3453	3.0049e-13
			3.348	-3.24728e-13					3.348	2.67462e-13
			3.3507	-5.47431e-13					3.3507	4.42229e-13
			3.3534	-6.14112e-13					3.3534	6.23122e-13
			3.3561	-8.74945e-13					3.3561	6.40922e-16
			3.3588	-1.62277e-13					3.3588	4.69584e-13
			3.3615	-4.09858e-13					3.3615	1.84665e-13
			3.3642	-7.75768e-13					3.3642	2.85265e-13
			3.3669	-6.68408e-13					3.3669	1.136e-13
			3.3696	-5.95473e-13					3.3696	2.29154e-13
			3.3723	-3.19528e-13					3.3723	-8.91959e-14
			3.375	-3.97777e-13					3.375	1.97224e-13
			3.3777	-7.74047e-13					3.3777	2.54202e-13
			3.3804	-3.8851e-13					3.3804	-3.23425e-13
			3.3831	-8.89379e-13					3.3831	2.18723e-14
			3.3858	-2.22392e-13					3.3858	5.14994e-13
			3.3885	-6.63792e-13					3.3885	1.59205e-13
			3.3912	-2.95597e-13					3.3912	1.13755e-13
			3.3939	-3.17891e-13					3.3939	6.41945e-13
			3.3966	-7.25563e-13					3.3966	5.44834e-13
			3.3993	-6.54099e-13					3.3993	3.98217e-13
			3.402	-9.96198e-13					3.402	2.01829e-13
			3.4047	-6.54451e-13					3.4047	4.31345e-13
			3.4074	-4.19266e-13					3.4074	2.01016e-13
			3.4101	-5.13925e-13					3.4101	3.08041e-14
			3.4128	-6.42876e-13					3.4128	8.93359e-14
			3.4155	-9.28282e-13					3.4155	3.12077e-13
			3.4182	-1.01901e-12					3.4182	-1.80723e-13
			3.4209	-1.13899e-12					3.4209	2.26132e-13
			3.4236	-5.77704e-13					3.4236	-1.2689e-14
			3.4263	-5.35585e-13					3.4263	2.37399e-13
			3.429	-1.11309e-12					3.429	1.65639e-13
			3.4317	-3.52619e-13					3.4317	3.66696e-13
			3.4344	-7.95987e-13					3.4344	1.83937e-13
			3.4371	-5.95023e-13					3.4371	3.13068e-13
			3.4398	-9.86619e-13					3.4398	1.94782e-13
			3.4425	-6.03052e-13					3.4425	4.05724e-13
			3.4452	-5.86971e-13					3.4452	3.60201e-14
			3.4479	-4.72168e-13					3.4479	-3.62397e-13
			3.4506	-5.45521e-13					3.4506	-3.50219e-13
			3.4533	-1.94562e-13					3.4533	1.4288e-13
			3.456	-5.22366e-13					3.456	1.52898e-13
			3.4587	-6.6621e-13					3.4587	2.46036e-13
			3.4614	-1.68906e-13					3.4614	-3.66487e-14
			3.4641	-2.29868e-13					3.4641	6.04487e-15
			3.4668	-9.09664e-13					3.4668	1.75952e-13
			3.4695	-2.07694e-13					3.4695	4.69008e-13
			3.4722	-2.00961e-13					3.4722	2.81283e-13
			3.4749	-6.49292e-13					3.4749	-2.10327e-13
			3.4776	-7.74651e-13					3.4776	3.11591e-13
			3.4803	-5.65189e-13					3.4803	3.34887e-13
			3.483	-3.8313e-13					3.483	1.71758e-13
			3.4857	-6.21256e-13					3.4857	-1.01666e-13
			3.4884	-4.08198e-13					3.4884	-3.03142e-14
			3.4911	-8.19088e-13					3.4911	1.71951e-13
			3.4938	-6.1179e-13					3.4938	3.33196e-13
			3.4965	-8.9182e-13					3.4965	2.2712e-13
			3.4992	-5.11865e-13					3.4992	3.39025e-13
			3.5019	-9.22483e-13					3.5019	2.51084e-13
			3.5046	-7.23198e-13					3.5046	3.9564e-13
			3.5073	-5.43947e-13					3.5073	3.96709e-13
			3.51	-7.10965e-13					3.51	2.06065e-13
			3.5127	-2.78784e-13					3.5127	3.30537e-14
			3.5154	-5.20141e-13					3.5154	2.76811e-13
			3.5181	-6.39014e-13					3.5181	1.35336e-13
			3.5208	-5.31511e-13					3.5208	2.306e-13
			3.5235	-4.14267e-13					3.5235	2.78009e-13
			3.5262	-7.23766e-13					3.5262	9.43062e-14
			3.5289	-4.46033e-13					3.5289	-2.1235e-13
			3.5316	-9.74807e-13					3.5316	1.07296e-13
			3.5343	-6.71856e-13					3.5343	1.66143e-13
			3.537	-1.04653e-12					3.537	5.24087e-13
			3.5397	-6.36679e-13					3.5397	1.01201e-14
			3.5424	-1.00454e-12					3.5424	1.36663e-13
			3.5451	-5.16427e-13					3.5451	1.57252e-13
			3.5478	-3.46396e-13					3.5478	9.89589e-14
			3.5505	-2.60626e-13					3.5505	3.93226e-14
			3.5532	-7.00662e-13					3.5532	5.28999e-13
			3.5559	-5.21037e-13					3.5559	4.25796e-13
			3.5586	-4.52208e-13					3.5586	-1.77171e-15
			3.5613	-5.97929e-13					3.5613	3.08631e-13
			3.564	-1.25288e-12					3.564	5.17947e-13
			3.5667	-8.00736e-13					3.5667	1.8395e-13
			3.5694	-6.95018e-13					3.5694	-5.40958e-14
			3.5721	-6.22383e-13					3.5721	2.63136e-14
			3.5748	-6.45133e-13					3.5748	1.68299e-13
			3.5775	-8.8373e-13					3.5775	2.95005e-13
			3.5802	-7.36603e-13					3.5802	1.48669e-13
			3.5829	-8.73027e-13					3.5829	-4.92864e-14
			3.5856	-7.63237e-13					3.5856	-2.40608e-15
			3.5883	-4.90152e-13					3.5883	4.75267e-14
			3.591	-6.0433e-13					3.591	4.06313e-13
			3.5937	-1.1591e-12					3.5937	-2.43509e-13
			3.5964	-5.76962e-13					3.5964	7.14814e-15
			3.5991	-6.34256e-13					3.5991	7.7267e-14
			3.6018	-4.03e-13					3.6018	2.46206e-13
			3.6045	-4.57337e-13					3.6045	-2.61618e-14
			3.6072	-9.41405e-13					3.6072	1.98338e-13
			3.6099	-9.34088e-13					3.6099	1.98565e-13
			3.6126	-7.88488e-13					3.6126	-2.49566e-13
			3.6153	-9.6545e-13					3.6153	2.81229e-13
			3.618	-1.00057e-12					3.618	2.01444e-13
			3.6207	-6.04965e-13					3.6207	4.23473e-13
			3.6234	-7.32971e-13					3.6234	2.28843e-13
			3.6261	-7.09851e-13					3.6261	-1.4277e-13
			3.6288	-1.40907e-12					3.6288	1.75202e-13
			3.6315	-1.21583e-12					3.6315	4.45996e-13
			3.6342	-4.97678e-13					3.6342	6.37287e-14
			3.6369	-8.90832e-13					3.6369	-9.18405e-14
			3.6396	-7.81417e-13					3.6396	2.90956e-13
			3.6423	-2.78459e-14					3.6423	4.28653e-13
			3.645	-1.70225e-13					3.645	-4.41745e-14
			3.6477	-8.23108e-13					3.6477	1.48659e-13
			3.6504	-1.12301e-12					3.6504	9.55051e-14
			3.6531	-6.23827e-13					3.6531	-4.87262e-14
			3.6558	-9.09927e-13					3.6558	5.5353e-14
			3.6585	-1.03494e-12					3.6585	-5.39766e-14
			3.6612	-6.95718e-13					3.6612	1.7758e-13
			3.6639	-1.01674e-12					3.6639	7.10206e-14
			3.6666	-7.17892e-13					3.6666	2.55479e-13
			3.6693	-1.05313e-12					3.6693	1.8737e-13
			3.672	-7.29792e-13					3.672	6.88218e-16
			3.6747	-5.52804e-13					3.6747	-1.77017e-13
			3.6774	-9.67157e-13					3.6774	2.70247e-13
			3.6801	-8.16766e-13					3.6801	5.95334e-13
			3.6828	-8.39832e-13					3.6828	8.48561e-14
			3.6855	-7.55776e-13					3.6855	3.51239e-13
			3.6882	-9.50202e-13					3.6882	-2.31041e-14
			3.6909	-8.30418e-13					3.6909	1.02222e-13
			3.6936	-4.16809e-13					3.6936	2.62924e-13
			3.6963	-1.20976e-12					3.6963	1.01972e-13
			3.699	-1.099e-12					3.699	2.54713e-13
			3.7017	-6.83725e-13					3.7017	3.33935e-13
			3.7044	-6.04866e-13					3.7044	-3.14082e-13
			3.7071	-6.97941e-13					3.7071	2.09053e-14
			3.7098	-7.60441e-13					3.7098	2.00304e-13
			3.7125	-1.14205e-12					3.7125	-1.16688e-13
			3.7152	-7.91904e-13					3.7152	2.32891e-14
			3.7179	-7.14704e-13					3.7179	-8.23024e-14
			3.7206	-8.84927e-13					3.7206	-4.00725e-13
			3.7233	-8.17297e-13					3.7233	1.35607e-13
			3.726	-8.15054e-13					3.726	-1.05178e-13
			3.7287	-7.93031e-13					3.7287	-2.10117e-13
			3.7314	-7.92674e-13					3.7314	1.46778e-13
			3.7341	-8.22819e-13					3.7341	-1.6808e-13
			3.7368	-1.23184e-12					3.7368	-3.1841e-13
			3.7395	-1.01341e-12					3.7395	2.0498e-13
			3.7422	-6.57457e-13					3.7422	7.64095e-14
			3.7449	-1.03099e-12					3.7449	4.4127e-13
			3.7476	-1.29246e-12					3.7476	-1.75889e-13
			3.7503	-1.08953e-12					3.7503	-9.43347e-14
			3.753	-1.1248e-12					3.753	-3.889e-13
			3.7557	-5.76516e-13					3.7557	-1.48085e-15
			3.7584	-1.09668e-12					3.7584	-6.12362e-14
			3.7611	-5.85695e-13					3.7611	-1.88034e-13
			3.7638	-4.98153e-13					3.7638	-2.66159e-13
			3.7665	-5.85215e-13					3.7665	3.20458e-14
			3.7692	-1.19111e-12					3.7692	2.48082e-13
			3.7719	-8.52208e-13					3.7719	2.87241e-14
			3.7746	-1.27352e-12					3.7746	2.21332e-14
			3.7773	-1.09974e-12					3.7773	2.8307e-13
			3.78	-8.10721e-13					3.78	-6.46278e-14
			3.7827	-6.53846e-13					3.7827	1.39908e-13
			3.7854	-4.82871e-13					3.7854	2.13779e-13
			3.7881	-8.92748e-13					3.7881	-2.89362e-14
			3.7908	-5.91263e-13					3.7908	1.27089e-13
			3.7935	-7.20866e-13					3.7935	-1.08809e-13
			3.7962	-1.1751e-12					3.7962	1.86897e-13
			3.7989	-9.32328e-13					3.7989	3.2132e-13
			3.8016	-6.43927e-13					3.8016	8.30165e-14
			3.8043	-1.0788e-12					3.8043	4.96781e-13
			3.807	-5.43635e-13					3.807	1.17857e-13
			3.8097	-5.94047e-13					3.8097	-1.51737e-14
			3.8124	-1.03892e-12					3.8124	3.29562e-13
			3.8151	-9.43417e-13					3.8151	2.81782e-13
			3.8178	-7.52408e-13					3.8178	9.04575e-14
			3.8205	-9.42577e-13					3.8205	9.32715e-14
			3.8232	-8.45701e-13					3.8232	1.93532e-13
			3.8259	-5.35355e-13					3.8259	4.54896e-13
			3.8286	-6.43023e-13					3.8286	1.02156e-13
			3.8313	-1.03685e-12					3.8313	5.34077e-13
			3.834	-1.23753e-12					3.834	4.0453e-13
			3.8367	-7.82315e-13					3.8367	1.62578e-13
			3.8394	-5.95625e-13					3.8394	8.59594e-14
			3.8421	-4.58322e-13					3.8421	2.07076e-13
			3.8448	-5.68092e-13					3.8448	1.15761e-13
			3.8475	-7.21309e-13					3.8475	-9.71617e-14
			3.8502	-9.141e-13					3.8502	1.76489e-13
			3.8529	-8.18703e-13					3.8529	-3.5687e-13
			3.8556	-9.00519e-13					3.8556	3.31685e-14
			3.8583	-5.83632e-13					3.8583	1.14753e-13
			3.861	-1.60723e-12					3.861	1.44306e-13
			3.8637	-9.37738e-13					3.8637	1.31586e-13
			3.8664	-1.02109e-12					3.8664	1.23761e-14
			3.8691	-9.76466e-13					3.8691	3.6706e-14
			3.8718	-6.80169e-13					3.8718	1.59719e-15
			3.8745	-4.48738e-13					3.8745	5.97319e-14
			3.8772	-6.13059e-13					3.8772	2.62063e-13
			3.8799	-1.02132e-12					3.8799	-1.41479e-13
			3.8826	-5.12448e-13					3.8826	-3.64641e-13
			3.8853	-7.73873e-13					3.8853	-1.14389e-15
			3.888	-1.28449e-12					3.888	9.23958e-14
			3.8907	-6.23146e-13					3.8907	2.21223e-13
			3.8934	-6.09299e-13					3.8934	3.44751e-15
			3.8961	-6.64633e-13					3.8961	-1.37844e-13
			3.8988	-8.18714e-13					3.8988	-1.72104e-13
			3.9015	-8.13281e-13					3.9015	-2.67562e-13
			3.9042	-7.3652e-13					3.9042	7.98922e-14
			3.9069	-4.93178e-13					3.9069	-3.79124e-13
			3.9096	-2.55677e-13					3.9096	9.21102e-14
			3.9123	-7.44342e-13					3.9123	3.56885e-14
			3.915	-9.68734e-13					3.915	-3.3855e-14
			3.9177	-7.91352e-13					3.9177	-2.35685e-13
			3.9204	-9.41394e-13					3.9204	2.22307e-13
			3.9231	-7.89237e-13					3.9231	5.93316e-14
			3.9258	-3.21243e-13					3.9258	-9.78912e-15
			3.9285	-1.30157e-12					3.9285	4.54906e-13
			3.9312	-7.21432e-13					3.9312	4.01759e-14
			3.9339	-4.85192e-13					3.9339	5.46531e-13
			3.9366	-1.03826e-12					3.9366	-1.3193e-13
			3.9393	-8.67656e-13					3.9393	3.4084e-14
			3.942	-8.69757e-13					3.942	5.47186e-14
			3.9447	-1.01817e-12					3.9447	-1.27735e-13
			3.9474	-9.70055e-13					3.9474	1.5493e-13
			3.9501	-8.69296e-13					3.9501	1.33549e-13
			3.9528	-5.99631e-13					3.9528	4.09486e-14
			3.9555	-6.60024e-13					3.9555	-5.5506e-14
			3.9582	-7.3159e-13					3.9582	1.75965e-13
			3.9609	-4.14222e-13					3.9609	-1.11013e-13
			3.9636	-8.78761e-13					3.9636	-1.87272e-13
			3.9663	-1.13324e-12					3.9663	-1.86266e-13
			3.969	-9.78029e-13					3.969	-5.13985e-13
			3.9717	-9.02213e-13					3.9717	-1.21698e-13
			3.9744	-1.31679e-12					3.9744	-7.7963e-14
			3.9771	-8.61994e-13					3.9771	-2.43335e-13
			3.9798	-1.02602e-12					3.9798	3.24934e-14
			3.9825	-1.07411e-12					3.9825	6.74004e-14
			3.9852	-9.7234e-13					3.9852	1.92691e-13
			3.9879	-1.44644e-12					3.9879	-2.40174e-14
			3.9906	-1.32745e-12					3.9906	4.38975e-13
			3.9933	-9.25067e-13					3.9933	6.3528e-14
			3.996	-1.16948e-12					3.996	7.58202e-14
			3.9987	-5.76072e-13					3.9987	4.53978e-13
			4.0014	-7.61592e-13					4.0014	-6.31928e-14
			4.0041	-7.59608e-13					4.0041	-4.18049e-13
			4.0068	-9.90907e-13					4.0068	-3.46546e-14
			4.0095	-5.35809e-13					4.0095	-2.31176e-13
			4.0122	-1.17417e-12					4.0122	3.83746e-13
			4.0149	-7.22362e-13					4.0149	9.9972e-14
			4.0176	-1.18535e-12					4.0176	2.48325e-13
			4.0203	-1.19549e-12					4.0203	-2.73261e-13
			4.023	-1.17187e-12					4.023	3.03827e-13
			4.0257	-1.55883e-12					4.0257	4.50991e-13
			4.0284	-7.79158e-13					4.0284	1.87394e-13
			4.0311	-1.38373e-12					4.0311	-9.07972e-14
			4.0338	-4.29746e-13					4.0338	3.97427e-13
			4.0365	-9.99908e-13					4.0365	2.29328e-13
			4.0392	-6.28067e-13					4.0392	2.03616e-13
			4.0419	-5.56177e-13					4.0419	1.01571e-13
			4.0446	-1.02108e-12					4.0446	-5.01333e-14
			4.0473	-7.56488e-13					4.0473	-2.90948e-13
			4.05	-1.06873e-12					4.05	-1.36678e-14
			4.0527	-1.0202e-12					4.0527	3.48203e-13
			4.0554	-1.06158e-12					4.0554	-1.50055e-13
			4.0581	-6.80644e-13					4.0581	1.38796e-13
			4.0608	-8.2882e-13					4.0608	1.63931e-13
			4.0635	-5.89217e-13					4.0635	4.54681e-13
			4.0662	-8.35309e-13					4.0662	2.35253e-13
			4.0689	-8.38994e-13					4.0689	-2.02986e-14
			4.0716	-8.96003e-13					4.0716	-1.62961e-13
			4.0743	-6.90398e-13					4.0743	2.87617e-14
			4.077	-7.42939e-13					4.077	-1.72129e-14
			4.0797	-6.02787e-13					4.0797	1.25643e-13
			4.0824	-4.14455e-13					4.0824	-4.75118e-13
			4.0851	-8.43027e-13					4.0851	-2.92356e-14
			4.0878	-7.69053e-13					4.0878	-2.67917e-13
			4.0905	-8.25417e-13					4.0905	-3.081e-13
			4.0932	-1.01882e-12					4.0932	-1.05387e-13
			4.0959	-7.14898e-13					4.0959	-8.35301e-14
			4.0986	-7.85041e-13					4.0986	-7.76068e-14
			4.1013	-7.19577e-13					4.1013	-1.79824e-13
			4.104	-1.12462e-12					4.104	9.24881e-14
			4.1067	-6.56202e-13					4.1067	-2.39723e-13
			4.1094	-4.87243e-13					4.1094	2.10726e-13
			4.1121	-5.43372e-13					4.1121	-2.12977e-13
			4.1148	-6.62444e-13					4.1148	-1.56801e-13
			4.1175	-1.18133e-12					4.1175	-2.01341e-13
			4.1202	-8.1943e-13					4.1202	-1.25061e-13
			4.1229	-1.19127e-12					4.1229	-8.64355e-14
			4.1256	-1.35521e-12					4.1256	-9.15281e-14
			4.1283	-8.50835e-13					4.1283	-4.10075e-13
			4.131	-1.13805e-12					4.131	-1.31851e-13
			4.1337	-6.58569e-13					4.1337	-3.00792e-13
			4.1364	-2.451e-13					4.1364	-3.04333e-13
			4.1391	-1.36099e-12					4.1391	3.48749e-14
			4.1418	-6.61167e-13					4.1418	-4.33184e-13
			4.1445	-1.00514e-12					4.1445	1.83629e-13
			4.1472	-7.24573e-13					4.1472	-4.13968e-14
			4.1499	-8.40966e-13					4.1499	-2.67221e-14
			4.1526	-9.00733e-13					4.1526	1.69684e-13
			4.1553	-5.16684e-13					4.1553	-1.12503e-13
			4.158	-1.48527e-13					4.158	-1.04014e-13
			4.1607	-1.06583e-13					4.1607	-2.59235e-13
			4.1634	-5.75886e-13					4.1634	4.22938e-13
			4.1661	-8.22964e-13					4.1661	-5.6665e-13
			4.1688	-9.70361e-13					4.1688	-1.87367e-13
			4.1715	-8.67944e-13					4.1715	3.25877e-13
			4.1742	-1.21464e-12					4.1742	-3.43703e-13
			4.1769	-8.54565e-13					4.1769	-2.26761e-13
			4.1796	-7.86044e-13					4.1796	-1.34301e-13
			4.1823	-8.54467e-13					4.1823	1.02012e-13
			4.185	-9.27421e-13					4.185	-2.26431e-13
			4.1877	-9.24623e-13					4.1877	-9.49272e-14
			4.1904	-1.09603e-12					4.1904	-6.98136e-15
			4.1931	-1.16772e-12					4.1931	-2.32338e-13
			4.1958	-1.06885e-12					4.1958	5.40028e-14
			4.1985	-8.83411e-13					4.1985	5.23188e-14
			4.2012	-7.44549e-13					4.2012	-2.10958e-13
			4.2039	-6.57531e-13					4.2039	-2.34761e-13
			4.2066	-8.26016e-13					4.2066	-2.48503e-13
			4.2093	-2.85599e-13					4.2093	-7.0066e-14
			4.212	-7.1184e-13					4.212	-1.60245e-13
			4.2147	-1.17312e-12					4.2147	-1.37459e-13
			4.2174	-1.43515e-12					4.2174	-2.75673e-13
			4.2201	-6.49281e-13					4.2201	-2.08094e-13
			4.2228	-6.46869e-13					4.2228	3.39037e-14
			4.2255	-3.05948e-13					4.2255	-4.46291e-13
			4.2282	-7.62973e-13					4.2282	1.66261e-13
			4.2309	-1.09409e-12					4.2309	1.03028e-13
			4.2336	-8.08578e-13					4.2336	-1.96262e-13
			4.2363	-7.49192e-13					4.2363	-5.97098e-13
			4.239	-8.92415e-13					4.239	3.71321e-14
			4.2417	-7.44455e-13					4.2417	7.91141e-14
			4.2444	-7.82835e-13					4.2444	-2.05324e-13
			4.2471	-1.01863e-12					4.2471	-1.2191e-14
			4.2498	-9.62491e-13					4.2498	-2.46574e-13
			4.2525	-1.2371e-12					4.2525	2.30618e-13
			4.2552	-8.48322e-13					4.2552	-1.50366e-13
			4.2579	-9.65106e-13					4.2579	-3.76662e-14
			4.2606	-1.0023e-12					4.2606	-3.11531e-13
			4.2633	-9.70622e-13					4.2633	-2.3535e-13
			4.266	-8.85144e-13					4.266	-1.87881e-13
			4.2687	-1.00513e-12					4.2687	3.20564e-13
			4.2714	-9.46846e-13					4.2714	-3.49339e-13
			4.2741	-9.87842e-13					4.2741	3.65053e-14
			4.2768	-1.00021e-12					4.2768	-2.50787e-13
			4.2795	-1.38422e-12					4.2795	4.38518e-14
			4.2822	-7.03843e-13					4.2822	5.26137e-13
			4.2849	-9.54069e-13					4.2849	-3.59918e-14
			4.2876	-1.08301e-12					4.2876	-7.50843e-15
			4.2903	-8.52375e-13					4.2903	-2.92651e-13
			4.293	-7.49034e-13					4.293	1.26259e-13
			4.2957	-1.01996e-12					4.2957	-1.99737e-13
			4.2984	-9.75139e-13					4.2984	2.70269e-15
			4.3011	-1.00938e-12					4.3011	2.59435e-13
			4.3038	-1.3304e-12					4.3038	1.87068e-13
			4.3065	-3.45666e-13					4.3065	-1.57736e-13
			4.3092	-9.43537e-13					4.3092	-5.70239e-13
			4.3119	-1.01696e-12					4.3119	-2.21495e-13
			4.3146	-8.5125e-13					4.3146	-3.02794e-13
			4.3173	-6.99103e-13					4.3173	-9.06448e-14
			4.32	-7.69603e-13					4.32	-8.49798e-15
			4.3227	-7.2806e-13					4.3227	3.25902e-13
			4.3254	-7.47405e-13					4.3254	-5.59536e-14
			4.3281	-7.72962e-13					4.3281	-5.9783e-14
			4.3308	-9.71422e-13					4.3308	1.11661e-13
			4.3335	-1.12201e-12					4.3335	-2.12035e-13
			4.3362	-1.13357e-12					4.3362	2.4424e-13
			4.3389	-1.20255e-12					4.3389	2.71974e-13
			4.3416	-9.64991e-13					4.3416	2.1155e-13
			4.3443	-9.1685e-13					4.3443	-1.77293e-13
			4.347	-1.06289e-12					4.347	1.80681e-13
			4.3497	-8.40258e-13					4.3497	-3.89085e-13
			4.3524	-5.19148e-13					4.3524	-3.1114e-13
			4.3551	-7.70967e-13					4.3551	1.04649e-13
			4.3578	-6.93973e-13					4.3578	3.3937e-14
			4.3605	-3.81438e-13					4.3605	2.68329e-13
			4.3632	-8.8767e-13					4.3632	3.00176e-13
			4.3659	-8.23007e-13					4.3659	1.18534e-13
			4.3686	-7.76215e-13					4.3686	3.49049e-13
			4.3713	-1.01961e-12					4.3713	2.3126e-13
			4.374	-1.05574e-12					4.374	9.56736e-14
			4.3767	-1.13965e-12					4.3767	5.36304e-14
			4.3794	-9.40911e-13					4.3794	3.38642e-13
			4.3821	-1.30973e-12					4.3821	-1.11724e-13
			4.3848	-1.11983e-12					4.3848	-3.53297e-14
			4.3875	-1.01731e-12					4.3875	7.46772e-14
			4.3902	-1.54365e-12					4.3902	-4.6651e-13
			4.3929	-1.3007e-12					4.3929	-1.28915e-13
			4.3956	-1.16518e-12					4.3956	9.6002e-14
			4.3983	-1.02223e-12					4.3983	-1.452e-14
			4.401	-1.09309e-12					4.401	-5.35451e-14
			4.4037	-8.93085e-13					4.4037	3.20952e-14
			4.4064	-1.2249e-12					4.4064	-5.9137e-13
			4.4091	-7.44235e-13					4.4091	2.5017e-14
			4.4118	-1.18438e-12					4.4118	1.96907e-13
			4.4145	-1.39988e-12					4.4145	-2.33876e-13
			4.4172	-1.81682e-12					4.4172	-1.52528e-13
			4.4199	-1.33505e-12					4.4199	-1.25262e-13
			4.4226	-1.05875e-12					4.4226	-4.52027e-14
			4.4253	-9.86674e-13					4.4253	3.01299e-13
			4.428	-9.85658e-13					4.428	-6.12437e-14
			4.4307	-7.33616e-13					4.4307	-8.1478e-14
			4.4334	-1.00803e-12					4.4334	-1.68552e-13
			4.4361	-1.27902e-12					4.4361	-2.96719e-13
			4.4388	-4.82583e-13					4.4388	-3.2918e-14
			4.4415	-9.98997e-13					4.4415	1.01517e-13
			4.4442	-1.03867e-12					4.4442	-3.83906e-14
			4.4469	-9.42553e-13					4.4469	2.18275e-13
			4.4496	-9.69816e-13					4.4496	2.39788e-13
			4.4523	-1.29335e-12					4.4523	3.92627e-13
			4.455	-1.43764e-12					4.455	1.36189e-14
			4.4577	-1.137e-12					4.4577	5.62352e-14
			4.4604	-6.92544e-13					4.4604	4.6168e-14
			4.4631	-7.00236e-13					4.4631	-2.79952e-13
			4.4658	-1.06194e-12					4.4658	-6.06958e-13
			4.4685	-1.13259e-12					4.4685	-4.48696e-13
			4.4712	-8.48654e-13					4.4712	-4.56443e-13
			4.4739	-1.10345e-12					4.4739	-1.79961e-13
			4.4766	-1.03342e-12					4.4766	-1.92639e-13
			4.4793	-1.18783e-12					4.4793	-9.26218e-14
			4.482	-1.34484e-12					4.482	-1.22419e-13
			4.4847	-1.05738e-12					4.4847	2.43842e-13
			4.4874	-1.14224e-12					4.4874	2.44845e-13
			4.4901	-1.09721e-12					4.4901	-3.29889e-14
			4.4928	-7.18384e-13					4.4928	-1.02214e-13
			4.4955	-6.27853e-13					4.4955	-3.84826e-13
			4.4982	-1.25316e-12					4.4982	1.93486e-13
			4.5009	-8.9231e-13					4.5009	3.18363e-13
			4.5036	-1.1743e-12					4.5036	-1.6466e-13
			4.5063	-6.98075e-13					4.5063	1.49981e-14
			4.509	-7.86144e-13					4.509	2.25876e-13
			4.5117	-8.03879e-13					4.5117	2.85555e-13
			4.5144	-8.58211e-13					4.5144	1.79893e-13
			4.5171	-3.4855e-13					4.5171	-2.07943e-14
			4.5198	-8.21914e-13					4.5198	4.30945e-15
			4.5225	-4.52674e-13					4.5225	2.66239e-13
			4.5252	-1.13938e-12					4.5252	2.1487e-14
			4.5279	-7.97556e-13					4.5279	2.08853e-13
			4.5306	-7.99825e-13					4.5306	-2.07189e-13
			4.5333	-9.77672e-13					4.5333	-1.89987e-13
			4.536	-1.16023e-12					4.536	2.48246e-13
			4.5387	-7.85537e-13					4.5387	1.57977e-13
			4.5414	-9.11151e-13					4.5414	1.92368e-13
			4.5441	-8.19698e-13					4.5441	1.16903e-14
			4.5468	-1.07158e-12					4.5468	3.92652e-13
			4.5495	-1.12848e-12					4.5495	-1.50234e-14
			4.5522	-1.08704e-12					4.5522	-3.85951e-13
			4.5549	-1.27526e-12					4.5549	-3.9379e-13
			4.5576	-7.23266e-13					4.5576	-7.53648e-14
			4.5603	-6.34481e-13					4.5603	-2.70667e-13
			4.563	-8.40106e-13					4.563	-7.19507e-14
			4.5657	-7.88734e-13					4.5657	9.92754e-14
			4.5684	-1.15961e-12					4.5684	8.85396e-14
			4.5711	-1.11361e-12					4.5711	-1.87792e-13
			4.5738	-9.44155e-13					4.5738	1.15456e-13
			4.5765	-1.32081e-12					4.5765	7.17783e-14
			4.5792	-1.03402e-12					4.5792	3.3205e-14
			4.5819	-8.06585e-13					4.5819	4.76448e-14
			4.5846	-9.62032e-13					4.5846	2.16422e-13
			4.5873	-4.85441e-13					4.5873	-1.09261e-13
			4.59	-7.96728e-13					4.59	-2.89414e-13
			4.5927	-8.10993e-13					4.5927	1.00528e-13
			4.5954	-6.57681e-13					4.5954	-2.97704e-15
			4.5981	-9.62284e-13					4.5981	-7.99154e-14
			4.6008	-1.12051e-12					4.6008	-3.64372e-13
			4.6035	-8.6981e-13					4.6035	-1.31132e-13
			4.6062	-6.48557e-13					4.6062	-2.96297e-13
			4.6089	-1.11751e-12					4.6089	2.03992e-13
			4.6116	-1.17606e-12					4.6116	3.11954e-13
			4.6143	-1.33459e-12					4.6143	6.20694e-14
			4.617	-4.91041e-13					4.617	9.96039e-14
			4.6197	-9.70586e-13					4.6197	2.2728e-13
			4.6224	-1.06806e-12					4.6224	-2.36394e-13
			4.6251	-1.39568e-12					4.6251	3.91118e-13
			4.6278	-1.5043e-12					4.6278	-2.25214e-16
			4.6305	-1.11542e-12					4.6305	-2.38459e-15
			4.6332	-6.22846e-13					4.6332	-2.81838e-14
			4.6359	-1.39625e-12					4.6359	3.98508e-13
			4.6386	-1.15997e-12					4.6386	-2.20746e-15
			4.6413	-1.25574e-12					4.6413	2.02193e-13
			4.644	-1.23211e-12					4.644	2.90984e-13
			4.6467	-8.21155e-13					4.6467	-9.55841e-14
			4.6494	-1.14816e-12					4.6494	-1.76346e-14
			4.6521	-7.13748e-13					4.6521	-8.27745e-14
			4.6548	-1.03771e-12					4.6548	4.94758e-13
			4.6575	-8.42273e-13					4.6575	2.16814e-13
			4.6602	-8.55049e-13					4.6602	-4.05619e-14
			4.6629	-6.7386e-13					4.6629	-4.16179e-13
			4.6656	-9.52434e-13					4.6656	2.41217e-13
			4.6683	-9.51842e-13					4.6683	-2.57033e-13
			4.671	-8.54227e-13					4.671	-1.28138e-13
			4.6737	-6.55103e-13					4.6737	2.29284e-13
			4.6764	-5.14155e-13					4.6764	-4.57329e-14
			4.6791	-9.34103e-13					4.6791	-2.13479e-13
			4.6818	-7.79429e-13					4.6818	-9.14434e-14
			4.6845	-8.50282e-13					4.6845	1.9518e-13
			4.6872	-6.58281e-13					4.6872	-1.8359e-13
			4.6899	-7.14016e-13					4.6899	-2.47122e-13
			4.6926	-6.20227e-13					4.6926	6.29581e-14
			4.6953	-8.50355e-13					4.6953	2.64637e-13
			4.698	-8.57273e-13					4.698	2.45143e-13
			4.7007	-4.00096e-13					4.7007	-5.07096e-13
			4.7034	-8.09868e-13					4.7034	-2.03787e-13
			4.7061	-1.05437e-12					4.7061	-3.6142e-13
			4.7088	-1.09038e-12					4.7088	-2.76574e-13
			4.7115	-4.73505e-13					4.7115	-1.67007e-13
			4.7142	-1.16085e-12					4.7142	3.13204e-13
			4.7169	-6.33297e-13					4.7169	2.73879e-14
			4.7196	-8.39536e-13					4.7196	1.72597e-13
			4.7223	-8.73593e-13					4.7223	9.11261e-14
			4.725	-9.44251e-13					4.725	-3.7738e-14
			4.7277	-1.22527e-12					4.7277	-8.96006e-16
			4.7304	-9.35902e-13					4.7304	-6.64566e-14
			4.7331	-8.65621e-13					4.7331	-3.50102e-13
			4.7358	-7.82021e-13					4.7358	1.74595e-13
			4.7385	-7.90381e-13					4.7385	-5.24979e-13
			4.7412	-1.17189e-12					4.7412	8.878e-14
			4.7439	-6.80516e-13					4.7439	9.8595e-14
			4.7466	-1.15709e-12					4.7466	2.12123e-13
			4.7493	-8.28904e-13					4.7493	3.43214e-13
			4.752	-1.18291e-12					4.752	2.89981e-13
			4.7547	-7.9903e-13					4.7547	3.84435e-13
			4.7574	-1.11818e-12					4.7574	4.0462e-13
			4.7601	-4.03438e-13					4.7601	1.22278e-13
			4.7628	-8.12924e-13					4.7628	1.43584e-13
			4.7655	-9.43517e-13					4.7655	-1.22187e-13
			4.7682	-7.3872e-13					4.7682	-2.83576e-14
			4.7709	-9.84683e-13					4.7709	2.99026e-13
			4.7736	-1.02514e-12					4.7736	-5.7821e-14
			4.7763	-1.06208e-12					4.7763	-6.52856e-14
			4.779	-1.10157e-12					4.779	-1.55289e-14
			4.7817	-9.06297e-13					4.7817	-2.10239e-13
			4.7844	-1.28621e-12					4.7844	-2.10993e-13
			4.7871	-1.08117e-12					4.7871	-2.38635e-13
			4.7898	-1.34076e-12					4.7898	-2.75615e-13
			4.7925	-8.66648e-13					4.7925	-2.51278e-13
			4.7952	-1.11004e-12					4.7952	1.19113e-13
			4.7979	-1.15356e-12					4.7979	-1.57549e-13
			4.8006	-7.05191e-13					4.8006	-3.61541e-13
			4.8033	-1.30892e-12					4.8033	9.4143e-14
			4.806	-8.69688e-13					4.806	-7.86688e-15
			4.8087	-1.27583e-12					4.8087	-3.35769e-13
			4.8114	-1.01757e-12					4.8114	1.77138e-13
			4.8141	-1.03465e-12					4.8141	-9.18223e-14
			4.8168	-8.80506e-13					4.8168	-7.43008e-15
			4.8195	-1.36975e-12					4.8195	2.75747e-14
			4.8222	-1.24472e-12					4.8222	4.58496e-13
			4.8249	-7.40862e-13					4.8249	8.30809e-14
			4.8276	-9.83922e-13					4.8276	4.96917e-13
			4.8303	-8.56562e-13					4.8303	9.87388e-14
			4.833	-7.53059e-13					4.833	3.68843e-13
			4.8357	-1.11515e-12					4.8357	2.98976e-13
			4.8384	-5.22225e-13					4.8384	1.13747e-14
			4.8411	-9.49766e-13					4.8411	1.52191e-13
			4.8438	-5.56039e-13					4.8438	-1.85756e-13
			4.8465	-4.64682e-13					4.8465	1.56125e-13
			4.8492	-6.37876e-13					4.8492	3.68879e-13
			4.8519	-9.61353e-13					4.8519	1.66608e-13
			4.8546	-5.52181e-13					4.8546	2.85483e-13
			4.8573	-1.03724e-12					4.8573	4.43642e-13
			4.86	-1.13051e-12					4.86	-1.86253e-13
			4.8627	-9.43488e-13					4.8627	-4.35798e-14
			4.8654	-9.09552e-13					4.8654	3.11605e-13
			4.8681	-9.77645e-13					4.8681	1.87648e-13
			4.8708	-1.1208e-12					4.8708	8.26645e-14
			4.8735	-6.99047e-13					4.8735	5.31378e-14
			4.8762	-9.13694e-13					4.8762	1.56974e-13
			4.8789	-7.93809e-13					4.8789	5.90954e-14
			4.8816	-9.93793e-13					4.8816	2.3042e-13
			4.8843	-6.79545e-13					4.8843	1.49237e-13
			4.887	-1.00107e-12					4.887	1.07008e-13
			4.8897	-3.84541e-13					4.8897	-1.60496e-13
			4.8924	-7.71994e-13					4.8924	-3.88044e-13
			4.8951	-7.86511e-13					4.8951	-1.13132e-13
			4.8978	-6.88434e-13					4.8978	-1.84063e-13
			4.9005	-9.38966e-13					4.9005	9.01634e-14
			4.9032	-7.28494e-13					4.9032	7.1568e-14
			4.9059	-9.21293e-13					4.9059	1.49945e-13
			4.9086	-6.68777e-13					4.9086	4.68092e-13
			4.9113	-7.08633e-13					4.9113	2.10929e-13
			4.914	-7.45879e-13					4.914	-9.87673e-14
			4.9167	-1.30816e-12					4.9167	3.39409e-13
			4.9194	-5.45348e-13					4.9194	5.29929e-14
			4.9221	-9.15583e-13					4.9221	7.90185e-14
			4.9248	-7.49129e-13					4.9248	8.0607e-14
			4.9275	-8.3054e-13					4.9275	1.56173e-14
			4.9302	-8.26669e-13					4.9302	9.26258e-15
			4.9329	-5.77532e-13					4.9329	-1.8358e-14
			4.9356	-7.45312e-13					4.9356	-1.17284e-15
			4.9383	-7.80319e-13					4.9383	3.86017e-13
			4.941	-8.50714e-13					4.941	-1.63185e-13
			4.9437	-9.9247e-13					4.9437	-2.81213e-13
			4.9464	-8.40873e-13					4.9464	1.03293e-14
			4.9491	-6.61777e-13					4.9491	-1.86319e-13
			4.9518	-6.87544e-13					4.9518	1.83046e-13
			4.9545	-9.38036e-13					4.9545	-1.58456e-13
			4.9572	-8.35434e-13					4.9572	-2.15988e-13
			4.9599	-8.12365e-13					4.9599	2.18951e-13
			4.9626	-9.11533e-13					4.9626	4.44554e-13
			4.9653	-8.04299e-13					4.9653	1.69036e-13
			4.968	-5.16398e-13					4.968	1.08176e-13
			4.9707	-6.8696e-13					4.9707	3.01958e-13
			4.9734	-6.53853e-13					4.9734	-3.05748e-15
			4.9761	-9.24735e-13					4.9761	4.54816e-13
			4.9788	-8.93201e-13					4.9788	4.81603e-13
			4.9815	-9.49362e-13					4.9815	-1.15086e-13
			4.9842	-1.12175e-12					4.9842	2.65109e-13
			4.9869	-8.2253e-13					4.9869	3.40433e-14
			4.9896	-8.25631e-13					4.9896	-2.95654e-13
			4.9923	-8.20352e-13					4.9923	-5.94588e-14
			4.995	-5.07767e-13					4.995	1.64396e-13
			4.9977	-1.08164e-12					4.9977	2.49469e-13
			5.0004	-2.76303e-13					5.0004	2.36912e-13
			5.0031	-6.66366e-13					5.0031	3.35451e-13
			5.0058	-7.978e-13					5.0058	2.9982e-14
			5.0085	-6.25258e-13					5.0085	3.27526e-13
			5.0112	-8.533e-13					5.0112	3.00026e-13
			5.0139	-6.76967e-13					5.0139	2.71388e-13
			5.0166	-8.14351e-13					5.0166	2.76223e-13
			5.0193	-7.33793e-13					5.0193	-3.02846e-13
			5.022	-8.67871e-13					5.022	2.4175e-13
			5.0247	-5.52201e-13					5.0247	-1.85762e-13
			5.0274	-6.17129e-13					5.0274	-3.34156e-13
			5.0301	-1.28704e-12					5.0301	2.48082e-13
			5.0328	-8.59922e-13					5.0328	2.97156e-13
			5.0355	-9.45066e-13					5.0355	1.53525e-13
			5.0382	-1.18986e-12					5.0382	2.31558e-13
			5.0409	-9.17557e-13					5.0409	-1.65872e-14
			5.0436	-2.7678e-13					5.0436	4.77433e-13
			5.0463	-4.11372e-13					5.0463	1.40417e-13
			5.049	-3.69935e-13					5.049	4.47093e-13
			5.0517	-6.9631e-13					5.0517	2.25768e-13
			5.0544	-1.09195e-12					5.0544	-5.80153e-14
			5.0571	-6.5619e-13					5.0571	2.54756e-13
			5.0598	-5.47098e-13					5.0598	5.46479e-14
			5.0625	-5.10222e-13					5.0625	3.31361e-13
			5.0652	-8.11079e-13					5.0652	1.44517e-13
			5.0679	-7.10178e-13					5.0679	-4.06746e-14
			5.0706	-3.54603e-13					5.0706	-5.31488e-13
			5.0733	-7.48645e-13					5.0733	2.4772e-13
			5.076	-9.81211e-13					5.076	2.97835e-14
			5.0787	-6.20345e-13					5.0787	3.37703e-13
			5.0814	-8.07779e-13					5.0814	3.11881e-13
			5.0841	-5.09918e-13					5.0841	1.83651e-13
			5.0868	-4.74218e-13					5.0868	7.2806e-13
			5.0895	-7.40947e-13					5.0895	1.85386e-13
			5.0922	-7.89743e-13					5.0922	-2.67586e-13
			5.0949	-5.66121e-13					5.0949	9.84965e-15
			5.0976	-3.56676e-13					5.0976	-2.11063e-13
			5.1003	-6.64731e-13					5.1003	2.33928e-13
			5.103	-3.32898e-13					5.103	-7.60141e-14
			5.1057	-8.3353e-13					5.1057	9.9122e-14
			5.1084	-3.16691e-13					5.1084	4.20852e-14
			5.1111	-8.22619e-13					5.1111	1.79474e-13
			5.1138	-5.89544e-13					5.1138	4.48973e-15
			5.1165	-7.52797e-13					5.1165	-3.10135e-13
			5.1192	-6.8156e-13					5.1192	-2.86121e-14
			5.1219	-5.80776e-13					5.1219	-3.28623e-13
			5.1246	-7.01738e-13					5.1246	1.38098e-13
			5.1273	-8.34948e-13					5.1273	3.58007e-13
			5.13	-6.75221e-13					5.13	3.92045e-13
			5.1327	-9.25438e-13					5.1327	1.68705e-13
			5.1354	-8.52991e-13					5.1354	-2.18e-13
			5.1381	-7.24615e-13					5.1381	4.3126e-15
			5.1408	-5.80888e-13					5.1408	4.22935e-14
			5.1435	-8.37715e-13					5.1435	3.26815e-13
			5.1462	-7.20978e-13					5.1462	-1.30774e-13
			5.1489	-7.16302e-13					5.1489	2.89523e-13
			5.1516	-1.10813e-12					5.1516	3.22112e-15
			5.1543	-9.66691e-13					5.1543	6.85704e-13
			5.157	-8.60655e-13					5.157	2.6549e-13
			5.1597	-4.508e-13					5.1597	1.42363e-13
			5.1624	-8.6129e-13					5.1624	1.33325e-13
			5.1651	-7.76836e-13					5.1651	4.08816e-13
			5.1678	-2.70386e-13					5.1678	-5.84672e-14
			5.1705	-3.36174e-13					5.1705	-1.77141e-13
			5.1732	-6.42024e-13					5.1732	2.17924e-13
			5.1759	-4.64803e-13					5.1759	1.23611e-13
			5.1786	-6.43168e-13					5.1786	1.78081e-13
			5.1813	-8.24481e-13					5.1813	-8.68433e-14
			5.184	-6.43536e-13					5.184	-7.54119e-14
			5.1867	-8.08899e-13					5.1867	2.57472e-13
			5.1894	-1.04386e-12					5.1894	3.49359e-13
			5.1921	-4.71597e-13					5.1921	5.64284e-14
			5.1948	-6.13847e-13					5.1948	-5.76505e-14
			5.1975	-8.12119e-13					5.1975	1.83991e-13
			5.2002	-6.97462e-13					5.2002	-3.78163e-13
			5.2029	-8.11708e-13					5.2029	1.87876e-13
			5.2056	-6.27957e-13					5.2056	3.2382e-13
			5.2083	-6.0852e-13					5.2083	3.02267e-13
			5.211	-5.93199e-13					5.211	4.17668e-13
			5.2137	-7.42212e-13					5.2137	1.62372e-13
			5.2164	-9.40777e-13					5.2164	-2.12472e-14
			5.2191	-8.02774e-13					5.2191	5.52867e-15
			5.2218	-6.0082e-13					5.2218	2.7306e-15
			5.2245	-8.4575e-13					5.2245	5.81746e-13
			5.2272	-1.19097e-12					5.2272	5.59971e-13
			5.2299	-6.74016e-13					5.2299	1.70093e-13
			5.2326	-5.782e-13					5.2326	4.46996e-13
			5.2353	-2.26875e-13					5.2353	1.44261e-13
			5.238	-3.61141e-13					5.238	5.42839e-13
			5.2407	-6.26445e-13					5.2407	6.05498e-14
			5.2434	-7.88395e-13					5.2434	7.79704e-13
			5.2461	-7.82079e-13					5.2461	3.01716e-13
			5.2488	-7.36784e-13					5.2488	3.53345e-16
			5.2515	-4.4709e-13					5.2515	9.46067e-14
			5.2542	-7.19619e-13					5.2542	3.62468e-13
			5.2569	-3.10582e-13					5.2569	1.01705e-14
			5.2596	-5.97695e-13					5.2596	1.58782e-13
			5.2623	-9.95238e-13					5.2623	-8.69314e-14
			5.265	-8.00931e-13					5.265	1.23816e-13
			5.2677	-7.31118e-13					5.2677	1.09917e-13
			5.2704	-4.586e-13					5.2704	4.80041e-13
			5.2731	-2.30151e-13					5.2731	5.8622e-13
			5.2758	-8.842e-13					5.2758	4.33592e-13
			5.2785	-6.96803e-13					5.2785	4.83179e-13
			5.2812	-8.91935e-13					5.2812	1.19322e-13
			5.2839	-5.95531e-13					5.2839	5.67691e-13
			5.2866	-6.89191e-13					5.2866	3.12874e-13
			5.2893	-5.27843e-13					5.2893	2.50593e-13
			5.292	-1.25145e-12					5.292	6.62669e-13
			5.2947	-6.15112e-13					5.2947	1.2592e-13
			5.2974	-9.77873e-13					5.2974	3.48559e-13
			5.3001	-7.75698e-13					5.3001	-9.7096e-15
			5.3028	-6.48835e-13					5.3028	1.36676e-13
			5.3055	-4.61102e-13					5.3055	-2.03148e-13
			5.3082	-1.15308e-12					5.3082	-2.43646e-13
			5.3109	-7.67635e-13					5.3109	2.8314e-13
			5.3136	-9.12702e-13					5.3136	6.22842e-15
			5.3163	-6.59154e-13					5.3163	-6.34279e-15
			5.319	-1.14867e-12					5.319	1.22986e-13
			5.3217	-7.88326e-13					5.3217	-1.07101e-13
			5.3244	-7.39243e-13					5.3244	2.91943e-13
			5.3271	-7.27596e-13					5.3271	1.47703e-13
			5.3298	-4.12939e-13					5.3298	8.47151e-15
			5.3325	-3.96267e-13					5.3325	-4.80479e-14
			5.3352	-1.1095e-12					5.3352	-1.03294e-13
			5.3379	-8.66379e-13					5.3379	-1.27771e-13
			5.3406	-6.38758e-13					5.3406	1.39395e-13
			5.3433	-9.11083e-13					5.3433	2.33953e-13
			5.346	-8.78437e-13					5.346	6.82624e-15
			5.3487	-1.17229e-12					5.3487	1.27202e-15
			5.3514	-7.46253e-13					5.3514	-3.29545e-14
			5.3541	-8.45546e-13					5.3541	-2.7982e-14
			5.3568	-1.13314e-12					5.3568	2.73601e-13
			5.3595	-8.68289e-13					5.3595	1.81435e-13
			5.3622	-5.70901e-13					5.3622	-2.20294e-13
			5.3649	-1.06066e-12					5.3649	1.77693e-13
			5.3676	-1.01407e-12					5.3676	9.9314e-14
			5.3703	-8.82271e-13					5.3703	1.3854e-14
			5.373	-8.61465e-13					5.373	1.58511e-13
			5.3757	-7.98911e-13					5.3757	3.02306e-13
			5.3784	-9.73037e-13					5.3784	1.87085e-13
			5.3811	-4.69596e-13					5.3811	3.02718e-14
			5.3838	-6.31955e-13					5.3838	2.03797e-13
			5.3865	-1.25699e-12					5.3865	3.54147e-13
			5.3892	-9.02195e-13					5.3892	8.94539e-14
			5.3919	-7.25122e-13					5.3919	3.1849e-13
[truncated: 90,603 more rows]

## Sheet: Panel b
	Top			Bottom
	Distance (m)	Force (N)		Time (s)	Cohesin's fluorescence intensity (a.u.)	Background fluorescence intensity (a.u.)
	1.995e-06	2.45992e-13		0	18683.4	1147.03
	1.99508e-06	8.51569e-14		2	13003.4	1029.53
	1.99516e-06	-1.73019e-13		4	18993.4	2964.53
	1.99523e-06	1.44862e-13		6	15220.9	-1600.47
	1.99531e-06	2.48466e-13		8	15450.9	-1330.47
	1.99539e-06	-8.60379e-14		10	13790.9	-1762.97
	1.99547e-06	-1.73298e-13		12	14535.9	-540.469
	1.99555e-06	3.78241e-13		14	17190.9	-335.469
	1.99563e-06	1.59054e-13		16	13220.9	-1357.97
	1.9957e-06	1.16067e-13		18	12193.4	-1582.97
	1.99578e-06	1.42604e-13		20	9190.94	899.531
	1.99586e-06	2.67009e-13		22	7935.94	-817.969
	1.99594e-06	8.16592e-14		24	4993.44	-400.469
	1.99602e-06	2.76523e-13		26	17005.9	2529.53
	1.99609e-06	3.3979e-14		28	16133.4	662.031
	1.99617e-06	2.33495e-13		30	518.438	-297.969
	1.99625e-06	-5.74503e-14		32	11770.9	839.531
	1.99633e-06	3.59423e-13		34	9610.94	824.531
	1.99641e-06	-1.29719e-13		36	4493.44	-1102.97
	1.99648e-06	-3.79047e-15		38	290.938	-1435.47
	1.99656e-06	4.04757e-13		40	6960.94	-830.469
	1.99664e-06	2.84879e-13		42	12420.9	424.531
	1.99672e-06	3.12513e-13		44	7160.94	-1672.97
	1.9968e-06	2.02835e-13		46	10298.4	-1932.97
	1.99687e-06	1.89447e-13		48	10498.4	-2230.47
	1.99695e-06	5.15291e-15		50	7320.94	1374.53
	1.99703e-06	6.106e-13		52	15980.9	207.031
	1.99711e-06	1.09098e-13		54	13223.4	764.531
	1.99719e-06	-2.63961e-14		56	16428.4	-1092.97
	1.99727e-06	1.09337e-13		58	17605.9	-1167.97
	1.99734e-06	3.2762e-13		60	15463.4	-72.9688
	1.99742e-06	9.86371e-14		62	9120.94	-502.969
	1.9975e-06	-7.25923e-14		64	13843.4	-197.969
	1.99758e-06	1.18242e-13		66	15158.4	-407.969
	1.99766e-06	-2.73205e-14		68	20248.4	262.031
	1.99773e-06	3.37163e-13		70	17473.4	-1882.97
	1.99781e-06	-3.44158e-14		72	17518.4	-40.4688
	1.99789e-06	3.83262e-13		74	16365.9	-172.969
	1.99797e-06	3.58543e-13		76	16445.9	-1375.47
	1.99805e-06	4.06163e-13		78	13033.4	-887.969
	1.99813e-06	2.9678e-13		80	9043.44	-1412.97
	1.9982e-06	2.56849e-13		82	12790.9	3024.53
	1.99828e-06	2.28273e-13		84	13605.9	1614.53
	1.99836e-06	1.25618e-13		86	11398.4	-580.469
	1.99844e-06	2.08954e-13		88	15318.4	-357.969
	1.99852e-06	2.35817e-13		90	14745.9	-347.969
	1.99859e-06	6.80232e-14		92	7453.44	494.531
	1.99867e-06	5.62706e-13		94	7450.94	-2320.47
	1.99875e-06	5.07765e-13		96	11848.4	-2617.97
	1.99883e-06	2.17206e-13		98	11338.4	1667.03
	1.99891e-06	-1.42771e-14		100	11945.9	1444.53
	1.99898e-06	2.85648e-13		102	10928.4	-405.469
	1.99906e-06	2.27086e-13		104	8923.44	-927.969
	1.99914e-06	2.5845e-14		106	9455.94	-2597.97
	1.99922e-06	3.33443e-14		108	14100.9	127.031
	1.9993e-06	1.83279e-13		110	10673.4	787.031
	1.99937e-06	9.85478e-14		112	9843.44	-187.969
	1.99945e-06	1.59045e-13		114	12643.4	-1530.47
	1.99953e-06	2.92537e-13		116	7803.44	-2145.47
	1.99961e-06	3.90766e-13		118	8295.94	-1232.97
	1.99969e-06	7.30661e-14		120	18078.4	-2587.97
	1.99977e-06	-2.28001e-14		122	17280.9	-1027.97
	1.99984e-06	5.40986e-13		124	9533.44	-340.469
	1.99992e-06	-3.20082e-13		126	16018.4	962.031
	2e-06	3.87463e-15		128	12635.9	-1900.47
	2.00008e-06	1.64478e-13		130	10303.4	402.031
	2.00016e-06	1.10408e-13		132	12498.4	-2325.47
	2.00023e-06	7.35537e-13		134	10168.4	464.531
	2.00031e-06	2.44447e-13		136	12025.9	197.031
	2.00039e-06	1.88541e-13		138	10570.9	-1197.97
	2.00047e-06	3.95998e-14		140	11535.9	-1355.47
	2.00055e-06	1.36095e-13		142	9488.44	-2690.47
	2.00063e-06	2.75768e-13		144	6063.44	-1445.47
	2.0007e-06	6.15882e-14		146	11135.9	-535.469
	2.00078e-06	1.61831e-13		148	7625.94	-2592.97
	2.00086e-06	-6.03965e-14		150	6953.44	-377.969
	2.00094e-06	3.68393e-13		152	16383.4	-1015.47
	2.00102e-06	3.06616e-13		154	12603.4	-1120.47
	2.00109e-06	1.92122e-13		156	12155.9	52.0312
	2.00117e-06	3.36921e-13		158	11798.4	-252.969
	2.00125e-06	5.08225e-13		160	13700.9	-75.4688
	2.00133e-06	-2.20098e-14		162	11140.9	-247.969
	2.00141e-06	3.21714e-13		164	14213.4	1122.03
	2.00148e-06	-8.27526e-14		166	13223.4	-1292.97
	2.00156e-06	1.27584e-13		168	1028.44	-2217.97
	2.00164e-06	1.8528e-13		170	13005.9	-1007.97
	2.00172e-06	-1.75119e-13		172	16838.4	147.031
	2.0018e-06	2.26381e-13		174	12130.9	-1215.47
	2.00188e-06	5.93976e-13		176	12273.4	-2715.47
	2.00195e-06	5.05357e-13		178	14308.4	-1747.97
	2.00203e-06	4.95579e-13		180	9540.94	839.531
	2.00211e-06	8.49485e-13		182	12833.4	-1612.97
	2.00219e-06	3.33618e-13		184	15143.4	-2995.47
	2.00227e-06	5.67116e-13		186	12135.9	-210.469
	2.00234e-06	-2.05092e-13		188	10405.9	-1225.47
	2.00242e-06	6.64744e-13		190	8828.44	1517.03
	2.0025e-06	-3.05547e-14		192	8743.44	-497.969
	2.00258e-06	3.26565e-13		194	2663.44	-1097.97
	2.00266e-06	4.17968e-13		196	9625.94	-1195.47
	2.00273e-06	1.95567e-13		198	7970.94	2074.53
	2.00281e-06	6.25644e-14		200	3205.94	-377.969
	2.00289e-06	-5.30944e-17		202	16663.4	-500.469
	2.00297e-06	4.04105e-13		204	12605.9	-242.969
	2.00305e-06	2.76523e-13		206	1543.44	-422.969
	2.00312e-06	3.82296e-14		208	-2406.56	-1215.47
	2.0032e-06	2.04301e-13		210	-1981.56	-610.469
	2.00328e-06	3.91372e-13		212	-1384.06	-707.969
	2.00336e-06	2.83162e-13		214	-2129.06	484.531
	2.00344e-06	6.0102e-13		216	-2579.06	122.031
	2.00352e-06	4.41207e-13		218	-704.062	62.0312
	2.00359e-06	1.18479e-13		220	-2364.06	767.031
	2.00367e-06	1.37772e-13		222	-691.562	1817.03
	2.00375e-06	-1.46336e-14		224	503.438	-1402.97
	2.00383e-06	-5.51477e-14		226	-946.562	-77.9688
	2.00391e-06	6.90787e-14		228	-2036.56	-1677.97
	2.00398e-06	1.74126e-13		230	-1349.06	127.031
	2.00406e-06	3.58517e-13		232	240.938	-1925.47
	2.00414e-06	3.51255e-13		234	-1446.56	44.5312
	2.00422e-06	5.05804e-13		236	-1826.56	587.031
	2.0043e-06	2.76606e-13		238	-3706.56	79.5312
	2.00438e-06	8.07968e-14		240	-1419.06	2572.03
	2.00445e-06	3.03763e-14		242	-799.062	-1712.97
	2.00453e-06	2.29602e-13		244	-91.5625	-1262.97
	2.00461e-06	7.94705e-14		246	-2696.56	2327.03
	2.00469e-06	4.2439e-13		248	-2341.56	-1762.97
	2.00477e-06	-3.23984e-14		250	-1621.56	-2032.97
	2.00484e-06	2.57615e-13		252	-229.062	-1155.47
	2.00492e-06	1.93347e-13		254	1300.94	-962.969
	2.005e-06	1.58096e-13		256	-1566.56	-815.469
	2.00508e-06	1.69096e-13		258	690.938	-590.469
	2.00516e-06	4.36616e-13		260	-1209.06	-1845.47
	2.00523e-06	4.97863e-14		262	-1474.06	-780.469
	2.00531e-06	7.58196e-14		264	338.438	667.031
	2.00539e-06	4.43129e-14		266	765.938	-2165.47
	2.00547e-06	-1.39113e-14		268	2823.44	179.531
	2.00555e-06	2.72222e-13		270	-1266.56	167.031
	2.00562e-06	3.13564e-13		272	-766.562	-292.969
	2.0057e-06	3.20857e-13		274	-1579.06	-477.969
	2.00578e-06	1.03886e-13		276	1938.44	-1795.47
	2.00586e-06	1.02597e-13		278	-1744.06	419.531
	2.00594e-06	2.3282e-13		280	-1801.56	-200.469
	2.00602e-06	-6.71574e-14		282	-1629.06	759.531
	2.00609e-06	7.37228e-14		284	910.938	1099.53
	2.00617e-06	3.40046e-13		286	2548.44	-1727.97
	2.00625e-06	3.14343e-13		288	-756.562	402.031
	2.00633e-06	1.81857e-13		290	-1041.56	-1297.97
	2.00641e-06	3.05502e-13		292	-1821.56	-800.469
	2.00648e-06	2.52432e-13		294	843.438	-2267.97
	2.00656e-06	-2.99638e-14		296	-1579.06	-937.969
	2.00664e-06	4.8513e-13		298	-531.562	-2642.97
	2.00672e-06	3.97862e-13		300	-2249.06	-505.469
	2.0068e-06	4.36234e-13		302	813.438	-2825.47
	2.00688e-06	7.70979e-14		304	-144.062	-485.469
	2.00695e-06	2.08604e-13		306	-1586.56	-1867.97
	2.00703e-06	1.78175e-13		308	-1964.06	214.531
	2.00711e-06	1.14705e-13		310	-1064.06	-1495.47
	2.00719e-06	1.45199e-13		312	-2634.06	-477.969
	2.00727e-06	3.16324e-13		314	-1169.06	-1247.97
	2.00734e-06	9.68625e-14		316	5498.44	-1302.97
	2.00742e-06	4.8179e-13		318	6660.94	-1652.97
	2.0075e-06	2.05663e-14		320	383.438	2762.03
	2.00758e-06	1.91255e-13		322	-314.062	3344.53
	2.00766e-06	5.80542e-14		324	-1156.56	-690.469
	2.00773e-06	3.88884e-13		326	-1009.06	1229.53
	2.00781e-06	1.85267e-13		328	-1441.56	2319.53
	2.00789e-06	1.4881e-13		330	-2564.06	894.531
	2.00797e-06	4.28037e-13		332	-429.062	-1557.97
	2.00805e-06	3.46182e-14		334	-2696.56	1182.03
	2.00812e-06	3.36432e-13		336	-136.562	-915.469
	2.0082e-06	2.06013e-14		338	278.438	1949.53
	2.00828e-06	2.08409e-13		340	-234.062	1069.53
	2.00836e-06	-4.69224e-14		342	915.938	1972.03
	2.00844e-06	2.7477e-13		344	-2516.56	-1157.97
	2.00852e-06	2.49325e-13		346	-929.062	-532.969
	2.00859e-06	-8.01478e-15		348	-486.562	-2585.47
	2.00867e-06	1.2795e-13		350	-1194.06	-872.969
	2.00875e-06	-1.08668e-13		352	-1579.06	-2595.47
	2.00883e-06	-3.11633e-15		354	-1.5625	-1450.47
	2.00891e-06	3.66558e-13		356	-849.062	-2070.47
	2.00898e-06	6.32332e-13		358	1395.94	-1327.97
	2.00906e-06	-1.98105e-13		360	-849.062	-2067.97
	2.00914e-06	2.71791e-14		362	-684.062	124.531
	2.00922e-06	8.67065e-14		364	-874.062	649.531
	2.0093e-06	2.16691e-13		366	-3881.56	829.531
	2.00938e-06	3.84445e-13		368	-2836.56	-307.969
	2.00945e-06	-7.63001e-14		370	-956.562	-972.969
	2.00953e-06	3.58013e-13		372	-919.062	-1987.97
	2.00961e-06	-2.06002e-14		374	403.438	-625.469
	2.00969e-06	-2.14954e-13		376	488.438	-1295.47
	2.00977e-06	4.11355e-14		378	-2841.56	1507.03
	2.00984e-06	-2.04895e-13		380	-2551.56	982.031
	2.00992e-06	5.65401e-14		382	-1731.56	-1502.97
	2.01e-06	-2.71052e-14		384	208.438	-2967.97
	2.01008e-06	7.84855e-14		386	-2084.06	-1205.47
	2.01016e-06	-4.33088e-14		388	-1586.56	-472.969
	2.01023e-06	5.10151e-13		390	-694.062	87.0312
	2.01031e-06	-2.9076e-13		392	1473.44	832.031
	2.01039e-06	-1.60449e-13		394	740.938	-247.969
	2.01047e-06	-1.03134e-13		396	-1779.06	529.531
	2.01055e-06	-2.89721e-13		398	390.938	-17.9688
	2.01062e-06	3.33202e-13		400	-1671.56	1322.03
	2.0107e-06	-7.69698e-14		402	848.438	567.031
	2.01078e-06	5.09883e-14		404	3.4375	662.031
	2.01086e-06	1.0233e-13		406	2215.94	-955.469
	2.01094e-06	3.72004e-13		408	1088.44	-1502.97
	2.01102e-06	2.58213e-13		410	-1096.56	-1557.97
	2.01109e-06	5.15448e-13
	2.01117e-06	1.60567e-13
	2.01125e-06	-8.01961e-14
	2.01133e-06	3.94451e-16
	2.01141e-06	-4.70959e-15
	2.01148e-06	-8.88505e-14
	2.01156e-06	4.95438e-13
	2.01164e-06	2.21878e-13
	2.01172e-06	4.4134e-13
	2.0118e-06	2.80903e-13
	2.01188e-06	9.23886e-14
	2.01195e-06	4.15333e-13
	2.01203e-06	-9.13659e-14
	2.01211e-06	-2.16386e-13
	2.01219e-06	-2.47431e-13
	2.01227e-06	2.58129e-13
	2.01234e-06	-2.01301e-13
	2.01242e-06	2.24015e-13
	2.0125e-06	1.14395e-13
	2.01258e-06	4.50616e-13
	2.01266e-06	-3.15382e-14
	2.01273e-06	5.11832e-13
	2.01281e-06	5.66958e-13
	2.01289e-06	9.34057e-14
	2.01297e-06	4.02621e-13
	2.01305e-06	2.45191e-13
	2.01312e-06	9.67224e-14
	2.0132e-06	2.73877e-13
	2.01328e-06	3.84464e-13
	2.01336e-06	6.67615e-13
	2.01344e-06	2.60412e-13
	2.01352e-06	2.93635e-13
	2.01359e-06	4.22512e-13
	2.01367e-06	2.37515e-14
	2.01375e-06	1.88209e-13
	2.01383e-06	3.09077e-13
	2.01391e-06	-7.52942e-14
	2.01398e-06	3.19128e-14
	2.01406e-06	4.51505e-13
	2.01414e-06	4.99196e-13
	2.01422e-06	3.45126e-13
	2.0143e-06	1.29051e-13
	2.01438e-06	1.79436e-13
	2.01445e-06	1.80294e-13
	2.01453e-06	1.32317e-14
	2.01461e-06	7.33419e-14
	2.01469e-06	1.42735e-13
	2.01477e-06	2.62751e-13
	2.01484e-06	1.51081e-15
	2.01492e-06	1.57202e-14
	2.015e-06	7.70847e-14
	2.01508e-06	-1.18898e-13
	2.01516e-06	-3.3263e-13
	2.01523e-06	3.12351e-13
	2.01531e-06	2.49351e-14
	2.01539e-06	-1.59774e-13
	2.01547e-06	2.53548e-13
	2.01555e-06	1.57429e-13
	2.01562e-06	3.95385e-14
	2.0157e-06	2.80426e-13
	2.01578e-06	6.4485e-13
	2.01586e-06	2.29064e-13
	2.01594e-06	2.63713e-13
	2.01602e-06	-1.08109e-13
	2.01609e-06	2.34357e-13
	2.01617e-06	-1.8001e-13
	2.01625e-06	2.28758e-13
	2.01633e-06	3.40797e-14
	2.01641e-06	3.36254e-13
	2.01648e-06	1.2522e-13
	2.01656e-06	5.55647e-14
	2.01664e-06	2.94552e-13
	2.01672e-06	4.66301e-14
	2.0168e-06	1.40216e-13
	2.01688e-06	2.92959e-13
	2.01695e-06	3.15827e-13
	2.01703e-06	4.46816e-13
	2.01711e-06	2.62352e-14
	2.01719e-06	3.56643e-13
	2.01727e-06	8.4909e-14
	2.01734e-06	3.30641e-14
	2.01742e-06	-2.23911e-13
	2.0175e-06	2.85141e-13
	2.01758e-06	-5.80221e-13
	2.01766e-06	2.54021e-13
	2.01773e-06	4.92654e-13
	2.01781e-06	1.89378e-14
	2.01789e-06	1.32172e-13
	2.01797e-06	1.40371e-13
	2.01805e-06	1.38417e-14
	2.01812e-06	2.3785e-13
	2.0182e-06	7.79077e-14
	2.01828e-06	2.40965e-13
	2.01836e-06	3.03443e-13
	2.01844e-06	-6.81666e-14
	2.01852e-06	3.26186e-13
	2.01859e-06	4.39782e-13
	2.01867e-06	2.17002e-13
	2.01875e-06	4.3568e-13
	2.01883e-06	4.34839e-13
	2.01891e-06	8.35047e-14
	2.01898e-06	5.40986e-13
	2.01906e-06	1.83577e-13
	2.01914e-06	-2.60123e-13
	2.01922e-06	2.36869e-13
	2.0193e-06	1.27116e-13
	2.01938e-06	2.78938e-13
	2.01945e-06	3.00471e-13
	2.01953e-06	6.97459e-14
	2.01961e-06	-1.29395e-13
	2.01969e-06	2.14255e-13
	2.01977e-06	1.28143e-13
	2.01984e-06	2.28815e-13
	2.01992e-06	-9.80192e-14
	2.02e-06	5.33041e-13
	2.02008e-06	3.44237e-13
	2.02016e-06	5.84039e-13
	2.02023e-06	2.00448e-13
	2.02031e-06	1.93913e-13
	2.02039e-06	3.05423e-13
	2.02047e-06	5.61088e-13
	2.02055e-06	2.74855e-13
	2.02062e-06	2.45983e-13
	2.0207e-06	3.9324e-13
	2.02078e-06	1.38079e-13
	2.02086e-06	6.12266e-13
	2.02094e-06	5.36307e-13
	2.02102e-06	2.46073e-13
	2.02109e-06	-7.20494e-15
	2.02117e-06	2.91317e-13
	2.02125e-06	1.46443e-13
	2.02133e-06	2.08621e-13
	2.02141e-06	2.48026e-13
	2.02148e-06	1.82605e-13
	2.02156e-06	-3.6228e-14
	2.02164e-06	-2.38227e-14
	2.02172e-06	1.75741e-13
	2.0218e-06	6.2288e-13
	2.02188e-06	2.28902e-13
	2.02195e-06	3.28579e-13
	2.02203e-06	2.5346e-13
	2.02211e-06	2.45887e-13
	2.02219e-06	-2.49892e-13
	2.02227e-06	5.8937e-15
	2.02234e-06	4.28435e-14
	2.02242e-06	4.29787e-14
	2.0225e-06	2.46758e-13
	2.02258e-06	2.20677e-14
	2.02266e-06	-2.96185e-13
	2.02273e-06	2.20524e-13
	2.02281e-06	3.95078e-13
	2.02289e-06	2.96435e-13
	2.02297e-06	2.90845e-13
	2.02305e-06	2.26644e-13
	2.02312e-06	2.92959e-13
	2.0232e-06	2.32295e-13
	2.02328e-06	4.3418e-13
	2.02336e-06	3.04406e-13
	2.02344e-06	4.2098e-13
	2.02352e-06	1.96002e-13
	2.02359e-06	-6.44938e-14
	2.02367e-06	3.02197e-13
	2.02375e-06	-5.4626e-15
	2.02383e-06	4.22757e-13
	2.02391e-06	3.33414e-13
	2.02398e-06	3.27778e-13
	2.02406e-06	1.58236e-13
	2.02414e-06	2.60113e-13
	2.02422e-06	5.55865e-13
	2.0243e-06	1.2712e-13
	2.02437e-06	4.07419e-13
	2.02445e-06	4.5991e-13
	2.02453e-06	4.23239e-13
	2.02461e-06	2.78102e-13
	2.02469e-06	4.94181e-13
	2.02477e-06	1.11922e-13
	2.02484e-06	-5.5336e-14
	2.02492e-06	2.96979e-13
	2.025e-06	3.60627e-13
	2.02508e-06	6.62021e-14
	2.02516e-06	5.02522e-13
	2.02523e-06	9.58819e-14
	2.02531e-06	5.10545e-13
	2.02539e-06	-2.04877e-13
	2.02547e-06	1.60455e-13
	2.02555e-06	4.75264e-13
	2.02563e-06	4.62668e-14
	2.0257e-06	8.40983e-15
	2.02578e-06	2.69786e-13
	2.02586e-06	3.2537e-13
	2.02594e-06	3.95393e-13
	2.02602e-06	4.22173e-13
	2.02609e-06	5.61613e-13
	2.02617e-06	5.14148e-13
	2.02625e-06	2.52235e-13
	2.02633e-06	2.81236e-13
	2.02641e-06	5.89995e-13
	2.02648e-06	-1.4515e-13
	2.02656e-06	2.03254e-13
	2.02664e-06	1.71662e-13
	2.02672e-06	-9.448e-14
	2.0268e-06	1.26405e-13
	2.02687e-06	3.10793e-13
	2.02695e-06	-7.58142e-14
	2.02703e-06	-1.84508e-14
	2.02711e-06	9.25637e-14
	2.02719e-06	2.20839e-13
	2.02727e-06	3.25931e-13
	2.02734e-06	6.14223e-15
	2.02742e-06	2.46688e-13
	2.0275e-06	1.58218e-13
	2.02758e-06	3.32418e-13
	2.02766e-06	6.27975e-13
	2.02773e-06	2.24735e-13
	2.02781e-06	4.0386e-13
	2.02789e-06	3.75016e-14
	2.02797e-06	6.36548e-15
	2.02805e-06	3.2723e-13
	2.02813e-06	-6.73211e-15
	2.0282e-06	4.02463e-13
	2.02828e-06	3.22574e-13
	2.02836e-06	1.6886e-13
	2.02844e-06	-2.17427e-14
	2.02852e-06	3.44325e-13
	2.02859e-06	1.59304e-13
	2.02867e-06	1.24219e-13
	2.02875e-06	1.42822e-13
	2.02883e-06	1.32018e-13
	2.02891e-06	-1.4806e-13
	2.02898e-06	3.46474e-13
	2.02906e-06	2.28631e-13
	2.02914e-06	1.31566e-13
	2.02922e-06	-9.73956e-15
	2.0293e-06	1.69353e-13
	2.02937e-06	-3.90139e-13
	2.02945e-06	2.87653e-15
	2.02953e-06	2.38011e-13
	2.02961e-06	1.74594e-13
	2.02969e-06	-2.10634e-13
	2.02977e-06	1.3075e-13
	2.02984e-06	1.43019e-13
	2.02992e-06	-1.71912e-14
	2.03e-06	1.34041e-13
	2.03008e-06	2.41348e-13
	2.03016e-06	1.78557e-13
	2.03023e-06	-2.68229e-13
	2.03031e-06	7.13983e-14
	2.03039e-06	2.75044e-13
	2.03047e-06	-3.65916e-15
	2.03055e-06	3.25106e-13
	2.03063e-06	2.81625e-13
	2.0307e-06	3.94943e-13
	2.03078e-06	1.87953e-13
	2.03086e-06	-7.23996e-14
	2.03094e-06	-1.81865e-13
	2.03102e-06	3.00481e-13
	2.03109e-06	-8.48582e-14
	2.03117e-06	2.04981e-13
	2.03125e-06	4.65207e-13
	2.03133e-06	3.96138e-13
	2.03141e-06	2.96123e-13
	2.03148e-06	3.68957e-13
	2.03156e-06	2.55492e-13
	2.03164e-06	4.37498e-13
	2.03172e-06	-6.5632e-14
	2.0318e-06	1.44824e-13
	2.03187e-06	3.94509e-14
	2.03195e-06	6.34881e-14
	2.03203e-06	3.82955e-13
	2.03211e-06	-3.02265e-14
	2.03219e-06	1.15485e-14
	2.03227e-06	2.2998e-13
	2.03234e-06	-2.43124e-14
	2.03242e-06	3.54959e-14
	2.0325e-06	5.43516e-13
	2.03258e-06	3.17806e-13
	2.03266e-06	1.455e-13
	2.03273e-06	1.93908e-13
	2.03281e-06	3.00602e-13
	2.03289e-06	4.27944e-13
	2.03297e-06	1.75925e-13
	2.03305e-06	1.33629e-13
	2.03313e-06	2.43791e-14
	2.0332e-06	1.32535e-13
	2.03328e-06	-1.14113e-13
	2.03336e-06	-7.33058e-14
	2.03344e-06	-8.16363e-14
	2.03352e-06	-3.27942e-13
	2.03359e-06	-2.65055e-14
	2.03367e-06	1.14029e-13
	2.03375e-06	4.52853e-13
	2.03383e-06	3.99456e-13
	2.03391e-06	-1.55837e-13
	2.03398e-06	5.31395e-14
	2.03406e-06	-3.65266e-13
	2.03414e-06	1.68423e-13
	2.03422e-06	2.21347e-13
	2.0343e-06	-2.14243e-13
	2.03437e-06	1.93449e-13
	2.03445e-06	-1.74418e-13
	2.03453e-06	-6.12764e-14
	2.03461e-06	-3.2262e-14
	2.03469e-06	7.41036e-14
	2.03477e-06	-3.65633e-15
	2.03484e-06	-8.43898e-14
	2.03492e-06	2.23682e-13
	2.035e-06	4.15705e-13
	2.03508e-06	7.49186e-13
	2.03516e-06	1.15894e-13
	2.03523e-06	6.2303e-13
	2.03531e-06	4.7046e-13
	2.03539e-06	2.24143e-13
	2.03547e-06	3.08998e-13
	2.03555e-06	-7.43725e-14
	2.03563e-06	8.65578e-14
	2.0357e-06	3.3483e-13
	2.03578e-06	3.74559e-13
	2.03586e-06	3.8842e-13
	2.03594e-06	3.79087e-13
	2.03602e-06	1.39523e-13
	2.03609e-06	4.15254e-13
	2.03617e-06	5.45738e-14
	2.03625e-06	2.17122e-13
	2.03633e-06	2.26197e-13
	2.03641e-06	-1.94945e-13
	2.03648e-06	-3.8338e-13
	2.03656e-06	1.05771e-13
	2.03664e-06	6.64367e-14
	2.03672e-06	5.63478e-13
	2.0368e-06	-3.36005e-13
	2.03687e-06	-3.71911e-14
	2.03695e-06	3.4735e-13
	2.03703e-06	-4.00568e-14
	2.03711e-06	1.62477e-13
	2.03719e-06	-1.66254e-14
	2.03727e-06	3.09362e-15
	2.03734e-06	-1.74439e-14
	2.03742e-06	4.71437e-14
	2.0375e-06	2.20852e-14
	2.03758e-06	1.01805e-13
	2.03766e-06	7.4714e-14
	2.03773e-06	-5.60708e-15
	2.03781e-06	2.92009e-13
	2.03789e-06	2.05394e-13
	2.03797e-06	1.12679e-13
	2.03805e-06	9.41562e-14
	2.03813e-06	-2.73942e-14
	2.0382e-06	2.96934e-14
	2.03828e-06	5.318e-13
	2.03836e-06	1.86081e-13
	2.03844e-06	2.18519e-13
	2.03852e-06	4.40105e-13
	2.03859e-06	2.90131e-13
	2.03867e-06	-1.39985e-13
	2.03875e-06	2.22717e-13
	2.03883e-06	1.53604e-13
	2.03891e-06	2.72726e-13
	2.03898e-06	3.64182e-13
	2.03906e-06	1.93103e-13
	2.03914e-06	4.16511e-13
	2.03922e-06	5.60594e-14
	2.0393e-06	-1.02474e-13
	2.03937e-06	1.0961e-13
	2.03945e-06	1.90187e-13
	2.03953e-06	-1.15614e-13
	2.03961e-06	-4.73864e-14
	2.03969e-06	-1.29675e-13
	2.03977e-06	-3.69846e-14
	2.03984e-06	-2.43015e-13
	2.03992e-06	3.16632e-13
	2.04e-06	2.34383e-13
	2.04008e-06	1.08677e-13
	2.04016e-06	3.20898e-13
	2.04023e-06	1.36646e-13
	2.04031e-06	-3.47309e-14
	2.04039e-06	1.65548e-13
	2.04047e-06	2.44798e-14
	2.04055e-06	1.45448e-13
	2.04063e-06	3.02878e-13
	2.0407e-06	6.75023e-14
	2.04078e-06	3.01451e-13
	2.04086e-06	3.47398e-13
	2.04094e-06	3.32532e-13
	2.04102e-06	3.02855e-13
	2.04109e-06	3.13428e-13
	2.04117e-06	-1.45484e-13
	2.04125e-06	2.22634e-13
	2.04133e-06	3.28706e-13
	2.04141e-06	3.00117e-13
	2.04148e-06	3.21606e-13
	2.04156e-06	-2.16644e-13
	2.04164e-06	-4.76186e-14
	2.04172e-06	-7.78279e-14
	2.0418e-06	-6.07015e-14
	2.04187e-06	2.81069e-13
	2.04195e-06	5.1044e-13
	2.04203e-06	1.47898e-14
	2.04211e-06	6.46306e-13
	2.04219e-06	2.21045e-13
	2.04227e-06	2.83975e-13
	2.04234e-06	1.65533e-13
	2.04242e-06	3.25273e-13
	2.0425e-06	2.40437e-13
	2.04258e-06	1.53745e-14
	2.04266e-06	-1.34973e-13
	2.04273e-06	4.69011e-13
	2.04281e-06	2.52415e-14
	2.04289e-06	2.15664e-13
	2.04297e-06	-4.14504e-15
	2.04305e-06	1.26874e-13
	2.04313e-06	5.91416e-13
	2.0432e-06	2.59711e-13
	2.04328e-06	5.55351e-14
	2.04336e-06	-1.52001e-13
	2.04344e-06	7.64376e-15
	2.04352e-06	2.39052e-14
	2.04359e-06	3.58697e-13
	2.04367e-06	3.93387e-13
	2.04375e-06	3.23142e-13
	2.04383e-06	3.46457e-13
	2.04391e-06	2.82114e-13
	2.04398e-06	5.38136e-13
	2.04406e-06	2.83276e-13
	2.04414e-06	2.88715e-13
	2.04422e-06	2.55745e-13
	2.0443e-06	4.78994e-13
	2.04437e-06	4.10964e-13
	2.04445e-06	1.90647e-13
	2.04453e-06	1.4981e-13
	2.04461e-06	-1.66307e-13
	2.04469e-06	2.99678e-13
	2.04477e-06	2.01646e-13
	2.04484e-06	5.79797e-13
	2.04492e-06	-7.03831e-14
	2.045e-06	3.26014e-13
	2.04508e-06	8.31957e-14
	2.04516e-06	-5.24023e-14
	2.04523e-06	-9.53905e-14
	2.04531e-06	1.6007e-13
	2.04539e-06	1.23557e-13
	2.04547e-06	5.40456e-14
	2.04555e-06	1.2156e-13
	2.04563e-06	-8.03055e-14
	2.0457e-06	3.30159e-14
	2.04578e-06	2.04639e-13
	2.04586e-06	2.80798e-13
	2.04594e-06	1.27921e-13
	2.04602e-06	-6.27906e-14
	2.04609e-06	1.54585e-13
	2.04617e-06	6.44706e-14
	2.04625e-06	2.90989e-13
	2.04633e-06	-4.08726e-14
	2.04641e-06	-3.78535e-14
	2.04648e-06	4.04928e-14
	2.04656e-06	1.33472e-13
	2.04664e-06	-6.38611e-15
	2.04672e-06	1.23495e-13
	2.0468e-06	3.80484e-13
	2.04688e-06	-1.03301e-13
	2.04695e-06	-1.16525e-13
	2.04703e-06	4.69155e-14
	2.04711e-06	3.54499e-14
	2.04719e-06	1.61409e-13
	2.04727e-06	-1.23013e-13
	2.04734e-06	-9.27947e-14
	2.04742e-06	1.45198e-13
	2.0475e-06	1.99144e-13
	2.04758e-06	4.77901e-14
	2.04766e-06	4.2259e-14
	2.04773e-06	6.57863e-14
	2.04781e-06	2.90368e-14
	2.04789e-06	-2.01054e-14
	2.04797e-06	1.01809e-13
	2.04805e-06	-1.5538e-13
	2.04812e-06	4.35247e-13
	2.0482e-06	1.79283e-13
	2.04828e-06	4.33079e-14
	2.04836e-06	3.6395e-13
	2.04844e-06	1.76451e-13
	2.04852e-06	3.82292e-13
	2.04859e-06	-1.28817e-13
	2.04867e-06	2.12135e-13
	2.04875e-06	3.67561e-13
	2.04883e-06	1.19022e-13
	2.04891e-06	4.48747e-14
	2.04898e-06	9.7878e-14
	2.04906e-06	1.72112e-13
	2.04914e-06	2.03397e-13
	2.04922e-06	-2.43859e-13
	2.0493e-06	6.86083e-13
	2.04938e-06	2.36515e-13
	2.04945e-06	5.84315e-13
	2.04953e-06	9.94227e-14
	2.04961e-06	2.83149e-13
	2.04969e-06	1.96434e-13
	2.04977e-06	2.3913e-13
	2.04984e-06	4.08548e-13
	2.04992e-06	4.32816e-14
	2.05e-06	2.45918e-13
	2.05008e-06	3.20971e-13
	2.05016e-06	2.40737e-13
	2.05023e-06	-2.50828e-14
	2.05031e-06	-1.96262e-13
	2.05039e-06	3.46695e-13
	2.05047e-06	2.81188e-13
	2.05055e-06	-9.60662e-14
	2.05062e-06	-2.15633e-13
	2.0507e-06	-1.589e-13
	2.05078e-06	4.09858e-13
	2.05086e-06	7.9414e-15
	2.05094e-06	4.99592e-13
	2.05102e-06	8.16833e-14
	2.05109e-06	7.4931e-14
	2.05117e-06	3.06875e-13
	2.05125e-06	4.01942e-13
	2.05133e-06	6.74585e-14
	2.05141e-06	5.77509e-13
	2.05148e-06	1.97283e-13
	2.05156e-06	6.8172e-14
	2.05164e-06	3.96139e-13
	2.05172e-06	2.17827e-13
	2.0518e-06	4.87118e-13
	2.05188e-06	8.29769e-14
	2.05195e-06	5.31264e-14
	2.05203e-06	2.20619e-13
	2.05211e-06	-2.152e-13
	2.05219e-06	1.94438e-13
	2.05227e-06	3.78395e-13
	2.05234e-06	8.12696e-14
	2.05242e-06	2.17152e-14
	2.0525e-06	2.81625e-13
	2.05258e-06	-2.59802e-14
	2.05266e-06	2.85229e-15
	2.05273e-06	2.40901e-14
	2.05281e-06	2.42263e-13
	2.05289e-06	1.90595e-13
	2.05297e-06	-4.72376e-14
	2.05305e-06	4.53043e-13
	2.05312e-06	-1.1776e-13
	2.0532e-06	2.85885e-13
	2.05328e-06	2.63054e-13
	2.05336e-06	3.05838e-13
	2.05344e-06	5.79767e-14
	2.05352e-06	3.63982e-13
	2.05359e-06	4.24863e-13
	2.05367e-06	-3.51582e-15
	2.05375e-06	-6.78645e-14
	2.05383e-06	6.57819e-14
	2.05391e-06	2.76536e-13
	2.05398e-06	1.9432e-13
	2.05406e-06	3.49596e-14
	2.05414e-06	7.26118e-14
	2.05422e-06	4.60711e-13
	2.0543e-06	-5.40876e-14
	2.05438e-06	3.1212e-17
	2.05445e-06	2.17634e-13
	2.05453e-06	1.67229e-13
	2.05461e-06	2.07216e-13
	2.05469e-06	3.54306e-13
	2.05477e-06	1.11057e-13
	2.05484e-06	4.76606e-13
	2.05492e-06	1.99618e-13
	2.055e-06	2.77813e-13
	2.05508e-06	4.05317e-13
	2.05516e-06	3.09215e-13
	2.05523e-06	1.07539e-13
	2.05531e-06	2.22599e-13
	2.05539e-06	3.97188e-13
	2.05547e-06	3.04441e-13
	2.05555e-06	1.6615e-13
	2.05562e-06	1.11877e-13
	2.0557e-06	1.89124e-13
	2.05578e-06	6.72258e-13
	2.05586e-06	3.56249e-14
	2.05594e-06	3.93345e-13
	2.05602e-06	1.24215e-13
	2.05609e-06	2.94688e-13
	2.05617e-06	9.74478e-14
	2.05625e-06	-2.04444e-13
	2.05633e-06	1.58546e-13
	2.05641e-06	1.00147e-13
	2.05648e-06	2.73514e-13
	2.05656e-06	2.72065e-13
	2.05664e-06	4.00584e-13
	2.05672e-06	3.60916e-13
	2.0568e-06	2.48452e-13
	2.05688e-06	1.09746e-13
	2.05695e-06	1.65244e-13
	2.05703e-06	-1.56346e-13
	2.05711e-06	4.435e-15
	2.05719e-06	2.12592e-13
	2.05727e-06	6.93246e-14
	2.05734e-06	1.3598e-13
	2.05742e-06	5.45782e-14
	2.0575e-06	-2.50325e-13
	2.05758e-06	-2.43781e-14
	2.05766e-06	2.51581e-13
	2.05773e-06	1.85827e-13
	2.05781e-06	-1.29877e-13
	2.05789e-06	-2.58546e-14
	2.05797e-06	3.54113e-13
	2.05805e-06	3.44671e-13
	2.05812e-06	6.00924e-13
	2.0582e-06	2.85084e-13
	2.05828e-06	1.70157e-13
	2.05836e-06	1.75019e-13
	2.05844e-06	3.40057e-13
	2.05852e-06	-1.95761e-13
	2.05859e-06	-5.34799e-14
	2.05867e-06	-3.49e-14
	2.05875e-06	-4.87535e-13
	2.05883e-06	-3.81796e-13
	2.05891e-06	3.59422e-13
	2.05898e-06	-5.35761e-15
	2.05906e-06	3.04914e-13
	2.05914e-06	3.62393e-13
	2.05922e-06	9.21347e-14
	2.0593e-06	9.10184e-15
	2.05938e-06	-2.79427e-13
	2.05945e-06	2.20055e-13
	2.05953e-06	3.43447e-13
	2.05961e-06	1.91326e-13
	2.05969e-06	2.631e-13
	2.05977e-06	3.16237e-13
	2.05984e-06	1.47918e-13
	2.05992e-06	2.84115e-13
	2.06e-06	1.63314e-13
	2.06008e-06	1.1566e-13
	2.06016e-06	1.67238e-13
	2.06023e-06	1.19039e-13
	2.06031e-06	1.33275e-13
	2.06039e-06	3.19076e-13
	2.06047e-06	-8.92401e-14
	2.06055e-06	3.0817e-13
	2.06062e-06	1.45554e-13
	2.0607e-06	1.67884e-13
	2.06078e-06	-1.51764e-13
	2.06086e-06	2.14408e-13
	2.06094e-06	1.4171e-13
	2.06102e-06	6.91402e-14
	2.06109e-06	4.7108e-15
	2.06117e-06	2.7837e-13
	2.06125e-06	3.01823e-13
	2.06133e-06	-1.02382e-15
	2.06141e-06	2.59108e-13
	2.06148e-06	-1.10177e-14
	2.06156e-06	-5.57694e-14
	2.06164e-06	2.7737e-13
	2.06172e-06	-3.30898e-13
	2.0618e-06	9.85362e-14
	2.06188e-06	-1.57543e-14
	2.06195e-06	-1.06947e-13
	2.06203e-06	2.10179e-15
	2.06211e-06	4.70241e-14
	2.06219e-06	-1.91473e-13
	2.06227e-06	3.36671e-13
	2.06234e-06	2.24766e-13
	2.06242e-06	3.11694e-13
	2.0625e-06	-3.21832e-14
	2.06258e-06	3.3814e-13
	2.06266e-06	1.13884e-13
	2.06273e-06	5.37786e-13
	2.06281e-06	4.22617e-13
	2.06289e-06	2.23173e-13
	2.06297e-06	2.52178e-13
	2.06305e-06	4.57441e-13
	2.06312e-06	-8.42628e-15
	2.0632e-06	-1.10353e-14
	2.06328e-06	3.03263e-13
	2.06336e-06	3.13796e-13
	2.06344e-06	4.78996e-14
	2.06352e-06	-1.46287e-13
	2.06359e-06	3.0287e-13
	2.06367e-06	1.90086e-13
	2.06375e-06	2.64159e-13
	2.06383e-06	-6.72772e-15
	2.06391e-06	7.15496e-14
	2.06398e-06	8.34409e-14
	2.06406e-06	3.89379e-13
	2.06414e-06	1.74295e-13
	2.06422e-06	-1.01383e-13
	2.0643e-06	3.5746e-14
	2.06438e-06	2.09908e-14
	2.06445e-06	3.54166e-13
	2.06453e-06	6.57621e-13
	2.06461e-06	1.62928e-13
	2.06469e-06	-3.23232e-14
	2.06477e-06	3.67379e-13
	2.06484e-06	1.44643e-13
	2.06492e-06	-5.79893e-14
	2.065e-06	3.03995e-13
	2.06508e-06	-1.01405e-13
	2.06516e-06	7.87077e-14
	2.06523e-06	3.58631e-13
	2.06531e-06	8.77747e-14
	2.06539e-06	-6.78549e-15
	2.06547e-06	7.50443e-13
	2.06555e-06	1.88839e-13
	2.06562e-06	4.06539e-13
	2.0657e-06	-2.70746e-14
	2.06578e-06	-2.41211e-14
	2.06586e-06	1.14044e-13
	2.06594e-06	3.17211e-13
	2.06602e-06	2.93161e-13
	2.06609e-06	1.4386e-13
	2.06617e-06	-3.25103e-13
	2.06625e-06	1.61563e-13
	2.06633e-06	1.50763e-13
	2.06641e-06	1.35713e-13
	2.06648e-06	2.72643e-13
	2.06656e-06	3.74731e-13
	2.06664e-06	-5.11252e-14
	2.06672e-06	3.14015e-13
	2.0668e-06	-1.17238e-13
	2.06688e-06	8.10342e-16
	2.06695e-06	2.62942e-13
	2.06703e-06	-4.22684e-15
	2.06711e-06	3.43625e-13
	2.06719e-06	-2.62297e-14
	2.06727e-06	3.95116e-14
	2.06734e-06	-6.16309e-14
	2.06742e-06	1.91108e-13
	2.0675e-06	5.68695e-15
	2.06758e-06	1.45725e-13
	2.06766e-06	-7.68917e-14
	2.06773e-06	2.91729e-13
	2.06781e-06	1.02098e-13
	2.06789e-06	2.17968e-13
	2.06797e-06	1.46683e-13
	2.06805e-06	3.46668e-13
	2.06813e-06	-1.89079e-13
	2.0682e-06	8.25917e-14
	2.06828e-06	8.18588e-14
	2.06836e-06	2.89798e-13
	2.06844e-06	2.4854e-13
	2.06852e-06	2.03814e-13
	2.06859e-06	3.98882e-13
	2.06867e-06	1.30105e-13
	2.06875e-06	-7.61688e-14
	2.06883e-06	2.09072e-13
	2.06891e-06	1.50065e-13
	2.06898e-06	6.801e-14
	2.06906e-06	6.34539e-13
	2.06914e-06	2.89132e-13
	2.06922e-06	2.01972e-13
	2.0693e-06	-5.56895e-14
	2.06937e-06	2.58359e-13
	2.06945e-06	-4.3359e-14
	2.06953e-06	2.09875e-13
	2.06961e-06	1.22721e-13
	2.06969e-06	5.13009e-14
	2.06977e-06	2.03665e-13
	2.06984e-06	-1.32013e-13
	2.06992e-06	1.44443e-13
	2.07e-06	-1.37099e-14
	2.07008e-06	3.25322e-13
	2.07016e-06	1.72333e-13
	2.07023e-06	1.24498e-13
	2.07031e-06	2.04716e-13
	2.07039e-06	2.58617e-13
	2.07047e-06	-1.91994e-14
	2.07055e-06	4.83102e-13
	2.07063e-06	3.93065e-14
	2.0707e-06	3.95254e-14
	2.07078e-06	4.85876e-13
	2.07086e-06	9.68669e-14
	2.07094e-06	4.40994e-13
	2.07102e-06	4.8721e-13
	2.07109e-06	6.78901e-13
	2.07117e-06	-1.00156e-14
	2.07125e-06	6.28931e-13
	2.07133e-06	4.97307e-13
	2.07141e-06	3.61603e-13
	2.07148e-06	-8.35619e-15
	2.07156e-06	1.89356e-13
	2.07164e-06	2.76049e-13
	2.07172e-06	3.11288e-13
	2.0718e-06	2.74684e-13
	2.07187e-06	2.15214e-13
	2.07195e-06	5.53195e-14
	2.07203e-06	-1.36052e-17
	2.07211e-06	3.06525e-13
	2.07219e-06	4.10317e-13
	2.07227e-06	3.03005e-13
	2.07234e-06	3.31297e-13
	2.07242e-06	1.65711e-13
	2.0725e-06	-7.39143e-14
	2.07258e-06	-2.16924e-13
	2.07266e-06	-1.32884e-13
	2.07273e-06	4.12632e-14
	2.07281e-06	1.70773e-15
	2.07289e-06	5.99023e-15
	2.07297e-06	1.33477e-14
	2.07305e-06	2.14913e-13
	2.07313e-06	2.02961e-13
	2.0732e-06	-2.43133e-13
	2.07328e-06	2.53872e-13
	2.07336e-06	-2.08581e-13
	2.07344e-06	1.83038e-15
	2.07352e-06	3.90727e-14
	2.07359e-06	1.46084e-13
	2.07367e-06	1.81739e-13
	2.07375e-06	4.75958e-13
	2.07383e-06	1.19643e-13
	2.07391e-06	-5.93147e-14
	2.07398e-06	2.54034e-13
	2.07406e-06	1.0694e-13
	2.07414e-06	-2.00953e-13
	2.07422e-06	6.61741e-13
	2.0743e-06	2.30046e-13
	2.07437e-06	1.99687e-13
	2.07445e-06	4.93823e-13
	2.07453e-06	1.02148e-13
	2.07461e-06	3.4928e-13
	2.07469e-06	1.43418e-13
	2.07477e-06	-1.96885e-14
	2.07484e-06	3.18209e-13
	2.07492e-06	2.39535e-14
	2.075e-06	4.21659e-13
	2.07508e-06	-2.02509e-13
	2.07516e-06	2.01369e-13
	2.07523e-06	2.69136e-13
	2.07531e-06	-7.81167e-14
	2.07539e-06	1.28652e-13
	2.07547e-06	1.4878e-13
	2.07555e-06	3.86659e-13
	2.07563e-06	4.6318e-13
	2.0757e-06	1.50137e-13
	2.07578e-06	7.03208e-14
	2.07586e-06	3.57926e-13
	2.07594e-06	6.46262e-14
	2.07602e-06	8.59668e-14
	2.07609e-06	-2.37695e-14
	2.07617e-06	3.16785e-13
	2.07625e-06	-1.72606e-13
	2.07633e-06	4.20669e-13
	2.07641e-06	1.31922e-13
	2.07648e-06	5.49347e-13
	2.07656e-06	5.12598e-13
	2.07664e-06	3.09241e-13
	2.07672e-06	4.70127e-13
	2.0768e-06	3.14999e-13
	2.07687e-06	6.62323e-13
	2.07695e-06	6.19734e-13
	2.07703e-06	2.82426e-13
	2.07711e-06	1.45011e-13
	2.07719e-06	1.57894e-13
	2.07727e-06	2.17388e-13
	2.07734e-06	2.96833e-13
	2.07742e-06	1.30206e-13
	2.0775e-06	2.93992e-13
	2.07758e-06	5.96971e-14
	2.07766e-06	6.15257e-14
	2.07773e-06	1.82605e-13
	2.07781e-06	-1.33007e-13
	2.07789e-06	1.45527e-13
	2.07797e-06	1.80706e-13
	2.07805e-06	3.41801e-13
	2.07813e-06	2.89474e-13
	2.0782e-06	-8.48232e-14
	2.07828e-06	2.04095e-13
	2.07836e-06	9.47743e-14
	2.07844e-06	4.41975e-13
	2.07852e-06	3.71066e-13
	2.07859e-06	4.02914e-13
	2.07867e-06	1.92724e-13
	2.07875e-06	2.01972e-13
	2.07883e-06	8.0328e-13
	2.07891e-06	4.92213e-13
	2.07898e-06	2.75593e-13
	2.07906e-06	-1.26322e-13
	2.07914e-06	-3.83276e-14
	2.07922e-06	4.62322e-13
	2.0793e-06	2.92801e-13
	2.07937e-06	6.56374e-14
	2.07945e-06	9.9616e-14
	2.07953e-06	4.65042e-13
	2.07961e-06	-8.66398e-14
	2.07969e-06	-4.7417e-14
	2.07977e-06	2.42479e-13
	2.07984e-06	3.87098e-13
	2.07992e-06	4.54189e-14
	2.08e-06	-6.46602e-14
	2.08008e-06	4.3115e-14
	2.08016e-06	-1.55889e-13
	2.08023e-06	-5.93371e-14
	2.08031e-06	1.99945e-13
	2.08039e-06	3.19296e-13
	2.08047e-06	3.07409e-13
	2.08055e-06	8.45447e-14
	2.08063e-06	-1.29045e-13
	2.0807e-06	1.91124e-13
	2.08078e-06	4.25706e-14
	2.08086e-06	1.30872e-13
	2.08094e-06	6.36018e-14
	2.08102e-06	6.91094e-14
	2.08109e-06	-2.87249e-14
	2.08117e-06	-3.30905e-13
	2.08125e-06	2.10696e-13
	2.08133e-06	2.75396e-13
	2.08141e-06	-2.85933e-14
	2.08148e-06	-1.44857e-13
	2.08156e-06	1.59207e-13
	2.08164e-06	-1.09338e-13
	2.08172e-06	1.59217e-14
	2.0818e-06	-3.4167e-14
	2.08187e-06	2.10788e-13
	2.08195e-06	1.542e-13
	2.08203e-06	-3.52905e-14
	2.08211e-06	3.24315e-13
	2.08219e-06	1.36908e-13
	2.08227e-06	4.03749e-13
	2.08234e-06	5.8073e-14
	2.08242e-06	-1.61906e-13
	2.0825e-06	6.1389e-13
	2.08258e-06	3.1064e-13
	2.08266e-06	1.3129e-13
	2.08273e-06	-1.07617e-13
	2.08281e-06	4.43691e-13
	2.08289e-06	1.34643e-13
	2.08297e-06	2.94614e-14
	2.08305e-06	-1.22122e-13
	2.08313e-06	3.53592e-13
	2.0832e-06	-1.1512e-13
	2.08328e-06	9.49988e-14
	2.08336e-06	1.00347e-13
	2.08344e-06	3.19587e-13
	2.08352e-06	1.32395e-13
	2.08359e-06	1.80797e-13
	2.08367e-06	1.63301e-13
	2.08375e-06	8.72537e-14
	2.08383e-06	-4.82531e-14
	2.08391e-06	-1.27103e-14
	2.08398e-06	3.06818e-13
	2.08406e-06	5.80331e-13
	2.08414e-06	2.01624e-13
	2.08422e-06	3.86708e-13
	2.0843e-06	2.20307e-13
	2.08437e-06	4.17119e-13
	2.08445e-06	2.84839e-13
	2.08453e-06	1.81765e-13
	2.08461e-06	1.97914e-14
	2.08469e-06	3.10697e-13
	2.08477e-06	1.84789e-13
	2.08484e-06	1.75728e-13
	2.08492e-06	2.99603e-13
	2.085e-06	3.56017e-13
	2.08508e-06	2.78706e-13
	2.08516e-06	8.93637e-14
	2.08523e-06	4.97456e-13
	2.08531e-06	-2.3126e-14
	2.08539e-06	6.05724e-13
	2.08547e-06	1.13173e-13
	2.08555e-06	7.54683e-13
	2.08563e-06	5.2851e-13
	2.0857e-06	2.14146e-13
	2.08578e-06	-3.54047e-14
	2.08586e-06	4.36875e-13
	2.08594e-06	2.42376e-13
	2.08602e-06	4.17284e-13
	2.08609e-06	2.73215e-15
	2.08617e-06	1.67519e-13
	2.08625e-06	2.36612e-14
	2.08633e-06	1.56318e-13
	2.08641e-06	-1.82183e-14
	2.08648e-06	2.47717e-13
	2.08656e-06	3.72989e-13
	2.08664e-06	5.55395e-14
	2.08672e-06	5.59381e-13
	2.0868e-06	1.79487e-13
	2.08687e-06	3.71851e-13
	2.08695e-06	4.22692e-13
	2.08703e-06	-6.94044e-14
	2.08711e-06	2.89579e-13
	2.08719e-06	1.93589e-13
	2.08727e-06	2.74477e-13
	2.08734e-06	1.96574e-13
	2.08742e-06	6.58925e-14
	2.0875e-06	-1.76655e-13
	2.08758e-06	4.75463e-13
	2.08766e-06	5.24124e-13
	2.08773e-06	4.11884e-13
	2.08781e-06	4.53041e-13
	2.08789e-06	2.34329e-13
	2.08797e-06	2.49757e-13
	2.08805e-06	-1.50583e-14
	2.08813e-06	3.22262e-13
	2.0882e-06	3.25913e-13
	2.08828e-06	1.79553e-13
	2.08836e-06	-1.63233e-14
	2.08844e-06	-2.81493e-13
	2.08852e-06	-3.89683e-14
	2.08859e-06	2.65713e-13
	2.08867e-06	3.59032e-13
	2.08875e-06	-1.32315e-13
	2.08883e-06	6.61277e-14
	2.08891e-06	2.37867e-14
	2.08898e-06	3.31149e-13
	2.08906e-06	4.43319e-13
	2.08914e-06	4.27738e-13
	2.08922e-06	-9.2195e-14
	2.0893e-06	1.58359e-13
	2.08937e-06	5.77644e-13
	2.08945e-06	3.25856e-13
	2.08953e-06	1.70047e-13
	2.08961e-06	3.09287e-13
	2.08969e-06	3.27936e-13
	2.08977e-06	3.51404e-14
	2.08984e-06	1.28214e-13
	2.08992e-06	3.27503e-13
	2.09e-06	3.61787e-13
	2.09008e-06	3.27997e-13
	2.09016e-06	1.85864e-13
	2.09023e-06	-1.87253e-13
	2.09031e-06	3.18476e-13
	2.09039e-06	3.52071e-13
	2.09047e-06	9.94583e-14
	2.09055e-06	3.21889e-13
	2.09062e-06	6.17723e-15
	2.0907e-06	-1.18407e-14
	2.09078e-06	3.16017e-13
	2.09086e-06	3.37794e-13
	2.09094e-06	2.65446e-13
	2.09102e-06	1.02442e-13
	2.09109e-06	8.97971e-14
	2.09117e-06	2.80003e-13
	2.09125e-06	8.99766e-14
	2.09133e-06	3.85671e-13
	2.09141e-06	4.36414e-13
	2.09148e-06	7.44845e-14
	2.09156e-06	3.97376e-13
	2.09164e-06	-1.26884e-13
	2.09172e-06	3.56994e-14
	2.0918e-06	3.00305e-13
	2.09188e-06	5.22001e-13
	2.09195e-06	6.9424e-14
	2.09203e-06	1.77503e-13
	2.09211e-06	1.97966e-13
	2.09219e-06	6.67099e-13
	2.09227e-06	4.67676e-13
	2.09234e-06	2.20419e-13
	2.09242e-06	1.71798e-13
	2.0925e-06	1.63252e-13
	2.09258e-06	3.38652e-14
	2.09266e-06	4.82892e-14
	2.09273e-06	2.9095e-13
	2.09281e-06	-6.01382e-14
	2.09289e-06	8.71869e-14
	2.09297e-06	2.97188e-13
	2.09305e-06	2.8268e-13
	2.09312e-06	3.40241e-13
	2.0932e-06	2.80671e-13
	2.09328e-06	1.25167e-13
	2.09336e-06	-5.47144e-14
	2.09344e-06	1.22519e-13
	2.09352e-06	1.46053e-13
	2.09359e-06	4.95114e-13
	2.09367e-06	2.58963e-13
	2.09375e-06	2.05801e-15
	2.09383e-06	-1.27491e-13
	2.09391e-06	2.05341e-13
	2.09398e-06	1.87491e-13
	2.09406e-06	2.05894e-13
	2.09414e-06	1.05207e-13
	2.09422e-06	5.00481e-13
	2.0943e-06	-8.28955e-14
	2.09438e-06	3.64707e-13
	2.09445e-06	1.66982e-13
	2.09453e-06	2.40267e-13
	2.09461e-06	2.20497e-13
	2.09469e-06	4.02117e-13
	2.09477e-06	3.91504e-13
	2.09484e-06	6.09035e-13
	2.09492e-06	2.26166e-13
	2.095e-06	3.2864e-13
	2.09508e-06	2.27716e-13
	2.09516e-06	3.5412e-13
	2.09523e-06	-1.45241e-14
	2.09531e-06	3.00887e-13
	2.09539e-06	3.83701e-13
	2.09547e-06	9.18239e-14
	2.09555e-06	2.8523e-13
	2.09562e-06	3.97013e-13
	2.0957e-06	6.43101e-13
	2.09578e-06	3.52778e-13
	2.09586e-06	4.54464e-13
	2.09594e-06	4.22525e-13
	2.09602e-06	3.64052e-13
	2.09609e-06	2.67254e-13
	2.09617e-06	3.11343e-13
	2.09625e-06	4.23226e-13
	2.09633e-06	1.99971e-14
	2.09641e-06	7.47974e-14
	2.09648e-06	1.82886e-13
	2.09656e-06	1.42958e-13
	2.09664e-06	9.11411e-14
	2.09672e-06	1.43133e-13
	2.0968e-06	3.13266e-14
	2.09688e-06	1.44009e-13
	2.09695e-06	9.28789e-14
	2.09703e-06	3.79532e-13
	2.09711e-06	1.31235e-13
	2.09719e-06	1.43934e-13
	2.09727e-06	4.05912e-13
	2.09734e-06	3.40092e-13
	2.09742e-06	1.29666e-13
	2.0975e-06	2.99762e-13
	2.09758e-06	3.28474e-13
	2.09766e-06	2.46666e-13
	2.09773e-06	5.0942e-14
	2.09781e-06	3.42373e-13
	2.09789e-06	4.32456e-13
	2.09797e-06	1.69311e-13
	2.09805e-06	6.09955e-13
	2.09812e-06	3.03947e-13
	2.0982e-06	5.93513e-14
	2.09828e-06	8.80339e-14
	2.09836e-06	2.43983e-13
	2.09844e-06	5.63088e-13
	2.09852e-06	5.89218e-13
	2.09859e-06	6.00398e-13
	2.09867e-06	4.30261e-13
	2.09875e-06	3.15998e-13
	2.09883e-06	6.05468e-15
	2.09891e-06	2.32587e-13
	2.09898e-06	2.93856e-13
	2.09906e-06	6.52609e-13
	2.09914e-06	-5.06205e-14
	2.09922e-06	5.1835e-14
	2.0993e-06	2.54614e-13
	2.09938e-06	1.77633e-13
	2.09945e-06	-1.15724e-13
	2.09953e-06	3.26037e-14
	2.09961e-06	-7.98547e-14
	2.09969e-06	2.66365e-13
	2.09977e-06	-3.76385e-14
	2.09984e-06	3.19631e-13
	2.09992e-06	-1.35047e-13
	2.1e-06	-4.07194e-14
	2.10008e-06	2.51687e-13
	2.10016e-06	4.09871e-13
	2.10023e-06	2.32597e-13
	2.10031e-06	2.87907e-13
	2.10039e-06	1.22837e-13
	2.10047e-06	2.29362e-13
	2.10055e-06	-1.24804e-13
	2.10062e-06	1.91129e-14
	2.1007e-06	2.81219e-14
	2.10078e-06	7.30067e-13
	2.10086e-06	2.81061e-13
	2.10094e-06	2.93217e-13
	2.10102e-06	4.16402e-14
	2.10109e-06	5.32179e-13
	2.10117e-06	4.17986e-13
	2.10125e-06	3.83456e-13
	2.10133e-06	5.59416e-13
	2.10141e-06	7.52362e-14
	2.10148e-06	2.52436e-13
	2.10156e-06	5.40443e-13
	2.10164e-06	8.02746e-14
	2.10172e-06	1.80894e-13
	2.1018e-06	4.04034e-13
	2.10188e-06	3.64536e-13
	2.10195e-06	4.81671e-13
	2.10203e-06	7.95592e-14
	2.10211e-06	3.64628e-13
	2.10219e-06	6.09867e-13
	2.10227e-06	4.53394e-13
	2.10234e-06	-4.52064e-14
	2.10242e-06	2.30673e-13
	2.1025e-06	3.86012e-13
	2.10258e-06	2.57396e-13
	2.10266e-06	5.27446e-13
	2.10273e-06	2.55119e-13
	2.10281e-06	2.66632e-13
	2.10289e-06	3.85478e-13
	2.10297e-06	-7.90273e-14
	2.10305e-06	3.90994e-15
	2.10312e-06	2.3381e-13
	2.1032e-06	3.4225e-13
	2.10328e-06	3.50513e-13
	2.10336e-06	1.36291e-13
	2.10344e-06	5.4987e-15
	2.10352e-06	8.09548e-14
	2.10359e-06	1.51288e-13
	2.10367e-06	2.40921e-13
	2.10375e-06	2.16965e-13
	2.10383e-06	1.39491e-13
	2.10391e-06	2.05956e-13
	2.10398e-06	1.04742e-13
	2.10406e-06	-2.4181e-14
	2.10414e-06	2.20482e-13
	2.10422e-06	2.51871e-13
	2.1043e-06	2.37779e-13
	2.10438e-06	3.62177e-13
	2.10445e-06	2.21771e-13
	2.10453e-06	-8.56732e-15
	2.10461e-06	4.45945e-14
	2.10469e-06	7.16565e-14
	2.10477e-06	3.41709e-13
	2.10484e-06	2.84979e-13
	2.10492e-06	3.99527e-13
	2.105e-06	1.76092e-13
	2.10508e-06	1.28622e-13
	2.10516e-06	2.32951e-13
	2.10523e-06	1.28937e-13
	2.10531e-06	2.52261e-13
	2.10539e-06	1.31812e-13
	2.10547e-06	-1.5398e-13
	2.10555e-06	8.20783e-14
	2.10562e-06	2.28832e-13
	2.1057e-06	9.43892e-14
	2.10578e-06	2.21746e-13
	2.10586e-06	-3.15647e-13
	2.10594e-06	-2.34062e-14
	2.10602e-06	5.01595e-15
	2.10609e-06	-2.30994e-13
	2.10617e-06	-6.9259e-15
	2.10625e-06	-8.15881e-14
	2.10633e-06	2.18703e-13
	2.10641e-06	9.03336e-14
	2.10648e-06	3.89317e-13
	2.10656e-06	3.27791e-13
	2.10664e-06	6.4144e-13
	2.10672e-06	3.40271e-13
	2.1068e-06	6.35664e-14
	2.10688e-06	-1.2401e-14
	2.10695e-06	-1.33865e-13
	2.10703e-06	1.27664e-13
	2.10711e-06	1.71675e-13
	2.10719e-06	6.11797e-13
	2.10727e-06	5.71527e-13
	2.10734e-06	3.58127e-13
	2.10742e-06	2.75812e-13
	2.1075e-06	-1.17738e-13
	2.10758e-06	1.74778e-13
	2.10766e-06	1.36144e-13
	2.10773e-06	2.87469e-13
	2.10781e-06	2.00172e-13
	2.10789e-06	3.30746e-13
	2.10797e-06	-7.8703e-15
	2.10805e-06	5.09961e-13
	2.10812e-06	2.7857e-13
	2.1082e-06	1.51551e-13
	2.10828e-06	3.79378e-13
	2.10836e-06	2.73544e-13
	2.10844e-06	4.37864e-13
	2.10852e-06	2.9349e-13
	2.10859e-06	6.0506e-13
	2.10867e-06	5.5962e-13
	2.10875e-06	1.35529e-13
	2.10883e-06	2.44666e-13
	2.10891e-06	-1.8084e-13
	2.10898e-06	3.05365e-13
	2.10906e-06	-1.49838e-14
	2.10914e-06	3.16158e-13
	2.10922e-06	3.74626e-13
	2.1093e-06	1.60374e-13
	2.10938e-06	-5.93634e-14
	2.10945e-06	3.83058e-13
	2.10953e-06	1.99043e-13
	2.10961e-06	4.69496e-13
	2.10969e-06	3.2319e-13
	2.10977e-06	-1.83486e-13
	2.10984e-06	-1.63054e-13
	2.10992e-06	2.04648e-13
	2.11e-06	3.16007e-13
	2.11008e-06	4.38009e-13
	2.11016e-06	1.00401e-13
	2.11023e-06	2.13261e-13
	2.11031e-06	5.38356e-14
	2.11039e-06	1.56687e-13
	2.11047e-06	2.47936e-13
	2.11055e-06	1.09188e-13
	2.11062e-06	4.67465e-13
	2.1107e-06	3.15582e-13
	2.11078e-06	3.34382e-15
	2.11086e-06	2.47791e-13
	2.11094e-06	1.17039e-13
	2.11102e-06	1.65829e-13
	2.11109e-06	1.80767e-13
	2.11117e-06	4.27624e-13
	2.11125e-06	3.38437e-13
	2.11133e-06	3.94273e-13
	2.11141e-06	5.313e-14
	2.11148e-06	6.31685e-14
	2.11156e-06	1.96395e-13
	2.11164e-06	9.74127e-14
	2.11172e-06	-5.67588e-14
	2.1118e-06	3.18027e-13
	2.11188e-06	1.95777e-13
	2.11195e-06	8.39618e-14
	2.11203e-06	-5.28887e-15
	2.11211e-06	1.79778e-13
	2.11219e-06	5.06566e-13
	2.11227e-06	9.10622e-15
	2.11234e-06	-7.79679e-14
	2.11242e-06	1.0203e-13
	2.1125e-06	1.40196e-13
	2.11258e-06	1.26083e-13
	2.11266e-06	2.26671e-13
	2.11273e-06	5.68473e-14
	2.11281e-06	2.53749e-13
	2.11289e-06	1.97986e-13
	2.11297e-06	1.75772e-13
	2.11305e-06	2.78375e-14
	2.11313e-06	2.53128e-13
	2.1132e-06	4.50236e-14
	2.11328e-06	1.26712e-13
	2.11336e-06	2.37933e-13
	2.11344e-06	4.00375e-14
	2.11352e-06	7.09352e-14
	2.11359e-06	-1.08733e-14
	2.11367e-06	2.36234e-13
	2.11375e-06	3.69413e-13
	2.11383e-06	7.25421e-13
	2.11391e-06	3.01161e-13
	2.11398e-06	-7.32402e-14
	2.11406e-06	2.63043e-13
	2.11414e-06	-4.29182e-14
	2.11422e-06	3.79481e-13
	2.1143e-06	-9.63823e-15
	2.11437e-06	1.49695e-13
	2.11445e-06	5.98039e-13
	2.11453e-06	2.2294e-13
	2.11461e-06	6.50394e-13
	2.11469e-06	-3.51949e-14
	2.11477e-06	2.21975e-13
	2.11484e-06	-3.53556e-13
	2.11492e-06	1.29617e-13
	2.115e-06	1.12508e-14
	2.11508e-06	-1.65484e-13
	2.11516e-06	-3.73795e-14
	2.11523e-06	-1.12467e-13
	2.11531e-06	1.30438e-13
	2.11539e-06	-2.8222e-13
	2.11547e-06	1.87189e-14
	2.11555e-06	3.3793e-13
	2.11563e-06	2.79463e-13
	2.1157e-06	-4.59944e-14
	2.11578e-06	3.49556e-13
	2.11586e-06	3.7956e-13
	2.11594e-06	3.86884e-13
	2.11602e-06	4.02095e-14
	2.11609e-06	5.76527e-14
	2.11617e-06	2.74118e-14
	2.11625e-06	-2.29917e-13
	2.11633e-06	-2.36102e-13
	2.11641e-06	4.5533e-14
	2.11648e-06	-4.4217e-14
	2.11656e-06	3.01316e-13
	2.11664e-06	3.97806e-13
	2.11672e-06	1.42757e-14
	2.1168e-06	9.73907e-14
	2.11687e-06	8.41588e-14
	2.11695e-06	-7.77837e-15
	2.11703e-06	3.82288e-13
	2.11711e-06	-1.80393e-14
	2.11719e-06	9.18545e-14
	2.11727e-06	-6.10436e-16
	2.11734e-06	8.34935e-14
	2.11742e-06	1.43697e-13
	2.1175e-06	1.59261e-14
	2.11758e-06	2.4808e-13
	2.11766e-06	9.34408e-14
	2.11773e-06	1.10914e-13
	2.11781e-06	1.43194e-14
	2.11789e-06	2.14988e-13
	2.11797e-06	7.65113e-14
	2.11805e-06	2.05771e-13
	2.11813e-06	-2.71442e-13
	2.1182e-06	3.00825e-13
	2.11828e-06	4.12219e-13
	2.11836e-06	-8.87542e-14
	2.11844e-06	4.45656e-13
	2.11852e-06	4.67794e-14
	2.11859e-06	4.87655e-13
	2.11867e-06	2.60469e-14
	2.11875e-06	2.67184e-13
	2.11883e-06	3.76872e-13
	2.11891e-06	4.06931e-13
	2.11898e-06	3.26819e-13
	2.11906e-06	1.86283e-13
	2.11914e-06	3.17272e-13
	2.11922e-06	3.62846e-13
	2.1193e-06	4.45056e-13
	2.11937e-06	2.70204e-13
	2.11945e-06	1.55557e-13
	2.11953e-06	-1.52348e-13
	2.11961e-06	4.89209e-13
	2.11969e-06	3.17911e-13
	2.11977e-06	2.36638e-14
	2.11984e-06	1.40944e-13
	2.11992e-06	3.42978e-14
	2.12e-06	2.25146e-13
	2.12008e-06	-1.42791e-14
	2.12016e-06	2.0065e-13
	2.12023e-06	-1.40409e-13
	2.12031e-06	1.81156e-13
	2.12039e-06	1.90314e-13
	2.12047e-06	1.76043e-13
	2.12055e-06	-3.89069e-14
	2.12063e-06	5.78603e-13
	2.1207e-06	2.44324e-13
	2.12078e-06	-1.20218e-13
	2.12086e-06	2.31288e-13
	2.12094e-06	-2.61269e-13
	2.12102e-06	-1.26792e-13
	2.12109e-06	4.64567e-13
	2.12117e-06	4.51116e-15
	2.12125e-06	4.50082e-13
	2.12133e-06	3.21282e-13
	2.12141e-06	6.12053e-14
	2.12148e-06	3.77883e-13
	2.12156e-06	2.63599e-13
	2.12164e-06	3.44702e-13
	2.12172e-06	2.56647e-13
	2.1218e-06	2.65305e-13
	2.12187e-06	2.34808e-13
	2.12195e-06	1.79615e-14
	2.12203e-06	5.3119e-13
	2.12211e-06	2.89969e-13
	2.12219e-06	5.03037e-15
	2.12227e-06	-1.75349e-13
	2.12234e-06	1.00772e-13
	2.12242e-06	3.26208e-13
	2.1225e-06	2.82133e-13
	2.12258e-06	3.03338e-13
	2.12266e-06	2.42154e-13
	2.12273e-06	4.45149e-13
	2.12281e-06	1.77803e-13
	2.12289e-06	1.77047e-13
	2.12297e-06	4.14808e-13
	2.12305e-06	1.37364e-13
	2.12313e-06	4.08351e-13
	2.1232e-06	2.18913e-13
	2.12328e-06	8.53133e-15
	2.12336e-06	-5.30072e-14
	2.12344e-06	3.78102e-13
	2.12352e-06	1.73672e-13
	2.12359e-06	1.24677e-14
	2.12367e-06	1.31013e-13
	2.12375e-06	3.84375e-13
	2.12383e-06	1.99433e-13
	2.12391e-06	2.74131e-13
	2.12398e-06	2.40056e-13
	2.12406e-06	2.45077e-13
	2.12414e-06	-1.73857e-13
	2.12422e-06	-2.86912e-13
	2.1243e-06	3.3707e-13
	2.12437e-06	-2.90879e-13
	2.12445e-06	3.78724e-13
	2.12453e-06	-5.31221e-14
	2.12461e-06	2.43532e-13
	2.12469e-06	9.57549e-14
	2.12477e-06	6.51977e-13
	2.12484e-06	7.06497e-14
	2.12492e-06	-1.4299e-14
	2.125e-06	3.87812e-14
	2.12508e-06	1.51131e-13
	2.12516e-06	2.96812e-13
	2.12523e-06	-9.87955e-15
	2.12531e-06	4.23646e-13
	2.12539e-06	2.22725e-13
	2.12547e-06	1.70252e-13
	2.12555e-06	4.77467e-13
	2.12563e-06	1.6689e-13
	2.1257e-06	3.13174e-13
	2.12578e-06	1.53628e-13
	2.12586e-06	2.18707e-13
	2.12594e-06	2.56932e-13
	2.12602e-06	2.4427e-13
	2.12609e-06	1.61571e-13
	2.12617e-06	-9.97571e-14
	2.12625e-06	-1.3249e-13
	2.12633e-06	4.14458e-13
	2.12641e-06	5.33626e-14
	2.12648e-06	-4.66204e-14
	2.12656e-06	2.45463e-13
	2.12664e-06	2.29023e-13
	2.12672e-06	-5.87462e-14
	2.1268e-06	4.49467e-13
	2.12687e-06	2.65271e-13
	2.12695e-06	2.1025e-13
	2.12703e-06	1.03904e-13
	2.12711e-06	2.17919e-13
	2.12719e-06	2.09216e-13
	2.12727e-06	9.797e-14
	2.12734e-06	3.2112e-13
	2.12742e-06	4.56423e-13
	2.1275e-06	2.93891e-13
	2.12758e-06	6.93583e-14
	2.12766e-06	7.74175e-14
	2.12773e-06	4.21851e-13
	2.12781e-06	-2.29859e-14
	2.12789e-06	5.05559e-13
	2.12797e-06	1.34601e-13
	2.12805e-06	2.54337e-13
	2.12813e-06	3.96243e-13
	2.1282e-06	1.73863e-13
	2.12828e-06	2.44994e-13
	2.12836e-06	1.73478e-13
	2.12844e-06	3.05846e-13
	2.12852e-06	2.31942e-13
	2.12859e-06	5.37988e-13
	2.12867e-06	2.69255e-13
	2.12875e-06	1.93103e-13
	2.12883e-06	2.5986e-13
	2.12891e-06	1.98846e-13
	2.12898e-06	9.68625e-14
	2.12906e-06	2.58832e-13
	2.12914e-06	-2.73118e-14
	2.12922e-06	-8.46128e-15
	2.1293e-06	2.64563e-13
	2.12937e-06	-6.11929e-15
	2.12945e-06	-6.00112e-14
	2.12953e-06	2.73253e-13
	2.12961e-06	3.12426e-13
	2.12969e-06	-1.6041e-13
	2.12977e-06	5.88898e-13
	2.12984e-06	7.018e-13
	2.12992e-06	3.84526e-13
	2.13e-06	8.85232e-14
	2.13008e-06	3.23387e-13
	2.13016e-06	3.26647e-13
	2.13023e-06	2.11331e-13
	2.13031e-06	4.41331e-13
	2.13039e-06	2.71906e-13
	2.13047e-06	3.778e-13
	2.13055e-06	-3.95608e-14
	2.13063e-06	3.272e-13
	2.1307e-06	4.37497e-14
	2.13078e-06	2.23498e-13
	2.13086e-06	7.79253e-15
	2.13094e-06	2.8736e-13
	2.13102e-06	3.04049e-14
	2.13109e-06	2.69259e-13
	2.13117e-06	3.63894e-13
	2.13125e-06	4.71611e-13
	2.13133e-06	2.05032e-13
	2.13141e-06	3.90929e-13
	2.13148e-06	9.22748e-14
	2.13156e-06	-2.4273e-14
	2.13164e-06	1.54497e-13
	2.13172e-06	2.14758e-13
	2.1318e-06	2.26359e-13
	2.13187e-06	2.18186e-13
	2.13195e-06	1.39543e-13
	2.13203e-06	2.23484e-13
	2.13211e-06	3.00751e-13
	2.13219e-06	2.30522e-13
	2.13227e-06	3.31817e-13
	2.13234e-06	1.10091e-13
	2.13242e-06	2.70405e-13
	2.1325e-06	1.89434e-13
	2.13258e-06	9.92881e-15
	2.13266e-06	2.68474e-13
	2.13273e-06	1.74888e-14
	2.13281e-06	3.01837e-14
	2.13289e-06	1.36139e-13
	2.13297e-06	5.05703e-13
	2.13305e-06	2.27066e-13
	2.13313e-06	3.93958e-13
	2.1332e-06	6.96625e-13
	2.13328e-06	2.00838e-13
	2.13336e-06	5.41393e-13
	2.13344e-06	3.01263e-13
	2.13352e-06	3.235e-13
	2.13359e-06	7.88598e-13
	2.13367e-06	1.95431e-13
	2.13375e-06	2.53579e-13
	2.13383e-06	2.72293e-13
	2.13391e-06	1.90776e-14
	2.13398e-06	-9.78858e-14
	2.13406e-06	1.90892e-13
	2.13414e-06	1.45342e-13
	2.13422e-06	3.1194e-13
	2.1343e-06	3.36956e-13
	2.13438e-06	5.28751e-13
	2.13445e-06	9.15743e-14
	2.13453e-06	2.72753e-13
	2.13461e-06	3.40762e-13
	2.13469e-06	2.43738e-13
	2.13477e-06	4.24218e-13
	2.13484e-06	5.36255e-14
	2.13492e-06	6.21655e-13
	2.135e-06	2.33941e-13
	2.13508e-06	5.66284e-14
	2.13516e-06	1.49771e-13
	2.13523e-06	3.22459e-13
	2.13531e-06	3.32028e-13
	2.13539e-06	4.23582e-13
	2.13547e-06	5.12436e-13
	2.13555e-06	2.59153e-14
	2.13562e-06	2.79848e-13
	2.1357e-06	2.84707e-13
	2.13578e-06	9.33534e-13
	2.13586e-06	3.99807e-14
	2.13594e-06	2.73597e-13
	2.13602e-06	3.44018e-13
	2.13609e-06	4.06565e-13
	2.13617e-06	2.4653e-13
	2.13625e-06	3.9018e-13
	2.13633e-06	3.43651e-13
	2.13641e-06	1.21476e-14
	2.13648e-06	1.50465e-13
	2.13656e-06	1.83984e-13
	2.13664e-06	4.09151e-13
	2.13672e-06	2.98676e-13
	2.1368e-06	2.04121e-13
	2.13688e-06	9.99836e-14
	2.13695e-06	4.32108e-13
	2.13703e-06	2.18924e-13
	2.13711e-06	4.02822e-13
	2.13719e-06	1.73846e-13
	2.13727e-06	3.83244e-13
	2.13734e-06	3.75646e-13
	2.13742e-06	5.31062e-13
	2.1375e-06	1.28757e-13
	2.13758e-06	3.47114e-13
	2.13766e-06	3.5384e-13
	2.13773e-06	3.20279e-13
	2.13781e-06	1.72651e-13
	2.13789e-06	2.60451e-13
	2.13797e-06	3.79424e-13
	2.13805e-06	3.74963e-13
	2.13812e-06	4.49211e-13
	2.1382e-06	2.9717e-13
	2.13828e-06	1.50328e-13
	2.13836e-06	1.67398e-13
	2.13844e-06	6.18508e-14
	2.13852e-06	1.16684e-13
	2.13859e-06	7.40204e-14
	2.13867e-06	2.91059e-14
	2.13875e-06	1.22616e-13
	2.13883e-06	3.15403e-13
	2.13891e-06	1.76955e-13
	2.13898e-06	-2.39372e-13
	2.13906e-06	2.37062e-13
	2.13914e-06	2.5978e-13
	2.13922e-06	-1.68811e-13
	2.1393e-06	2.70124e-13
	2.13938e-06	1.14198e-13
	2.13945e-06	3.40254e-13
	2.13953e-06	-8.85702e-14
	2.13961e-06	1.42301e-13
	2.13969e-06	-1.19616e-13
	2.13977e-06	-9.14712e-14
	2.13984e-06	-1.28861e-13
	2.13992e-06	3.88779e-13
	2.14e-06	6.49107e-14
	2.14008e-06	2.44723e-13
	2.14016e-06	1.89002e-13
	2.14023e-06	3.17246e-14
	2.14031e-06	-1.93977e-13
	2.14039e-06	2.12144e-13
	2.14047e-06	2.12005e-13
	2.14055e-06	4.17679e-13
	2.14062e-06	8.75295e-14
	2.1407e-06	3.20003e-13
	2.14078e-06	2.64493e-13
	2.14086e-06	2.93677e-13
	2.14094e-06	2.38905e-13
	2.14102e-06	2.5331e-13
	2.14109e-06	3.19286e-13
	2.14117e-06	8.13629e-14
	2.14125e-06	-9.55131e-15
	2.14133e-06	3.54971e-13
	2.14141e-06	1.69024e-13
	2.14148e-06	2.30325e-13
	2.14156e-06	5.00582e-13
	2.14164e-06	-1.13476e-13
	2.14172e-06	3.83653e-13
	2.1418e-06	2.73319e-13
	2.14188e-06	-1.16753e-13
	2.14195e-06	8.4903e-14
	2.14203e-06	-3.1187e-14
	2.14211e-06	3.74478e-13
	2.14219e-06	2.62237e-13
	2.14227e-06	1.47844e-13
	2.14234e-06	1.09816e-13
	2.14242e-06	2.3518e-13
	2.1425e-06	1.96972e-13
	2.14258e-06	3.25729e-13
	2.14266e-06	5.14517e-13
	2.14273e-06	-2.79064e-13
	2.14281e-06	3.13183e-13
	2.14289e-06	2.3332e-13
	2.14297e-06	1.05263e-13
	2.14305e-06	2.28632e-13
	2.14312e-06	1.00737e-15
	2.1432e-06	-6.2861e-14
	2.14328e-06	-2.3002e-14
	2.14336e-06	2.8247e-13
	2.14344e-06	1.22327e-13
	2.14352e-06	-4.94838e-14
	2.14359e-06	4.65679e-13
	2.14367e-06	4.19908e-13
	2.14375e-06	-1.08024e-13
	2.14383e-06	7.03017e-13
	2.14391e-06	4.31341e-13
	2.14398e-06	1.96544e-13
	2.14406e-06	3.8139e-13
	2.14414e-06	1.84209e-13
	2.14422e-06	2.92508e-13
	2.1443e-06	2.7798e-13
	2.14438e-06	1.70974e-13
	2.14445e-06	2.47174e-13
	2.14453e-06	3.05059e-14
	2.14461e-06	6.02114e-13
	2.14469e-06	1.63086e-13
	2.14477e-06	4.70743e-13
	2.14484e-06	1.79313e-13
	2.14492e-06	4.4973e-13
	2.145e-06	-6.33994e-14
	2.14508e-06	-1.85826e-13
	2.14516e-06	4.89321e-13
	2.14523e-06	1.03131e-13
	2.14531e-06	1.28123e-13
	2.14539e-06	-1.59655e-13
	2.14547e-06	-2.54374e-14
	2.14555e-06	2.53354e-13
	2.14562e-06	9.11897e-15
	2.1457e-06	-1.53384e-14
	2.14578e-06	-8.60686e-14
	2.14586e-06	1.70497e-13
	2.14594e-06	-3.18234e-13
	2.14602e-06	-6.95273e-14
	2.14609e-06	-2.04041e-13
	2.14617e-06	4.47298e-14
	2.14625e-06	-2.14911e-13
	2.14633e-06	1.36676e-13
	2.14641e-06	3.23439e-13
	2.14648e-06	3.16015e-13
	2.14656e-06	2.1225e-13
	2.14664e-06	1.91797e-13
	2.14672e-06	2.45191e-13
	2.1468e-06	9.23217e-14
	2.14688e-06	3.13096e-13
	2.14695e-06	1.2227e-14
	2.14703e-06	1.94115e-13
	2.14711e-06	7.75706e-14
	2.14719e-06	9.87842e-14
	2.14727e-06	5.7872e-13
	2.14734e-06	-1.99738e-13
	2.14742e-06	-2.43397e-13
	2.1475e-06	5.02753e-13
	2.14758e-06	2.37671e-13
	2.14766e-06	8.15692e-14
	2.14773e-06	1.0887e-13
	2.14781e-06	-1.22772e-13
	2.14789e-06	-2.53456e-14
	2.14797e-06	1.82155e-14
	2.14805e-06	8.6647e-14
	2.14812e-06	3.01662e-15
	2.1482e-06	-3.06178e-13
	2.14828e-06	-1.85005e-13
	2.14836e-06	8.06131e-14
	2.14844e-06	-2.84641e-13
	2.14852e-06	6.68712e-14
	2.14859e-06	3.24731e-14
	2.14867e-06	3.75195e-13
	2.14875e-06	4.25327e-14
	2.14883e-06	9.11629e-14
	2.14891e-06	1.92245e-13
	2.14898e-06	3.02651e-13
	2.14906e-06	2.06122e-13
	2.14914e-06	8.26313e-14
	2.14922e-06	1.77733e-13
	2.1493e-06	2.16638e-13
	2.14938e-06	2.19399e-13
	2.14945e-06	2.64982e-13
	2.14953e-06	7.1094e-15
	2.14961e-06	5.34116e-15
	2.14969e-06	3.82156e-13
	2.14977e-06	3.05291e-13
	2.14984e-06	1.07491e-13
	2.14992e-06	2.61403e-13
	2.15e-06	-1.05099e-14
	2.15008e-06	2.69254e-13
	2.15016e-06	3.12238e-13
	2.15023e-06	-1.37323e-13
	2.15031e-06	-6.18323e-14
	2.15039e-06	3.47559e-13
	2.15047e-06	8.26091e-14
	2.15055e-06	8.33072e-14
	2.15062e-06	4.59648e-14
	2.1507e-06	3.41909e-13
	2.15078e-06	2.33368e-13
	2.15086e-06	3.96138e-13
	2.15094e-06	3.69515e-15
	2.15102e-06	1.21893e-13
[truncated: 74,804 more rows]

## Sheet: Panel c
			Simulation
			Simulation
		Experimental Forces used in the histogram (pN)	Force (pN)	Normalized counts
		26	5	0.0798
		19.5	6	0.0811
		25.4	7	0.0866
		23.9	8	0.0989
		22	9	0.1181
		31	10	0.1505
		8	11	0.189
		39	12	0.2471
		39	13	0.2915
		13.5	14	0.3612
		35	15	0.4527
		35	16	0.5664
		45	17	0.6524
		37	18	0.7464
		30	19	0.8539
		40	20	0.9185
		23	21	0.9772
		32	22	1
		29.5	23	0.9812
		15	24	0.9388
		20	25	0.8533
		23	26	0.759
		31	27	0.6572
		20	28	0.5543
		25	29	0.4495
		30	30	0.3315
		36	31	0.2369
		30	32	0.1653
		26	33	0.1175
		25	34	0.0872
		28.6	35	0.062
		29.1	36	0.0433
		31	37	0.0255
		17.5	38	0.0177
		26.3	39	0.0107
		17.9	40	0.0051
		26.8	41	0.0028
		18.5	42	0.0013
		20.8	43	0
		25	44	0
		22.3	45	0
		16.2	46	0
		13.8	47	0
		15.5	48	0
		29	49	0
		25	50	0
		20
		20
		35
		30
		21.2
		24
		15.47
		21.78
		17.5
		15.8
		28
		35
		25
		30
		22
		23
		9.2
		28
		30.8
		30
		19
		12
		12.4
		33
		12.6
		6
		24.8
		24.3
		20.2
		22.6
		19.5
		32.2
		28.1
		33.3
		33.23
		19.88
		14.7
		19.9
		24.2
		14.7
		26.66
		11.4
		15.3

## Sheet: Panel d
	Left					Right
	Distance (m)	Force (N)	Time (s)	Force (N)		Distance (m)	Force (N)	Time (s)	Force (N)
	1.995e-06	2.45992e-13	10.0002	-5.93284e-14		8.03e-11	2.62e-13	0	2.62e-13
	1.99508e-06	8.51569e-14	10.0007	7.96323e-15		2.44e-10	3.08e-13	0.00085714	3.08e-13
	1.99516e-06	-1.73019e-13	10.0012	1.67848e-13		4.03e-10	4.86e-14	0.00171428	4.86e-14
	1.99523e-06	1.44862e-13	10.0017	-2.00916e-13		5.69e-10	-6.32e-14	0.00257142	-6.32e-14
	1.99531e-06	2.48466e-13	10.0022	-1.06221e-13		7.32e-10	-4.57e-13	0.00342856	-4.57e-13
	1.99539e-06	-8.60379e-14	10.0027	-3.19406e-13		8.91e-10	-1.32e-13	0.0042857	-1.32e-13
	1.99547e-06	-1.73298e-13	10.0032	-4.31402e-14		1.06e-09	1.96e-13	0.00514284	1.96e-13
	1.99555e-06	3.78241e-13	10.0037	-1.01859e-13		1.22e-09	-5.14e-13	0.00599998	-5.14e-13
	1.99563e-06	1.59054e-13	10.0041	1.20908e-13		1.38e-09	4.06e-13	0.00685712	4.06e-13
	1.9957e-06	1.16067e-13	10.0046	-5.42338e-13		1.55e-09	-9.58e-14	0.00771426	-9.58e-14
	1.99578e-06	1.42604e-13	10.0051	-2.9285e-13		1.71e-09	2.45e-13	0.0085714	2.45e-13
	1.99586e-06	2.67009e-13	10.0056	-1.61964e-13		1.87e-09	-4.79e-14	0.00942854	-4.79e-14
	1.99594e-06	8.16592e-14	10.0061	-3.88721e-14		2.03e-09	5.39e-13	0.0102857	5.39e-13
	1.99602e-06	2.76523e-13	10.0066	3.1309e-14		2.19e-09	9.61e-14	0.0111428	9.61e-14
	1.99609e-06	3.3979e-14	10.0071	-3.15984e-13		2.36e-09	3.77e-13	0.012	3.77e-13
	1.99617e-06	2.33495e-13	10.0076	-3.0871e-14		2.52e-09	1.73e-13	0.0128571	1.73e-13
	1.99625e-06	-5.74503e-14	10.0081	-6.45682e-14		2.68e-09	-9.94e-14	0.0137142	-9.94e-14
	1.99633e-06	3.59423e-13	10.0085	-3.69057e-13		2.85e-09	1.42e-13	0.0145714	1.42e-13
	1.99641e-06	-1.29719e-13	10.009	-1.33023e-15		3.01e-09	-1.16e-13	0.0154285	-1.16e-13
	1.99648e-06	-3.79047e-15	10.0095	1.18331e-14		3.17e-09	1.17e-13	0.0162857	1.17e-13
	1.99656e-06	4.04757e-13	10.01	-1.94043e-13		3.34e-09	1.58e-14	0.0171428	1.58e-14
	1.99664e-06	2.84879e-13	10.0105	-3.55262e-13		3.5e-09	4.15e-13	0.0179999	4.15e-13
	1.99672e-06	3.12513e-13	10.011	1.05289e-13		3.66e-09	1.74e-13	0.0188571	1.74e-13
	1.9968e-06	2.02835e-13	10.0115	-2.39636e-13		3.82e-09	1.63e-13	0.0197142	1.63e-13
	1.99687e-06	1.89447e-13	10.012	-1.0879e-13		3.99e-09	-2.02e-13	0.0205714	-2.02e-13
	1.99695e-06	5.15291e-15	10.0125	-2.4561e-13		4.15e-09	-2.23e-14	0.0214285	-2.23e-14
	1.99703e-06	6.106e-13	10.0129	-9.46262e-15		4.31e-09	-2.6e-13	0.0222856	-2.6e-13
	1.99711e-06	1.09098e-13	10.0134	-2.5799e-13		4.48e-09	3.25e-13	0.0231428	3.25e-13
	1.99719e-06	-2.63961e-14	10.0139	1.58542e-13		4.64e-09	-3.02e-14	0.0239999	-3.02e-14
	1.99727e-06	1.09337e-13	10.0144	-2.1886e-13		4.8e-09	-4.52e-13	0.0248571	-4.52e-13
	1.99734e-06	3.2762e-13	10.0149	-2.63436e-13		4.96e-09	7.56e-14	0.0257142	7.56e-14
	1.99742e-06	9.86371e-14	10.0154	6.42731e-14		5.12e-09	-2.06e-13	0.0265713	-2.06e-13
	1.9975e-06	-7.25923e-14	10.0159	-1.76686e-13		5.29e-09	2.93e-13	0.0274285	2.93e-13
	1.99758e-06	1.18242e-13	10.0164	4.00551e-14		5.45e-09	1.37e-13	0.0282856	1.37e-13
	1.99766e-06	-2.73205e-14	10.0168	1.14893e-13		5.61e-09	-9.39e-16	0.0291428	-9.39e-16
	1.99773e-06	3.37163e-13	10.0173	3.51819e-13		5.78e-09	1.12e-13	0.0299999	1.12e-13
	1.99781e-06	-3.44158e-14	10.0178	1.39027e-13		5.94e-09	5.17e-13	0.030857	5.17e-13
	1.99789e-06	3.83262e-13	10.0183	-2.27751e-13		6.1e-09	1.47e-13	0.0317142	1.47e-13
	1.99797e-06	3.58543e-13	10.0188	-1.15553e-13		6.27e-09	5.63e-13	0.0325713	5.63e-13
	1.99805e-06	4.06163e-13	10.0193	2.78946e-14		6.43e-09	2.39e-13	0.0334285	2.39e-13
	1.99813e-06	2.9678e-13	10.0198	-1.21883e-13		6.59e-09	-4e-13	0.0342856	-4e-13
	1.9982e-06	2.56849e-13	10.0203	2.2322e-13		6.75e-09	4.42e-13	0.0351427	4.42e-13
	1.99828e-06	2.28273e-13	10.0208	1.74501e-13		6.91e-09	-3.74e-13	0.0359999	-3.74e-13
	1.99836e-06	1.25618e-13	10.0212	-8.9691e-14		7.08e-09	4.36e-14	0.036857	4.36e-14
	1.99844e-06	2.08954e-13	10.0217	2.96015e-14		7.24e-09	-1.57e-13	0.0377142	-1.57e-13
	1.99852e-06	2.35817e-13	10.0222	9.01756e-14		7.4e-09	-3.72e-13	0.0385713	-3.72e-13
	1.99859e-06	6.80232e-14	10.0227	8.89435e-14		7.57e-09	-7.75e-14	0.0394284	-7.75e-14
	1.99867e-06	5.62706e-13	10.0232	-3.52699e-13		7.73e-09	-4.65e-13	0.0402856	-4.65e-13
	1.99875e-06	5.07765e-13	10.0237	-2.13072e-13		7.89e-09	-1.71e-13	0.0411427	-1.71e-13
	1.99883e-06	2.17206e-13	10.0242	1.32531e-13		8.06e-09	4.6e-13	0.0419999	4.6e-13
	1.99891e-06	-1.42771e-14	10.0247	-7.26434e-14		8.22e-09	1.97e-13	0.042857	1.97e-13
	1.99898e-06	2.85648e-13	10.0251	-1.67112e-13		8.38e-09	-4.96e-13	0.0437141	-4.96e-13
	1.99906e-06	2.27086e-13	10.0256	1.6609e-14		8.54e-09	1.34e-14	0.0445713	1.34e-14
	1.99914e-06	2.5845e-14	10.0261	-4.98393e-14		8.7e-09	-1.41e-13	0.0454284	-1.41e-13
	1.99922e-06	3.33443e-14	10.0266	2.17604e-13		8.87e-09	2.44e-14	0.0462856	2.44e-14
	1.9993e-06	1.83279e-13	10.0271	1.29486e-13		9.03e-09	-1.66e-14	0.0471427	-1.66e-14
	1.99937e-06	9.85478e-14	10.0276	-9.35608e-14		9.2e-09	5.82e-13	0.0479998	5.82e-13
	1.99945e-06	1.59045e-13	10.0281	-3.48233e-13		9.36e-09	-4.01e-13	0.048857	-4.01e-13
	1.99953e-06	2.92537e-13	10.0286	2.4951e-13		9.52e-09	-1.73e-13	0.0497141	-1.73e-13
	1.99961e-06	3.90766e-13	10.0291	2.87229e-13		9.68e-09	1.49e-13	0.0505713	1.49e-13
	1.99969e-06	7.30661e-14	10.0295	1.2628e-13		9.85e-09	-4.32e-13	0.0514284	-4.32e-13
	1.99977e-06	-2.28001e-14	10.03	8.54972e-14		1e-08	4.15e-13	0.0522855	4.15e-13
	1.99984e-06	5.40986e-13	10.0305	-2.21845e-13		1.02e-08	-9.41e-14	0.0531427	-9.41e-14
	1.99992e-06	-3.20082e-13	10.031	-1.63837e-14		1.03e-08	4.72e-13	0.0539998	4.72e-13
	2e-06	3.87463e-15	10.0315	3.56687e-14		1.05e-08	2.46e-13	0.054857	2.46e-13
	2.00008e-06	1.64478e-13	10.032	-6.5146e-14		1.07e-08	3.99e-13	0.0557141	3.99e-13
	2.00016e-06	1.10408e-13	10.0325	8.47429e-15		1.08e-08	2.16e-13	0.0565712	2.16e-13
	2.00023e-06	7.35537e-13	10.033	-3.12683e-14		1.1e-08	-2.13e-13	0.0574284	-2.13e-13
	2.00031e-06	2.44447e-13	10.0334	8.80373e-14		1.11e-08	7.18e-14	0.0582855	7.18e-14
	2.00039e-06	1.88541e-13	10.0339	3.79347e-13		1.13e-08	-2.76e-13	0.0591427	-2.76e-13
	2.00047e-06	3.95998e-14	10.0344	5.33015e-14		1.15e-08	-9.63e-14	0.0599998	-9.63e-14
	2.00055e-06	1.36095e-13	10.0349	1.08104e-13		1.16e-08	1.36e-13	0.0608569	1.36e-13
	2.00063e-06	2.75768e-13	10.0354	7.09649e-14		1.18e-08	6.16e-14	0.0617141	6.16e-14
	2.0007e-06	6.15882e-14	10.0359	8.6457e-14		1.2e-08	1.78e-15	0.0625712	1.78e-15
	2.00078e-06	1.61831e-13	10.0364	1.82526e-15		1.21e-08	-3.78e-13	0.0634284	-3.78e-13
	2.00086e-06	-6.03965e-14	10.0369	2.76534e-13		1.23e-08	6.58e-13	0.0642855	6.58e-13
	2.00094e-06	3.68393e-13	10.0374	2.10814e-13		1.25e-08	-3.47e-14	0.0651426	-3.47e-14
	2.00102e-06	3.06616e-13	10.0378	-2.38846e-13		1.26e-08	-1.19e-13	0.0659998	-1.19e-13
	2.00109e-06	1.92122e-13	10.0383	-1.01795e-13		1.28e-08	3.3e-13	0.0668569	3.3e-13
	2.00117e-06	3.36921e-13	10.0388	-1.50118e-13		1.29e-08	-2.81e-14	0.0677141	-2.81e-14
	2.00125e-06	5.08225e-13	10.0393	1.857e-13		1.31e-08	2.59e-13	0.0685712	2.59e-13
	2.00133e-06	-2.20098e-14	10.0398	1.76547e-13		1.33e-08	2.76e-13	0.0694283	2.76e-13
	2.00141e-06	3.21714e-13	10.0403	1.38259e-13		1.34e-08	1.03e-13	0.0702855	1.03e-13
	2.00148e-06	-8.27526e-14	10.0408	3.69767e-13		1.36e-08	-1.09e-13	0.0711426	-1.09e-13
	2.00156e-06	1.27584e-13	10.0413	-1.67003e-13		1.38e-08	3.63e-13	0.0719998	3.63e-13
	2.00164e-06	1.8528e-13	10.0417	-1.06608e-14		1.39e-08	3.08e-13	0.0728569	3.08e-13
	2.00172e-06	-1.75119e-13	10.0422	-3.92135e-14		1.41e-08	-1.11e-13	0.073714	-1.11e-13
	2.0018e-06	2.26381e-13	10.0427	1.5918e-13		1.42e-08	-3.34e-13	0.0745712	-3.34e-13
	2.00188e-06	5.93976e-13	10.0432	-2.22361e-13		1.44e-08	2.75e-13	0.0754283	2.75e-13
	2.00195e-06	5.05357e-13	10.0437	-9.41167e-14		1.46e-08	9.34e-14	0.0762855	9.34e-14
	2.00203e-06	4.95579e-13	10.0442	8.37899e-14		1.47e-08	5.22e-13	0.0771426	5.22e-13
	2.00211e-06	8.49485e-13	10.0447	-1.52916e-13		1.49e-08	1.02e-13	0.0779997	1.02e-13
	2.00219e-06	3.33618e-13	10.0452	-1.55932e-13		1.51e-08	-1e-14	0.0788569	-1e-14
	2.00227e-06	5.67116e-13	10.0457	1.78166e-13		1.52e-08	-1.29e-13	0.079714	-1.29e-13
	2.00234e-06	-2.05092e-13	10.0461	2.48991e-13		1.54e-08	-2.65e-13	0.0805712	-2.65e-13
	2.00242e-06	6.64744e-13	10.0466	2.53302e-13		1.55e-08	-1.33e-13	0.0814283	-1.33e-13
	2.0025e-06	-3.05547e-14	10.0471	4.98301e-14		1.57e-08	9.04e-15	0.0822854	9.04e-15
	2.00258e-06	3.26565e-13	10.0476	-6.39904e-14		1.59e-08	1.18e-13	0.0831426	1.18e-13
	2.00266e-06	4.17968e-13	10.0481	-2.77235e-13		1.6e-08	5.46e-14	0.0839997	5.46e-14
	2.00273e-06	1.95567e-13	10.0486	-5.58088e-14		1.62e-08	-9.34e-14	0.0848569	-9.34e-14
	2.00281e-06	6.25644e-14	10.0491	3.52599e-13		1.64e-08	-2.33e-13	0.085714	-2.33e-13
	2.00289e-06	-5.30944e-17	10.0496	1.33932e-13		1.65e-08	-1.95e-13	0.0865711	-1.95e-13
	2.00297e-06	4.04105e-13	10.05	-3.03052e-14		1.67e-08	1.53e-13	0.0874283	1.53e-13
	2.00305e-06	2.76523e-13	10.0505	-1.50403e-13		1.68e-08	-2.03e-13	0.0882854	-2.03e-13
	2.00312e-06	3.82296e-14	10.051	-2.06536e-13		1.7e-08	1.29e-13	0.0891426	1.29e-13
	2.0032e-06	2.04301e-13	10.0515	-1.79847e-13		1.72e-08	1.19e-13	0.0899997	1.19e-13
	2.00328e-06	3.91372e-13	10.052	7.53073e-15		1.73e-08	1.43e-13	0.0908568	1.43e-13
	2.00336e-06	2.83162e-13	10.0525	8.35285e-14		1.75e-08	3.52e-13	0.091714	3.52e-13
	2.00344e-06	6.0102e-13	10.053	-8.4079e-14		1.77e-08	5.41e-13	0.0925711	5.41e-13
	2.00352e-06	4.41207e-13	10.0535	4.97199e-14		1.78e-08	6.64e-13	0.0934283	6.64e-13
	2.00359e-06	1.18479e-13	10.054	1.91562e-13		1.8e-08	1.57e-13	0.0942854	1.57e-13
	2.00367e-06	1.37772e-13	10.0544	3.34002e-13		1.81e-08	4.55e-14	0.0951425	4.55e-14
	2.00375e-06	-1.46336e-14	10.0549	7.7645e-14		1.83e-08	1.73e-13	0.0959997	1.73e-13
	2.00383e-06	-5.51477e-14	10.0554	-2.57548e-13		1.85e-08	-2.42e-13	0.0968568	-2.42e-13
	2.00391e-06	6.90787e-14	10.0559	-3.93282e-14		1.86e-08	5.68e-13	0.097714	5.68e-13
	2.00398e-06	1.74126e-13	10.0564	3.44561e-14		1.88e-08	4.95e-14	0.0985711	4.95e-14
	2.00406e-06	3.58517e-13	10.0569	2.92368e-13		1.9e-08	1.8e-13	0.0994282	1.8e-13
	2.00414e-06	3.51255e-13	10.0574	2.50238e-13		1.91e-08	2.71e-13	0.100285	2.71e-13
	2.00422e-06	5.05804e-13	10.0579	-4.18055e-13		1.93e-08	2.95e-14	0.101143	2.95e-14
	2.0043e-06	2.76606e-13	10.0584	8.81568e-14		1.94e-08	2.6e-13	0.102	2.6e-13
	2.00438e-06	8.07968e-14	10.0588	-4.52441e-13		1.96e-08	-2.98e-13	0.102857	-2.98e-13
	2.00445e-06	3.03763e-14	10.0593	-2.35761e-13		1.98e-08	-3.5e-14	0.103714	-3.5e-14
	2.00453e-06	2.29602e-13	10.0598	-2.32082e-14		1.99e-08	-5.42e-14	0.104571	-5.42e-14
	2.00461e-06	7.94705e-14	10.0603	-2.37915e-14		2.01e-08	-6.93e-14	0.105428	-6.93e-14
	2.00469e-06	4.2439e-13	10.0608	9.22792e-14		2.03e-08	-1.26e-13	0.106285	-1.26e-13
	2.00477e-06	-3.23984e-14	10.0613	1.97169e-13		2.04e-08	1.09e-13	0.107143	1.09e-13
	2.00484e-06	2.57615e-13	10.0618	-1.10642e-13		2.06e-08	5.9e-14	0.108	5.9e-14
	2.00492e-06	1.93347e-13	10.0623	-4.09854e-13		2.07e-08	3.73e-13	0.108857	3.73e-13
	2.005e-06	1.58096e-13	10.0627	-5.28028e-13		2.09e-08	5.32e-13	0.109714	5.32e-13
	2.00508e-06	1.69096e-13	10.0632	-3.44901e-14		2.11e-08	4.87e-13	0.110571	4.87e-13
	2.00516e-06	4.36616e-13	10.0637	-1.10396e-13		2.12e-08	4.58e-13	0.111428	4.58e-13
	2.00523e-06	4.97863e-14	10.0642	1.09991e-13		2.14e-08	2.19e-13	0.112285	2.19e-13
	2.00531e-06	7.58196e-14	10.0647	3.09344e-13		2.16e-08	1.14e-13	0.113142	1.14e-13
	2.00539e-06	4.43129e-14	10.0652	6.67492e-15		2.17e-08	-2.77e-14	0.114	-2.77e-14
	2.00547e-06	-1.39113e-14	10.0657	-1.48696e-13		2.19e-08	1.06e-13	0.114857	1.06e-13
	2.00555e-06	2.72222e-13	10.0662	-2.13628e-13		2.21e-08	3.34e-13	0.115714	3.34e-13
	2.00562e-06	3.13564e-13	10.0666	-2.77439e-13		2.22e-08	2.38e-13	0.116571	2.38e-13
	2.0057e-06	3.20857e-13	10.0671	-1.83204e-13		2.24e-08	2.33e-13	0.117428	2.33e-13
	2.00578e-06	1.03886e-13	10.0676	-2.15274e-13		2.25e-08	4.8e-13	0.118285	4.8e-13
	2.00586e-06	1.02597e-13	10.0681	-1.87134e-14		2.27e-08	-2.48e-13	0.119142	-2.48e-13
	2.00594e-06	2.3282e-13	10.0686	3.01176e-13		2.29e-08	4.93e-13	0.12	4.93e-13
	2.00602e-06	-6.71574e-14	10.0691	3.62828e-13		2.3e-08	1.6e-14	0.120857	1.6e-14
	2.00609e-06	7.37228e-14	10.0696	8.31607e-14		2.32e-08	-5.6e-13	0.121714	-5.6e-13
	2.00617e-06	3.40046e-13	10.0701	3.41749e-14		2.34e-08	2.14e-13	0.122571	2.14e-13
	2.00625e-06	3.14343e-13	10.0706	-1.65217e-13		2.35e-08	-2.05e-13	0.123428	-2.05e-13
	2.00633e-06	1.81857e-13	10.071	-4.24136e-15		2.37e-08	3.92e-13	0.124285	3.92e-13
	2.00641e-06	3.05502e-13	10.0715	4.37731e-13		2.38e-08	-3.04e-13	0.125142	-3.04e-13
	2.00648e-06	2.52432e-13	10.072	-1.91832e-13		2.4e-08	2.16e-13	0.126	2.16e-13
	2.00656e-06	-2.99638e-14	10.0725	3.21601e-13		2.42e-08	3.56e-14	0.126857	3.56e-14
	2.00664e-06	4.8513e-13	10.073	1.73791e-14		2.43e-08	1.07e-13	0.127714	1.07e-13
	2.00672e-06	3.97862e-13	10.0735	4.1078e-13		2.45e-08	-1.95e-13	0.128571	-1.95e-13
	2.0068e-06	4.36234e-13	10.074	-1.48012e-13		2.47e-08	-3.91e-13	0.129428	-3.91e-13
	2.00688e-06	7.70979e-14	10.0745	4.46383e-14		2.48e-08	7.05e-14	0.130285	7.05e-14
	2.00695e-06	2.08604e-13	10.075	1.53928e-13		2.5e-08	-3.76e-13	0.131142	-3.76e-13
	2.00703e-06	1.78175e-13	10.0754	1.85153e-13		2.51e-08	4.44e-13	0.132	4.44e-13
	2.00711e-06	1.14705e-13	10.0759	1.01853e-13		2.53e-08	1.77e-13	0.132857	1.77e-13
	2.00719e-06	1.45199e-13	10.0764	8.54239e-14		2.55e-08	-1.54e-13	0.133714	-1.54e-13
	2.00727e-06	3.16324e-13	10.0769	-3.10787e-13		2.56e-08	2.43e-13	0.134571	2.43e-13
	2.00734e-06	9.68625e-14	10.0774	1.59851e-13		2.58e-08	-2.49e-13	0.135428	-2.49e-13
	2.00742e-06	4.8179e-13	10.0779	-1.24264e-13		2.6e-08	5.76e-13	0.136285	5.76e-13
	2.0075e-06	2.05663e-14	10.0784	-1.62616e-13		2.61e-08	-1.94e-13	0.137142	-1.94e-13
	2.00758e-06	1.91255e-13	10.0789	1.16264e-13		2.63e-08	-5.61e-14	0.138	-5.61e-14
	2.00766e-06	5.80542e-14	10.0793	-3.69504e-13		2.64e-08	-3.86e-14	0.138857	-3.86e-14
	2.00773e-06	3.88884e-13	10.0798	3.04639e-14		2.66e-08	3.28e-13	0.139714	3.28e-13
	2.00781e-06	1.85267e-13	10.0803	-1.73538e-13		2.68e-08	-1.36e-13	0.140571	-1.36e-13
	2.00789e-06	1.4881e-13	10.0808	-5.16782e-14		2.69e-08	-3.27e-13	0.141428	-3.27e-13
	2.00797e-06	4.28037e-13	10.0813	-2.82145e-13		2.71e-08	-2.37e-14	0.142285	-2.37e-14
	2.00805e-06	3.46182e-14	10.0818	-2.79297e-13		2.73e-08	-8.4e-14	0.143142	-8.4e-14
	2.00812e-06	3.36432e-13	10.0823	-1.8225e-13		2.74e-08	1.9e-13	0.144	1.9e-13
	2.0082e-06	2.06013e-14	10.0828	2.9717e-13		2.76e-08	6.49e-14	0.144857	6.49e-14
	2.00828e-06	2.08409e-13	10.0833	-6.1452e-14		2.77e-08	-1.81e-14	0.145714	-1.81e-14
	2.00836e-06	-4.69224e-14	10.0837	1.78447e-13		2.79e-08	-1.84e-13	0.146571	-1.84e-13
	2.00844e-06	2.7477e-13	10.0842	-1.22225e-13		2.81e-08	1.08e-13	0.147428	1.08e-13
	2.00852e-06	2.49325e-13	10.0847	-8.62749e-14		2.82e-08	3.01e-14	0.148285	3.01e-14
	2.00859e-06	-8.01478e-15	10.0852	-6.78164e-14		2.84e-08	-6.19e-14	0.149142	-6.19e-14
	2.00867e-06	1.2795e-13	10.0857	-8.83419e-14		2.86e-08	7.21e-14	0.15	7.21e-14
	2.00875e-06	-1.08668e-13	10.0862	-1.64328e-13		2.87e-08	-3.6e-13	0.150857	-3.6e-13
	2.00883e-06	-3.11633e-15	10.0867	-7.4247e-14		2.89e-08	-1.35e-13	0.151714	-1.35e-13
	2.00891e-06	3.66558e-13	10.0872	-4.29735e-13		2.9e-08	1.97e-13	0.152571	1.97e-13
	2.00898e-06	6.32332e-13	10.0876	2.72104e-13		2.92e-08	1.43e-13	0.153428	1.43e-13
	2.00906e-06	-1.98105e-13	10.0881	-8.61889e-14		2.94e-08	-4.02e-13	0.154285	-4.02e-13
	2.00914e-06	2.71791e-14	10.0886	3.9803e-13		2.95e-08	-3.09e-13	0.155142	-3.09e-13
	2.00922e-06	8.67065e-14	10.0891	2.17902e-13		2.97e-08	-3.92e-13	0.155999	-3.92e-13
	2.0093e-06	2.16691e-13	10.0896	1.68993e-13		2.99e-08	1.68e-13	0.156857	1.68e-13
	2.00938e-06	3.84445e-13	10.0901	7.57794e-16		3e-08	1.4e-13	0.157714	1.4e-13
	2.00945e-06	-7.63001e-14	10.0906	1.61755e-14		3.02e-08	2.1e-13	0.158571	2.1e-13
	2.00953e-06	3.58013e-13	10.0911	-2.27606e-13		3.04e-08	1.31e-13	0.159428	1.31e-13
	2.00961e-06	-2.06002e-14	10.0916	-3.06677e-13		3.05e-08	2.59e-13	0.160285	2.59e-13
	2.00969e-06	-2.14954e-13	10.092	-1.88418e-13		3.07e-08	8.8e-15	0.161142	8.8e-15
	2.00977e-06	4.11355e-14	10.0925	-9.24937e-14		3.08e-08	-1.16e-13	0.161999	-1.16e-13
	2.00984e-06	-2.04895e-13	10.093	5.67991e-14		3.1e-08	5.62e-13	0.162857	5.62e-13
	2.00992e-06	5.65401e-14	10.0935	-1.34126e-13		3.12e-08	-1.13e-13	0.163714	-1.13e-13
	2.01e-06	-2.71052e-14	10.094	1.48496e-13		3.13e-08	3.38e-13	0.164571	3.38e-13
	2.01008e-06	7.84855e-14	10.0945	-1.74913e-13		3.15e-08	-2.78e-13	0.165428	-2.78e-13
	2.01016e-06	-4.33088e-14	10.095	-5.79409e-14		3.17e-08	4.75e-14	0.166285	4.75e-14
	2.01023e-06	5.10151e-13	10.0955	-1.608e-13		3.18e-08	4.57e-13	0.167142	4.57e-13
	2.01031e-06	-2.9076e-13	10.0959	-2.07701e-13		3.2e-08	2.62e-13	0.167999	2.62e-13
	2.01039e-06	-1.60449e-13	10.0964	-1.59423e-13		3.21e-08	-1.34e-13	0.168857	-1.34e-13
	2.01047e-06	-1.03134e-13	10.0969	-1.11649e-13		3.23e-08	8.76e-14	0.169714	8.76e-14
	2.01055e-06	-2.89721e-13	10.0974	2.30445e-13		3.25e-08	-3.79e-13	0.170571	-3.79e-13
	2.01062e-06	3.33202e-13	10.0979	2.10482e-13		3.26e-08	-8.14e-14	0.171428	-8.14e-14
	2.0107e-06	-7.69698e-14	10.0984	4.65058e-13		3.28e-08	4.73e-13	0.172285	4.73e-13
	2.01078e-06	5.09883e-14	10.0989	-4.16586e-14		3.3e-08	2.41e-14	0.173142	2.41e-14
	2.01086e-06	1.0233e-13	10.0994	2.55159e-13		3.31e-08	3.63e-13	0.173999	3.63e-13
	2.01094e-06	3.72004e-13	10.0999	1.55167e-13		3.33e-08	1.08e-13	0.174857	1.08e-13
	2.01102e-06	2.58213e-13	10.1003	7.43146e-14		3.34e-08	-2.1e-13	0.175714	-2.1e-13
	2.01109e-06	5.15448e-13	10.1008	1.0813e-14		3.36e-08	-8.75e-14	0.176571	-8.75e-14
	2.01117e-06	1.60567e-13	10.1013	2.02001e-13		3.38e-08	-9.15e-14	0.177428	-9.15e-14
	2.01125e-06	-8.01961e-14	10.1018	-3.51796e-13		3.39e-08	2.77e-14	0.178285	2.77e-14
	2.01133e-06	3.94451e-16	10.1023	1.78342e-13		3.41e-08	-9.6e-14	0.179142	-9.6e-14
	2.01141e-06	-4.70959e-15	10.1028	-2.28497e-13		3.43e-08	2.55e-14	0.179999	2.55e-14
	2.01148e-06	-8.88505e-14	10.1033	-1.28467e-13		3.44e-08	4.76e-15	0.180857	4.76e-15
	2.01156e-06	4.95438e-13	10.1038	-3.01433e-14		3.46e-08	-5.18e-14	0.181714	-5.18e-14
	2.01164e-06	2.21878e-13	10.1042	6.69414e-14		3.47e-08	-8.47e-14	0.182571	-8.47e-14
	2.01172e-06	4.4134e-13	10.1047	1.78259e-13		3.49e-08	5.81e-14	0.183428	5.81e-14
	2.0118e-06	2.80903e-13	10.1052	-4.63939e-15		3.51e-08	3.95e-13	0.184285	3.95e-13
	2.01188e-06	9.23886e-14	10.1057	1.33805e-13		3.52e-08	5.51e-14	0.185142	5.51e-14
	2.01195e-06	4.15333e-13	10.1062	1.6383e-13		3.54e-08	1.8e-13	0.185999	1.8e-13
	2.01203e-06	-9.13659e-14	10.1067	9.93174e-14		3.56e-08	4.69e-13	0.186857	4.69e-13
	2.01211e-06	-2.16386e-13	10.1072	2.81074e-13		3.57e-08	4.51e-13	0.187714	4.51e-13
	2.01219e-06	-2.47431e-13	10.1077	-2.6017e-13		3.59e-08	6.38e-14	0.188571	6.38e-14
	2.01227e-06	2.58129e-13	10.1082	-3.31796e-14		3.6e-08	4.92e-13	0.189428	4.92e-13
	2.01234e-06	-2.01301e-13	10.1086	-4.60819e-13		3.62e-08	-7.54e-14	0.190285	-7.54e-14
	2.01242e-06	2.24015e-13	10.1091	-9.72906e-14		3.64e-08	-3.4e-14	0.191142	-3.4e-14
	2.0125e-06	1.14395e-13	10.1096	-1.3682e-13		3.65e-08	1.39e-13	0.191999	1.39e-13
	2.01258e-06	4.50616e-13	10.1101	-1.72641e-13		3.67e-08	2.61e-13	0.192857	2.61e-13
	2.01266e-06	-3.15382e-14	10.1106	3.06156e-14		3.69e-08	-1.89e-13	0.193714	-1.89e-13
	2.01273e-06	5.11832e-13	10.1111	-2.15108e-13		3.7e-08	-2.52e-13	0.194571	-2.52e-13
	2.01281e-06	5.66958e-13	10.1116	-7.29118e-14		3.72e-08	6.03e-13	0.195428	6.03e-13
	2.01289e-06	9.34057e-14	10.1121	1.03618e-13		3.73e-08	3.41e-14	0.196285	3.41e-14
	2.01297e-06	4.02621e-13	10.1125	-1.17909e-13		3.75e-08	3.59e-13	0.197142	3.59e-13
	2.01305e-06	2.45191e-13	10.113	4.2496e-14		3.77e-08	1.95e-13	0.197999	1.95e-13
	2.01312e-06	9.67224e-14	10.1135	3.43074e-14		3.78e-08	1.76e-13	0.198856	1.76e-13
	2.0132e-06	2.73877e-13	10.114	-7.22158e-14		3.8e-08	1.49e-13	0.199714	1.49e-13
	2.01328e-06	3.84464e-13	10.1145	1.07463e-13		3.82e-08	-3.22e-13	0.200571	-3.22e-13
	2.01336e-06	6.67615e-13	10.115	-1.16044e-13		3.83e-08	1.58e-13	0.201428	1.58e-13
	2.01344e-06	2.60412e-13	10.1155	-1.45197e-14		3.85e-08	2.18e-13	0.202285	2.18e-13
	2.01352e-06	2.93635e-13	10.116	-3.1008e-13		3.87e-08	-2.47e-14	0.203142	-2.47e-14
	2.01359e-06	4.22512e-13	10.1165	-6.81403e-14		3.88e-08	1.31e-13	0.203999	1.31e-13
	2.01367e-06	2.37515e-14	10.1169	7.23835e-14		3.9e-08	3.23e-13	0.204856	3.23e-13
	2.01375e-06	1.88209e-13	10.1174	-1.00504e-14		3.91e-08	1.2e-13	0.205714	1.2e-13
	2.01383e-06	3.09077e-13	10.1179	-3.52742e-13		3.93e-08	-1.87e-15	0.206571	-1.87e-15
	2.01391e-06	-7.52942e-14	10.1184	1.83174e-13		3.95e-08	4.63e-13	0.207428	4.63e-13
	2.01398e-06	3.19128e-14	10.1189	5.75696e-14		3.96e-08	3.2e-14	0.208285	3.2e-14
	2.01406e-06	4.51505e-13	10.1194	4.82192e-14		3.98e-08	2.72e-13	0.209142	2.72e-13
	2.01414e-06	4.99196e-13	10.1199	5.71809e-15		4e-08	-1.45e-14	0.209999	-1.45e-14
	2.01422e-06	3.45126e-13	10.1204	-4.14991e-13		4.01e-08	7.33e-14	0.210856	7.33e-14
	2.0143e-06	1.29051e-13	10.1209	-2.43406e-14		4.03e-08	-9.79e-16	0.211714	-9.79e-16
	2.01438e-06	1.79436e-13	10.1213	4.64419e-14		4.04e-08	1.13e-13	0.212571	1.13e-13
	2.01445e-06	1.80294e-13	10.1218	9.70112e-14		4.06e-08	1.05e-13	0.213428	1.05e-13
	2.01453e-06	1.32317e-14	10.1223	3.27656e-13		4.08e-08	-7.35e-13	0.214285	-7.35e-13
	2.01461e-06	7.33419e-14	10.1228	4.54674e-13		4.09e-08	-4.09e-14	0.215142	-4.09e-14
	2.01469e-06	1.42735e-13	10.1233	2.83193e-13		4.11e-08	-2.91e-13	0.215999	-2.91e-13
	2.01477e-06	2.62751e-13	10.1238	-1.02289e-13		4.13e-08	3.69e-13	0.216856	3.69e-13
	2.01484e-06	1.51081e-15	10.1243	-2.76428e-13		4.14e-08	3.86e-13	0.217714	3.86e-13
	2.01492e-06	1.57202e-14	10.1248	2.74394e-13		4.16e-08	-5.83e-14	0.218571	-5.83e-14
	2.015e-06	7.70847e-14	10.1252	-2.691e-13		4.17e-08	-4.44e-14	0.219428	-4.44e-14
	2.01508e-06	-1.18898e-13	10.1257	1.64417e-13		4.19e-08	2.54e-13	0.220285	2.54e-13
	2.01516e-06	-3.3263e-13	10.1262	-4.22684e-15		4.21e-08	2.41e-13	0.221142	2.41e-13
	2.01523e-06	3.12351e-13	10.1267	-5.43165e-13		4.22e-08	-2.83e-13	0.221999	-2.83e-13
	2.01531e-06	2.49351e-14	10.1272	1.74367e-13		4.24e-08	-1.29e-13	0.222856	-1.29e-13
	2.01539e-06	-1.59774e-13	10.1277	-5.44036e-14		4.26e-08	1.08e-13	0.223714	1.08e-13
	2.01547e-06	2.53548e-13	10.1282	5.78316e-16		4.27e-08	2.38e-13	0.224571	2.38e-13
	2.01555e-06	1.57429e-13	10.1287	1.29639e-14		4.29e-08	2.31e-13	0.225428	2.31e-13
	2.01562e-06	3.95385e-14	10.1291	2.96391e-13		4.3e-08	3.27e-13	0.226285	3.27e-13
	2.0157e-06	2.80426e-13	10.1296	-2.10262e-13		4.32e-08	-1.93e-13	0.227142	-1.93e-13
	2.01578e-06	6.4485e-13	10.1301	1.04404e-14		4.34e-08	1.18e-13	0.227999	1.18e-13
	2.01586e-06	2.29064e-13	10.1306	-5.24259e-13		4.35e-08	8.21e-14	0.228856	8.21e-14
	2.01594e-06	2.63713e-13	10.1311	-4.04874e-14		4.37e-08	-1.02e-13	0.229714	-1.02e-13
	2.01602e-06	-1.08109e-13	10.1316	3.59875e-14		4.39e-08	-2.87e-13	0.230571	-2.87e-13
	2.01609e-06	2.34357e-13	10.1321	-2.55779e-13		4.4e-08	4.6e-13	0.231428	4.6e-13
	2.01617e-06	-1.8001e-13	10.1326	5.21043e-13		4.42e-08	1.99e-13	0.232285	1.99e-13
	2.01625e-06	2.28758e-13	10.1331	-1.4835e-13		4.44e-08	-1.17e-13	0.233142	-1.17e-13
	2.01633e-06	3.40797e-14	10.1335	4.76544e-14		4.45e-08	1.53e-13	0.233999	1.53e-13
	2.01641e-06	3.36254e-13	10.134	-4.15977e-13		4.47e-08	-3.54e-13	0.234856	-3.54e-13
	2.01648e-06	1.2522e-13	10.1345	-6.44719e-14		4.48e-08	-1.92e-13	0.235714	-1.92e-13
	2.01656e-06	5.55647e-14	10.135	-5.46312e-14		4.5e-08	-1.88e-13	0.236571	-1.88e-13
	2.01664e-06	2.94552e-13	10.1355	-3.66713e-13		4.52e-08	7.55e-14	0.237428	7.55e-14
	2.01672e-06	4.66301e-14	10.136	-3.07911e-14		4.53e-08	5.39e-13	0.238285	5.39e-13
	2.0168e-06	1.40216e-13	10.1365	2.39797e-13		4.55e-08	1.63e-13	0.239142	1.63e-13
	2.01688e-06	2.92959e-13	10.137	2.58937e-14		4.57e-08	9.47e-14	0.239999	9.47e-14
	2.01695e-06	3.15827e-13	10.1375	2.21159e-14		4.58e-08	9.12e-14	0.240856	9.12e-14
	2.01703e-06	4.46816e-13	10.1379	8.7551e-15		4.6e-08	1.05e-13	0.241713	1.05e-13
	2.01711e-06	2.62352e-14	10.1384	-2.35774e-13		4.61e-08	-1.87e-14	0.242571	-1.87e-14
	2.01719e-06	3.56643e-13	10.1389	2.03456e-13		4.63e-08	-2.97e-13	0.243428	-2.97e-13
	2.01727e-06	8.4909e-14	10.1394	1.22617e-13		4.65e-08	1.05e-14	0.244285	1.05e-14
	2.01734e-06	3.30641e-14	10.1399	1.07653e-13		4.66e-08	-9.85e-14	0.245142	-9.85e-14
	2.01742e-06	-2.23911e-13	10.1404	1.29947e-13		4.68e-08	-1.1e-13	0.245999	-1.1e-13
	2.0175e-06	2.85141e-13	10.1409	1.72594e-13		4.7e-08	2.82e-13	0.246856	2.82e-13
	2.01758e-06	-5.80221e-13	10.1414	1.2582e-13		4.71e-08	3.59e-13	0.247713	3.59e-13
	2.01766e-06	2.54021e-13	10.1418	-1.11567e-14		4.73e-08	2.45e-13	0.248571	2.45e-13
	2.01773e-06	4.92654e-13	10.1423	-1.14262e-13		4.74e-08	1.03e-13	0.249428	1.03e-13
	2.01781e-06	1.89378e-14	10.1428	3.70722e-13		4.76e-08	-1.32e-13	0.250285	-1.32e-13
	2.01789e-06	1.32172e-13	10.1433	1.06818e-14		4.78e-08	5.09e-13	0.251142	5.09e-13
	2.01797e-06	1.40371e-13	10.1438	2.57164e-13		4.79e-08	-1.36e-13	0.251999	-1.36e-13
	2.01805e-06	1.38417e-14	10.1443	-1.11194e-13		4.81e-08	-1.73e-13	0.252856	-1.73e-13
	2.01812e-06	2.3785e-13	10.1448	1.09575e-13		4.83e-08	2.9e-13	0.253713	2.9e-13
	2.0182e-06	7.79077e-14	10.1453	-4.38405e-14		4.84e-08	4.16e-13	0.254571	4.16e-13
	2.01828e-06	2.40965e-13	10.1458	2.69303e-13		4.86e-08	-3.42e-13	0.255428	-3.42e-13
	2.01836e-06	3.03443e-13	10.1462	4.04197e-13		4.87e-08	3.55e-15	0.256285	3.55e-15
	2.01844e-06	-6.81666e-14	10.1467	-3.78823e-13		4.89e-08	-1.98e-13	0.257142	-1.98e-13
	2.01852e-06	3.26186e-13	10.1472	-4.68888e-13		4.91e-08	2.42e-13	0.257999	2.42e-13
	2.01859e-06	4.39782e-13	10.1477	-2.58025e-13		4.92e-08	-1.48e-13	0.258856	-1.48e-13
	2.01867e-06	2.17002e-13	10.1482	1.14507e-13		4.94e-08	-3.75e-13	0.259713	-3.75e-13
	2.01875e-06	4.3568e-13	10.1487	-1.53017e-13		4.96e-08	3.88e-13	0.260571	3.88e-13
	2.01883e-06	4.34839e-13	10.1492	5.53589e-14		4.97e-08	6.34e-14	0.261428	6.34e-14
	2.01891e-06	8.35047e-14	10.1497	1.78184e-13		4.99e-08	-1.52e-13	0.262285	-1.52e-13
	2.01898e-06	5.40986e-13	10.1501	2.3778e-13		5e-08	-6.15e-13	0.263142	-6.15e-13
	2.01906e-06	1.83577e-13	10.1506	-3.64754e-13		5.02e-08	-4.45e-13	0.263999	-4.45e-13
	2.01914e-06	-2.60123e-13	10.1511	-4.62537e-14		5.04e-08	1.71e-13	0.264856	1.71e-13
	2.01922e-06	2.36869e-13	10.1516	2.68918e-14		5.05e-08	3.76e-13	0.265713	3.76e-13
	2.0193e-06	1.27116e-13	10.1521	1.90968e-13		5.07e-08	6.53e-15	0.266571	6.53e-15
	2.01938e-06	2.78938e-13	10.1526	1.01218e-13		5.09e-08	1.52e-14	0.267428	1.52e-14
	2.01945e-06	3.00471e-13	10.1531	-3.15016e-13		5.1e-08	8.84e-14	0.268285	8.84e-14
	2.01953e-06	6.97459e-14	10.1536	-9.84361e-14		5.12e-08	3.81e-13	0.269142	3.81e-13
	2.01961e-06	-1.29395e-13	10.1541	1.18593e-14		5.14e-08	3.31e-13	0.269999	3.31e-13
	2.01969e-06	2.14255e-13	10.1545	-1.75062e-13		5.15e-08	2.86e-13	0.270856	2.86e-13
	2.01977e-06	1.28143e-13	10.155	-9.9428e-14		5.17e-08	5.67e-13	0.271713	5.67e-13
	2.01984e-06	2.28815e-13	10.1555	1.17411e-13		5.18e-08	3.69e-13	0.272571	3.69e-13
	2.01992e-06	-9.80192e-14	10.156	3.24935e-13		5.2e-08	4.41e-14	0.273428	4.41e-14
	2.02e-06	5.33041e-13	10.1565	2.48531e-13		5.22e-08	-2.19e-13	0.274285	-2.19e-13
	2.02008e-06	3.44237e-13	10.157	2.84467e-13		5.23e-08	-1.76e-13	0.275142	-1.76e-13
	2.02016e-06	5.84039e-13	10.1575	5.07601e-14		5.25e-08	6.54e-13	0.275999	6.54e-13
	2.02023e-06	2.00448e-13	10.158	1.9527e-13		5.27e-08	3.3e-13	0.276856	3.3e-13
	2.02031e-06	1.93913e-13	10.1584	2.83009e-13		5.28e-08	2.91e-13	0.277713	2.91e-13
	2.02039e-06	3.05423e-13	10.1589	3.12203e-13		5.3e-08	3.02e-13	0.278571	3.02e-13
	2.02047e-06	5.61088e-13	10.1594	-4.7487e-14		5.31e-08	3.45e-13	0.279428	3.45e-13
	2.02055e-06	2.74855e-13	10.1599	-1.11335e-13		5.33e-08	2.35e-13	0.280285	2.35e-13
	2.02062e-06	2.45983e-13	10.1604	-1.79299e-13		5.35e-08	-5.33e-14	0.281142	-5.33e-14
	2.0207e-06	3.9324e-13	10.1609	6.00736e-14		5.36e-08	-1e-14	0.281999	-1e-14
	2.02078e-06	1.38079e-13	10.1614	-1.66085e-13		5.38e-08	3.33e-13	0.282856	3.33e-13
	2.02086e-06	6.12266e-13	10.1619	-4.25352e-13		5.4e-08	1.07e-13	0.283713	1.07e-13
	2.02094e-06	5.36307e-13	10.1624	-2.83673e-13		5.41e-08	-8.47e-14	0.28457	-8.47e-14
	2.02102e-06	2.46073e-13	10.1628	-5.28448e-15		5.43e-08	2.56e-13	0.285428	2.56e-13
	2.02109e-06	-7.20494e-15	10.1633	-5.81464e-14		5.44e-08	2.52e-13	0.286285	2.52e-13
	2.02117e-06	2.91317e-13	10.1638	-2.28954e-13		5.46e-08	3.17e-13	0.287142	3.17e-13
	2.02125e-06	1.46443e-13	10.1643	4.29954e-13		5.48e-08	-4.19e-13	0.287999	-4.19e-13
	2.02133e-06	2.08621e-13	10.1648	-1.00543e-13		5.49e-08	-1.04e-13	0.288856	-1.04e-13
	2.02141e-06	2.48026e-13	10.1653	-1.05493e-13		5.51e-08	3.69e-13	0.289713	3.69e-13
	2.02148e-06	1.82605e-13	10.1658	1.32386e-13		5.53e-08	-5.61e-13	0.29057	-5.61e-13
	2.02156e-06	-3.6228e-14	10.1663	-6.48396e-14		5.54e-08	-2.17e-13	0.291428	-2.17e-13
	2.02164e-06	-2.38227e-14	10.1667	-1.64149e-13		5.56e-08	9.45e-14	0.292285	9.45e-14
	2.02172e-06	1.75741e-13	10.1672	-1.53069e-13		5.57e-08	1.38e-14	0.293142	1.38e-14
	2.0218e-06	6.2288e-13	10.1677	1.84767e-13		5.59e-08	-3.39e-13	0.293999	-3.39e-13
	2.02188e-06	2.28902e-13	10.1682	-5.95253e-14		5.61e-08	5.34e-13	0.294856	5.34e-13
	2.02195e-06	3.28579e-13	10.1687	-2.65449e-14		5.62e-08	1.38e-13	0.295713	1.38e-13
	2.02203e-06	2.5346e-13	10.1692	-2.17675e-13		5.64e-08	1.43e-13	0.29657	1.43e-13
	2.02211e-06	2.45887e-13	10.1697	2.18221e-13		5.66e-08	3.47e-13	0.297428	3.47e-13
	2.02219e-06	-2.49892e-13	10.1702	3.35995e-13		5.67e-08	1.73e-13	0.298285	1.73e-13
	2.02227e-06	5.8937e-15	10.1707	-1.43061e-13		5.69e-08	-4.28e-13	0.299142	-4.28e-13
	2.02234e-06	4.28435e-14	10.1711	8.44696e-14		5.7e-08	-2.53e-13	0.299999	-2.53e-13
	2.02242e-06	4.29787e-14	10.1716	2.73328e-14		5.72e-08	9.45e-15	0.300856	9.45e-15
	2.0225e-06	2.46758e-13	10.1721	-8.24242e-15		5.74e-08	-2.43e-13	0.301713	-2.43e-13
	2.02258e-06	2.20677e-14	10.1726	3.8374e-13		5.75e-08	8.95e-14	0.30257	8.95e-14
	2.02266e-06	-2.96185e-13	10.1731	-4.23648e-13		5.77e-08	7.04e-14	0.303428	7.04e-14
	2.02273e-06	2.20524e-13	10.1736	3.84791e-14		5.79e-08	4.16e-13	0.304285	4.16e-13
	2.02281e-06	3.95078e-13	10.1741	2.08739e-13		5.8e-08	1.27e-13	0.305142	1.27e-13
	2.02289e-06	2.96435e-13	10.1746	-2.45249e-13		5.82e-08	1.68e-15	0.305999	1.68e-15
	2.02297e-06	2.90845e-13	10.175	1.15441e-13		5.83e-08	8.93e-14	0.306856	8.93e-14
	2.02305e-06	2.26644e-13	10.1755	-2.84796e-13		5.85e-08	4.48e-13	0.307713	4.48e-13
	2.02312e-06	2.92959e-13	10.176	-1.15431e-13		5.87e-08	-2.16e-13	0.30857	-2.16e-13
	2.0232e-06	2.32295e-13	10.1765	2.04086e-13		5.88e-08	6.04e-13	0.309428	6.04e-13
	2.02328e-06	4.3418e-13	10.177	3.18848e-13		5.9e-08	4.76e-13	0.310285	4.76e-13
	2.02336e-06	3.04406e-13	10.1775	5.18525e-14		5.92e-08	3.13e-13	0.311142	3.13e-13
	2.02344e-06	4.2098e-13	10.178	-1.08694e-13		5.93e-08	2.57e-13	0.311999	2.57e-13
	2.02352e-06	1.96002e-13	10.1785	1.51122e-13		5.95e-08	1.75e-13	0.312856	1.75e-13
	2.02359e-06	-6.44938e-14	10.179	-4.29489e-13		5.97e-08	1.02e-13	0.313713	1.02e-13
	2.02367e-06	3.02197e-13	10.1794	4.4621e-13		5.98e-08	1.15e-13	0.31457	1.15e-13
	2.02375e-06	-5.4626e-15	10.1799	-2.11089e-13		6e-08	3.29e-13	0.315428	3.29e-13
	2.02383e-06	4.22757e-13	10.1804	3.0867e-13		6.01e-08	-3.48e-13	0.316285	-3.48e-13
	2.02391e-06	3.33414e-13	10.1809	1.95252e-14		6.03e-08	1.35e-13	0.317142	1.35e-13
	2.02398e-06	3.27778e-13	10.1814	-1.30201e-13		6.05e-08	-1.98e-13	0.317999	-1.98e-13
	2.02406e-06	1.58236e-13	10.1819	5.17956e-14		6.06e-08	1.21e-13	0.318856	1.21e-13
	2.02414e-06	2.60113e-13	10.1824	-5.40964e-14		6.08e-08	6.75e-14	0.319713	6.75e-14
	2.02422e-06	5.55865e-13	10.1829	3.03286e-13		6.1e-08	1.82e-13	0.32057	1.82e-13
	2.0243e-06	1.2712e-13	10.1834	4.14181e-13		6.11e-08	2.82e-13	0.321427	2.82e-13
	2.02437e-06	4.07419e-13	10.1838	3.49596e-14		6.13e-08	-1.81e-13	0.322285	-1.81e-13
	2.02445e-06	4.5991e-13	10.1843	-2.81484e-13		6.14e-08	-2.45e-13	0.323142	-2.45e-13
	2.02453e-06	4.23239e-13	10.1848	2.60601e-14		6.16e-08	4.9e-13	0.323999	4.9e-13
	2.02461e-06	2.78102e-13	10.1853	-5.34817e-13		6.18e-08	-6.05e-14	0.324856	-6.05e-14
	2.02469e-06	4.94181e-13	10.1858	-1.75128e-13		6.19e-08	5.94e-13	0.325713	5.94e-13
	2.02477e-06	1.11922e-13	10.1863	-3.33367e-13		6.21e-08	-1.49e-13	0.32657	-1.49e-13
	2.02484e-06	-5.5336e-14	10.1868	4.30882e-13		6.23e-08	1.27e-13	0.327427	1.27e-13
	2.02492e-06	2.96979e-13	10.1873	7.81504e-14		6.24e-08	1.88e-13	0.328285	1.88e-13
	2.025e-06	3.60627e-13	10.1877	-2.34903e-13		6.26e-08	1.07e-13	0.329142	1.07e-13
	2.02508e-06	6.62021e-14	10.1882	5.04123e-14		6.27e-08	1.77e-13	0.329999	1.77e-13
	2.02516e-06	5.02522e-13	10.1887	2.82443e-13		6.29e-08	2.26e-13	0.330856	2.26e-13
	2.02523e-06	9.58819e-14	10.1892	1.71504e-13		6.31e-08	5.99e-13	0.331713	5.99e-13
	2.02531e-06	5.10545e-13	10.1897	6.72659e-14		6.32e-08	6.45e-15	0.33257	6.45e-15
	2.02539e-06	-2.04877e-13	10.1902	-4.7124e-13		6.34e-08	6.16e-13	0.333427	6.16e-13
	2.02547e-06	1.60455e-13	10.1907	-1.2381e-13		6.36e-08	-2.76e-14	0.334285	-2.76e-14
	2.02555e-06	4.75264e-13	10.1912	9.3301e-15		6.37e-08	1.83e-13	0.335142	1.83e-13
	2.02563e-06	4.62668e-14	10.1916	3.86848e-14		6.39e-08	3.73e-13	0.335999	3.73e-13
	2.0257e-06	8.40983e-15	10.1921	-8.45912e-14		6.4e-08	6e-13	0.336856	6e-13
	2.02578e-06	2.69786e-13	10.1926	5.94656e-13		6.42e-08	-4.52e-13	0.337713	-4.52e-13
	2.02586e-06	3.2537e-13	10.1931	-2.6523e-14		6.44e-08	3.67e-14	0.33857	3.67e-14
	2.02594e-06	3.95393e-13	10.1936	5.75171e-14		6.45e-08	-4.22e-14	0.339427	-4.22e-14
	2.02602e-06	4.22173e-13	10.1941	9.12947e-14		6.47e-08	9.76e-14	0.340285	9.76e-14
	2.02609e-06	5.61613e-13	10.1946	2.68173e-13		6.49e-08	-7.12e-14	0.341142	-7.12e-14
	2.02617e-06	5.14148e-13	10.1951	2.71629e-13		6.5e-08	1.86e-13	0.341999	1.86e-13
	2.02625e-06	2.52235e-13	10.1956	4.82323e-13		6.52e-08	1.44e-13	0.342856	1.44e-13
	2.02633e-06	2.81236e-13	10.196	-5.397e-15		6.53e-08	3e-13	0.343713	3e-13
	2.02641e-06	5.89995e-13	10.1965	8.30043e-14		6.55e-08	5.81e-14	0.34457	5.81e-14
	2.02648e-06	-1.4515e-13	10.197	2.23435e-14		6.57e-08	-1.68e-13	0.345427	-1.68e-13
	2.02656e-06	2.03254e-13	10.1975	8.65534e-14		6.58e-08	6.76e-14	0.346285	6.76e-14
	2.02664e-06	1.71662e-13	10.198	2.50006e-13		6.6e-08	2.01e-13	0.347142	2.01e-13
	2.02672e-06	-9.448e-14	10.1985	-5.5568e-14		6.62e-08	-3.14e-13	0.347999	-3.14e-13
	2.0268e-06	1.26405e-13	10.199	-1.30909e-13		6.63e-08	-4.07e-14	0.348856	-4.07e-14
	2.02687e-06	3.10793e-13	10.1995	9.67355e-14		6.65e-08	4.68e-13	0.349713	4.68e-13
	2.02695e-06	-7.58142e-14	10.2	-7.76959e-15		6.66e-08	4.78e-13	0.35057	4.78e-13
	2.02703e-06	-1.84508e-14	10.2004	7.08782e-14		6.68e-08	2.63e-13	0.351427	2.63e-13
	2.02711e-06	9.25637e-14	10.2009	-3.67096e-13		6.7e-08	-1.16e-13	0.352285	-1.16e-13
	2.02719e-06	2.20839e-13	10.2014	-6.19067e-14		6.71e-08	1.54e-13	0.353142	1.54e-13
	2.02727e-06	3.25931e-13	10.2019	-2.25624e-15		6.73e-08	-1.29e-13	0.353999	-1.29e-13
	2.02734e-06	6.14223e-15	10.2024	9.80882e-14		6.75e-08	3.59e-14	0.354856	3.59e-14
	2.02742e-06	2.46688e-13	10.2029	-2.70313e-13		6.76e-08	-2.05e-13	0.355713	-2.05e-13
	2.0275e-06	1.58218e-13	10.2034	1.13344e-13		6.78e-08	2.3e-13	0.35657	2.3e-13
	2.02758e-06	3.32418e-13	10.2039	2.67824e-14		6.8e-08	2.47e-13	0.357427	2.47e-13
	2.02766e-06	6.27975e-13	10.2043	-2.39548e-13		6.81e-08	-2.09e-13	0.358285	-2.09e-13
	2.02773e-06	2.24735e-13	10.2048	-2.49642e-13		6.83e-08	7.13e-14	0.359142	7.13e-14
	2.02781e-06	4.0386e-13	10.2053	1.67787e-13		6.84e-08	-1.67e-13	0.359999	-1.67e-13
	2.02789e-06	3.75016e-14	10.2058	-4.62449e-14		6.86e-08	2.47e-13	0.360856	2.47e-13
	2.02797e-06	6.36548e-15	10.2063	6.97216e-14		6.88e-08	-7.51e-14	0.361713	-7.51e-14
	2.02805e-06	3.2723e-13	10.2068	-2.596e-14		6.89e-08	-2.78e-13	0.36257	-2.78e-13
	2.02813e-06	-6.73211e-15	10.2073	1.33319e-13		6.91e-08	1.71e-14	0.363427	1.71e-14
	2.0282e-06	4.02463e-13	10.2078	1.46618e-13		6.93e-08	-2.22e-14	0.364284	-2.22e-14
	2.02828e-06	3.22574e-13	10.2083	5.15917e-13		6.94e-08	1.45e-13	0.365142	1.45e-13
	2.02836e-06	1.6886e-13	10.2087	-1.54956e-13		6.96e-08	-1.96e-13	0.365999	-1.96e-13
	2.02844e-06	-2.17427e-14	10.2092	-4.50265e-13		6.97e-08	-2.26e-13	0.366856	-2.26e-13
	2.02852e-06	3.44325e-13	10.2097	-2.22164e-14		6.99e-08	1.45e-13	0.367713	1.45e-13
	2.02859e-06	1.59304e-13	10.2102	-1.42769e-13		7.01e-08	2.12e-13	0.36857	2.12e-13
	2.02867e-06	1.24219e-13	10.2107	7.39507e-13		7.02e-08	2.05e-13	0.369427	2.05e-13
	2.02875e-06	1.42822e-13	10.2112	5.74733e-14		7.04e-08	2.42e-13	0.370284	2.42e-13
	2.02883e-06	1.32018e-13	10.2117	2.55001e-13		7.06e-08	-2.38e-13	0.371142	-2.38e-13
	2.02891e-06	-1.4806e-13	10.2122	-1.53103e-13		7.07e-08	-1.11e-13	0.371999	-1.11e-13
	2.02898e-06	3.46474e-13	10.2126	3.88276e-13		7.09e-08	2.44e-13	0.372856	2.44e-13
	2.02906e-06	2.28631e-13	10.2131	-8.27526e-14		7.1e-08	1.28e-13	0.373713	1.28e-13
	2.02914e-06	1.31566e-13	10.2136	2.87038e-13		7.12e-08	3.61e-13	0.37457	3.61e-13
	2.02922e-06	-9.73956e-15	10.2141	-1.86207e-13		7.14e-08	3.01e-13	0.375427	3.01e-13
	2.0293e-06	1.69353e-13	10.2146	3.47235e-14		7.15e-08	3.15e-13	0.376284	3.15e-13
	2.02937e-06	-3.90139e-13	10.2151	-1.82407e-14		7.17e-08	-9.13e-15	0.377142	-9.13e-15
	2.02945e-06	2.87653e-15	10.2156	3.39886e-13		7.19e-08	6.51e-14	0.377999	6.51e-14
	2.02953e-06	2.38011e-13	10.2161	1.38825e-13		7.2e-08	-1.61e-13	0.378856	-1.61e-13
	2.02961e-06	1.74594e-13	10.2166	2.3943e-13		7.22e-08	4.8e-13	0.379713	4.8e-13
	2.02969e-06	-2.10634e-13	10.217	2.42079e-13		7.23e-08	-1.05e-13	0.38057	-1.05e-13
	2.02977e-06	1.3075e-13	10.2175	8.27585e-14		7.25e-08	9.72e-14	0.381427	9.72e-14
	2.02984e-06	1.43019e-13	10.218	-7.97408e-14		7.27e-08	-1.71e-13	0.382284	-1.71e-13
	2.02992e-06	-1.71912e-14	10.2185	-8.80392e-14		7.28e-08	5.51e-14	0.383142	5.51e-14
	2.03e-06	1.34041e-13	10.219	-1.61881e-13		7.3e-08	-6.75e-14	0.383999	-6.75e-14
	2.03008e-06	2.41348e-13	10.2195	-2.29562e-13		7.32e-08	-1.83e-13	0.384856	-1.83e-13
	2.03016e-06	1.78557e-13	10.22	1.92759e-13		7.33e-08	2.72e-14	0.385713	2.72e-14
	2.03023e-06	-2.68229e-13	10.2205	-8.54098e-14		7.35e-08	-9.47e-14	0.38657	-9.47e-14
	2.03031e-06	7.13983e-14	10.2209	3.09046e-13		7.36e-08	-6.35e-15	0.387427	-6.35e-15
	2.03039e-06	2.75044e-13	10.2214	-7.48948e-14		7.38e-08	4.82e-13	0.388284	4.82e-13
	2.03047e-06	-3.65916e-15	10.2219	5.45229e-14		7.4e-08	-1.83e-13	0.389142	-1.83e-13
	2.03055e-06	3.25106e-13	10.2224	-3.8209e-14		7.41e-08	-2.07e-13	0.389999	-2.07e-13
	2.03063e-06	2.81625e-13	10.2229	-3.86029e-13		7.43e-08	-6.84e-14	0.390856	-6.84e-14
	2.0307e-06	3.94943e-13	10.2234	7.90108e-14		7.45e-08	1.86e-13	0.391713	1.86e-13
	2.03078e-06	1.87953e-13	10.2239	1.01007e-13		7.46e-08	-1.66e-13	0.39257	-1.66e-13
	2.03086e-06	-7.23996e-14	10.2244	7.47646e-14		7.48e-08	-2.85e-13	0.393427	-2.85e-13
	2.03094e-06	-1.81865e-13	10.2249	1.25982e-13		7.5e-08	2.16e-13	0.394284	2.16e-13
	2.03102e-06	3.00481e-13	10.2253	8.6827e-14		7.51e-08	-1.34e-13	0.395142	-1.34e-13
	2.03109e-06	-8.48582e-14	10.2258	-8.54448e-14		7.53e-08	1.18e-13	0.395999	1.18e-13
	2.03117e-06	2.04981e-13	10.2263	1.49068e-13		7.54e-08	1.65e-13	0.396856	1.65e-13
	2.03125e-06	4.65207e-13	10.2268	7.36527e-14		7.56e-08	4.14e-13	0.397713	4.14e-13
	2.03133e-06	3.96138e-13	10.2273	1.66908e-13		7.58e-08	1.24e-13	0.39857	1.24e-13
	2.03141e-06	2.96123e-13	10.2278	-2.1329e-13		7.59e-08	-6.33e-13	0.399427	-6.33e-13
	2.03148e-06	3.68957e-13	10.2283	5.32621e-14		7.61e-08	1.71e-13	0.400284	1.71e-13
	2.03156e-06	2.55492e-13	10.2288	-7.91104e-14		7.63e-08	2.96e-13	0.401142	2.96e-13
	2.03164e-06	4.37498e-13	10.2292	3.53818e-14		7.64e-08	1.23e-13	0.401999	1.23e-13
	2.03172e-06	-6.5632e-14	10.2297	-4.98816e-14		7.66e-08	2.35e-13	0.402856	2.35e-13
	2.0318e-06	1.44824e-13	10.2302	-1.06257e-13		7.67e-08	-2.55e-13	0.403713	-2.55e-13
	2.03187e-06	3.94509e-14	10.2307	4.88014e-14		7.69e-08	3.35e-13	0.40457	3.35e-13
	2.03195e-06	6.34881e-14	10.2312	-2.1435e-13		7.71e-08	2.36e-13	0.405427	2.36e-13
	2.03203e-06	3.82955e-13	10.2317	3.17887e-13		7.72e-08	5.05e-13	0.406284	5.05e-13
	2.03211e-06	-3.02265e-14	10.2322	1.11501e-13		7.74e-08	-3.92e-13	0.407141	-3.92e-13
	2.03219e-06	1.15485e-14	10.2327	-2.83712e-13		7.76e-08	1.29e-13	0.407999	1.29e-13
	2.03227e-06	2.2998e-13	10.2332	5.0883e-14		7.77e-08	-1.78e-13	0.408856	-1.78e-13
	2.03234e-06	-2.43124e-14	10.2336	1.42284e-13		7.79e-08	3.02e-13	0.409713	3.02e-13
	2.03242e-06	3.54959e-14	10.2341	7.48983e-14		7.8e-08	2.48e-13	0.41057	2.48e-13
	2.0325e-06	5.43516e-13	10.2346	1.01586e-13		7.82e-08	-3.02e-14	0.411427	-3.02e-14
	2.03258e-06	3.17806e-13	10.2351	2.42263e-13		7.84e-08	-3.31e-13	0.412284	-3.31e-13
	2.03266e-06	1.455e-13	10.2356	-2.84454e-13		7.85e-08	-2.79e-13	0.413141	-2.79e-13
	2.03273e-06	1.93908e-13	10.2361	-2.00579e-13		7.87e-08	1.33e-13	0.413999	1.33e-13
	2.03281e-06	3.00602e-13	10.2366	-5.02843e-14		7.89e-08	1.81e-13	0.414856	1.81e-13
	2.03289e-06	4.27944e-13	10.2371	-9.07997e-14		7.9e-08	2.81e-13	0.415713	2.81e-13
	2.03297e-06	1.75925e-13	10.2375	9.93708e-14		7.92e-08	4.11e-13	0.41657	4.11e-13
	2.03305e-06	1.33629e-13	10.238	2.00694e-13		7.93e-08	1.59e-13	0.417427	1.59e-13
	2.03313e-06	2.43791e-14	10.2385	-5.88727e-15		7.95e-08	-1.54e-13	0.418284	-1.54e-13
	2.0332e-06	1.32535e-13	10.239	-2.28621e-13		7.97e-08	2.49e-13	0.419141	2.49e-13
	2.03328e-06	-1.14113e-13	10.2395	-2.54026e-14		7.98e-08	-7.77e-14	0.419999	-7.77e-14
	2.03336e-06	-7.33058e-14	10.24	2.24783e-13		8e-08	-1.27e-13	0.420856	-1.27e-13
	2.03344e-06	-8.16363e-14	10.2405	1.04624e-13		8.02e-08	2.76e-13	0.421713	2.76e-13
	2.03352e-06	-3.27942e-13	10.241	-1.65852e-13		8.03e-08	-5.79e-13	0.42257	-5.79e-13
	2.03359e-06	-2.65055e-14	10.2415	3.00624e-13		8.05e-08	1.16e-13	0.423427	1.16e-13
	2.03367e-06	1.14029e-13	10.2419	1.27357e-13		8.06e-08	3.3e-13	0.424284	3.3e-13
	2.03375e-06	4.52853e-13	10.2424	-3.95768e-14		8.08e-08	1.21e-13	0.425141	1.21e-13
	2.03383e-06	3.99456e-13	10.2429	-8.84084e-14		8.1e-08	-4.08e-14	0.425999	-4.08e-14
	2.03391e-06	-1.55837e-13	10.2434	1.42832e-13		8.11e-08	1.17e-13	0.426856	1.17e-13
	2.03398e-06	5.31395e-14	10.2439	6.0903e-16		8.13e-08	3.01e-13	0.427713	3.01e-13
	2.03406e-06	-3.65266e-13	10.2444	1.01722e-13		8.15e-08	3.74e-13	0.42857	3.74e-13
	2.03414e-06	1.68423e-13	10.2449	-1.79373e-14		8.16e-08	1.37e-13	0.429427	1.37e-13
	2.03422e-06	2.21347e-13	10.2454	-1.82674e-13		8.18e-08	2.72e-13	0.430284	2.72e-13
	2.0343e-06	-2.14243e-13	10.2459	3.71645e-13		8.19e-08	-1.08e-14	0.431141	-1.08e-14
	2.03437e-06	1.93449e-13	10.2463	4.5231e-13		8.21e-08	-9.95e-14	0.431999	-9.95e-14
	2.03445e-06	-1.74418e-13	10.2468	-2.23249e-14		8.23e-08	1.05e-13	0.432856	1.05e-13
	2.03453e-06	-6.12764e-14	10.2473	-6.90752e-14		8.24e-08	2.09e-15	0.433713	2.09e-15
	2.03461e-06	-3.2262e-14	10.2478	1.82851e-13		8.26e-08	1.54e-13	0.43457	1.54e-13
	2.03469e-06	7.41036e-14	10.2483	-2.88655e-13		8.28e-08	8.22e-15	0.435427	8.22e-15
	2.03477e-06	-3.65633e-15	10.2488	-3.28688e-13		8.29e-08	5.1e-13	0.436284	5.1e-13
	2.03484e-06	-8.43898e-14	10.2493	3.61222e-13		8.31e-08	6.46e-14	0.437141	6.46e-14
	2.03492e-06	2.23682e-13	10.2498	8.59799e-14		8.32e-08	2.82e-13	0.437999	2.82e-13
	2.035e-06	4.15705e-13	10.2502	1.42101e-14		8.34e-08	-2.24e-13	0.438856	-2.24e-13
	2.03508e-06	7.49186e-13	10.2507	-2.01331e-13		8.36e-08	2.1e-13	0.439713	2.1e-13
	2.03516e-06	1.15894e-13	10.2512	2.03779e-13		8.37e-08	9.84e-14	0.44057	9.84e-14
	2.03523e-06	6.2303e-13	10.2517	-1.72076e-14		8.39e-08	-1.98e-13	0.441427	-1.98e-13
	2.03531e-06	4.7046e-13	10.2522	2.26587e-14		8.41e-08	1.3e-13	0.442284	1.3e-13
	2.03539e-06	2.24143e-13	10.2527	6.67615e-14		8.42e-08	-1.82e-13	0.443141	-1.82e-13
	2.03547e-06	3.08998e-13	10.2532	-2.13103e-13		8.44e-08	2.93e-13	0.443999	2.93e-13
	2.03555e-06	-7.43725e-14	10.2537	1.85789e-13		8.45e-08	-3.95e-14	0.444856	-3.95e-14
	2.03563e-06	8.65578e-14	10.2541	-1.9473e-13		8.47e-08	-3.74e-13	0.445713	-3.74e-13
	2.0357e-06	3.3483e-13	10.2546	2.35171e-13		8.49e-08	-4.13e-14	0.44657	-4.13e-14
	2.03578e-06	3.74559e-13	10.2551	-1.38387e-13		8.5e-08	1.95e-13	0.447427	1.95e-13
	2.03586e-06	3.8842e-13	10.2556	-6.98738e-14		8.52e-08	1.41e-14	0.448284	1.41e-14
	2.03594e-06	3.79087e-13	10.2561	3.78794e-14		8.54e-08	5.94e-13	0.449141	5.94e-13
	2.03602e-06	1.39523e-13	10.2566	-1.10466e-13		8.55e-08	2.92e-13	0.449998	2.92e-13
	2.03609e-06	4.15254e-13	10.2571	7.79821e-14		8.57e-08	3.95e-13	0.450856	3.95e-13
	2.03617e-06	5.45738e-14	10.2576	2.34351e-13		8.59e-08	2.13e-13	0.451713	2.13e-13
	2.03625e-06	2.17122e-13	10.2581	5.30126e-14		8.6e-08	4.5e-13	0.45257	4.5e-13
	2.03633e-06	2.26197e-13	10.2585	1.75632e-13		8.62e-08	1.36e-13	0.453427	1.36e-13
	2.03641e-06	-1.94945e-13	10.259	2.6861e-13		8.63e-08	-2.69e-13	0.454284	-2.69e-13
	2.03648e-06	-3.8338e-13	10.2595	-1.89626e-13		8.65e-08	-1.34e-13	0.455141	-1.34e-13
	2.03656e-06	1.05771e-13	10.26	1.46526e-13		8.67e-08	2.03e-13	0.455998	2.03e-13
	2.03664e-06	6.64367e-14	10.2605	-6.62796e-14		8.68e-08	-2.35e-13	0.456856	-2.35e-13
	2.03672e-06	5.63478e-13	10.261	-7.07318e-14		8.7e-08	4.08e-13	0.457713	4.08e-13
	2.0368e-06	-3.36005e-13	10.2615	-1.36877e-13		8.72e-08	4.43e-13	0.45857	4.43e-13
	2.03687e-06	-3.71911e-14	10.262	-1.52614e-13		8.73e-08	1.84e-13	0.459427	1.84e-13
	2.03695e-06	3.4735e-13	10.2625	-1.12914e-13		8.75e-08	2.31e-14	0.460284	2.31e-14
	2.03703e-06	-4.00568e-14	10.2629	-6.60953e-14		8.76e-08	-2.42e-13	0.461141	-2.42e-13
	2.03711e-06	1.62477e-13	10.2634	1.14513e-13		8.78e-08	1.9e-14	0.461998	1.9e-14
	2.03719e-06	-1.66254e-14	10.2639	1.74752e-13		8.8e-08	3.83e-13	0.462856	3.83e-13
	2.03727e-06	3.09362e-15	10.2644	6.35012e-15		8.81e-08	1.2e-13	0.463713	1.2e-13
	2.03734e-06	-1.74439e-14	10.2649	-3.21605e-13		8.83e-08	5.47e-13	0.46457	5.47e-13
	2.03742e-06	4.71437e-14	10.2654	-3.40174e-15		8.85e-08	5.96e-13	0.465427	5.96e-13
	2.0375e-06	2.20852e-14	10.2659	-2.11671e-13		8.86e-08	-3.5e-14	0.466284	-3.5e-14
	2.03758e-06	1.01805e-13	10.2664	-2.31213e-13		8.88e-08	4.64e-13	0.467141	4.64e-13
	2.03766e-06	7.4714e-14	10.2668	5.93445e-14		8.89e-08	-3.06e-13	0.467998	-3.06e-13
	2.03773e-06	-5.60708e-15	10.2673	2.87929e-13		8.91e-08	-3.78e-15	0.468856	-3.78e-15
	2.03781e-06	2.92009e-13	10.2678	1.27878e-15		8.93e-08	4.41e-13	0.469713	4.41e-13
	2.03789e-06	2.05394e-13	10.2683	-3.01777e-14		8.94e-08	1.36e-13	0.47057	1.36e-13
	2.03797e-06	1.12679e-13	10.2688	-2.52584e-13		8.96e-08	3.47e-13	0.471427	3.47e-13
	2.03805e-06	9.41562e-14	10.2693	-2.745e-13		8.98e-08	2.63e-13	0.472284	2.63e-13
	2.03813e-06	-2.73942e-14	10.2698	-2.04229e-13		8.99e-08	1.04e-13	0.473141	1.04e-13
	2.0382e-06	2.96934e-14	10.2703	-3.57334e-13		9.01e-08	4.47e-13	0.473998	4.47e-13
	2.03828e-06	5.318e-13	10.2708	-6.92552e-14		9.02e-08	1.06e-13	0.474856	1.06e-13
	2.03836e-06	1.86081e-13	10.2712	-2.60765e-14		9.04e-08	4e-13	0.475713	4e-13
	2.03844e-06	2.18519e-13	10.2717	2.44596e-13		9.06e-08	4.54e-13	0.47657	4.54e-13
	2.03852e-06	4.40105e-13	10.2722	2.67324e-13		9.07e-08	4.7e-13	0.477427	4.7e-13
	2.03859e-06	2.90131e-13	10.2727	4.20289e-13		9.09e-08	-2.49e-14	0.478284	-2.49e-14
	2.03867e-06	-1.39985e-13	10.2732	-1.422e-14		9.11e-08	-4.79e-13	0.479141	-4.79e-13
	2.03875e-06	2.22717e-13	10.2737	-5.66361e-14		9.12e-08	2.87e-13	0.479998	2.87e-13
	2.03883e-06	1.53604e-13	10.2742	5.75695e-15		9.14e-08	2.75e-13	0.480856	2.75e-13
	2.03891e-06	2.72726e-13	10.2747	-2.69181e-13		9.15e-08	2.91e-13	0.481713	2.91e-13
	2.03898e-06	3.64182e-13	10.2751	2.91182e-13		9.17e-08	1.39e-13	0.48257	1.39e-13
	2.03906e-06	1.93103e-13	10.2756	2.80102e-13		9.19e-08	1.53e-14	0.483427	1.53e-14
	2.03914e-06	4.16511e-13	10.2761	8.59715e-15		9.2e-08	-3.18e-13	0.484284	-3.18e-13
	2.03922e-06	5.60594e-14	10.2766	3.13831e-14		9.22e-08	-1.11e-14	0.485141	-1.11e-14
	2.0393e-06	-1.02474e-13	10.2771	2.50093e-13		9.24e-08	-3.82e-13	0.485998	-3.82e-13
	2.03937e-06	1.0961e-13	10.2776	-3.15647e-13		9.25e-08	-4.27e-13	0.486856	-4.27e-13
	2.03945e-06	1.90187e-13	10.2781	-5.42022e-14		9.27e-08	5.62e-13	0.487713	5.62e-13
	2.03953e-06	-1.15614e-13	10.2786	-7.77738e-14		9.29e-08	-3.77e-13	0.48857	-3.77e-13
	2.03961e-06	-4.73864e-14	10.2791	1.17546e-13		9.3e-08	2.81e-14	0.489427	2.81e-14
	2.03969e-06	-1.29675e-13	10.2795	-2.78867e-13		9.32e-08	-3.26e-13	0.490284	-3.26e-13
	2.03977e-06	-3.69846e-14	10.28	-3.13073e-13		9.33e-08	-4.09e-14	0.491141	-4.09e-14
	2.03984e-06	-2.43015e-13	10.2805	1.17117e-13		9.35e-08	5.07e-13	0.491998	5.07e-13
	2.03992e-06	3.16632e-13	10.281	-1.28692e-13		9.37e-08	7.09e-13	0.492855	7.09e-13
	2.04e-06	2.34383e-13	10.2815	-2.68938e-13		9.38e-08	-6.59e-14	0.493713	-6.59e-14
	2.04008e-06	1.08677e-13	10.282	7.6323e-14		9.4e-08	4.37e-14	0.49457	4.37e-14
	2.04016e-06	3.20898e-13	10.2825	1.34401e-13		9.42e-08	4.83e-15	0.495427	4.83e-15
	2.04023e-06	1.36646e-13	10.283	-1.96232e-13		9.43e-08	2.51e-13	0.496284	2.51e-13
	2.04031e-06	-3.47309e-14	10.2834	-1.53411e-13		9.45e-08	1.07e-13	0.497141	1.07e-13
	2.04039e-06	1.65548e-13	10.2839	-3.76443e-13		9.46e-08	1.93e-13	0.497998	1.93e-13
	2.04047e-06	2.44798e-14	10.2844	-2.3742e-13		9.48e-08	6.79e-13	0.498855	6.79e-13
	2.04055e-06	1.45448e-13	10.2849	7.60532e-15		9.5e-08	3.37e-13	0.499713	3.37e-13
	2.04063e-06	3.02878e-13	10.2854	-1.21778e-14		9.51e-08	4.41e-13	0.50057	4.41e-13
	2.0407e-06	6.75023e-14	10.2859	-5.40534e-14		9.53e-08	-2.76e-13	0.501427	-2.76e-13
	2.04078e-06	3.01451e-13	10.2864	3.57991e-13		9.55e-08	2.95e-14	0.502284	2.95e-14
	2.04086e-06	3.47398e-13	10.2869	-1.40926e-13		9.56e-08	8.08e-14	0.503141	8.08e-14
	2.04094e-06	3.32532e-13	10.2874	1.92275e-13		9.58e-08	2e-13	0.503998	2e-13
	2.04102e-06	3.02855e-13	10.2878	-1.099e-13		9.59e-08	2.68e-13	0.504855	2.68e-13
	2.04109e-06	3.13428e-13	10.2883	4.12378e-13		9.61e-08	2.17e-13	0.505713	2.17e-13
	2.04117e-06	-1.45484e-13	10.2888	3.47788e-13		9.63e-08	-1.7e-13	0.50657	-1.7e-13
	2.04125e-06	2.22634e-13	10.2893	-1.81357e-13		9.64e-08	2.06e-13	0.507427	2.06e-13
	2.04133e-06	3.28706e-13	10.2898	3.36323e-13		9.66e-08	-1.13e-14	0.508284	-1.13e-14
	2.04141e-06	3.00117e-13	10.2903	4.76668e-13		9.68e-08	1.76e-13	0.509141	1.76e-13
	2.04148e-06	3.21606e-13	10.2908	2.00991e-13		9.69e-08	-1.92e-13	0.509998	-1.92e-13
	2.04156e-06	-2.16644e-13	10.2913	1.26223e-13		9.71e-08	4.72e-13	0.510855	4.72e-13
	2.04164e-06	-4.76186e-14	10.2917	8.71254e-14		9.72e-08	4.35e-14	0.511713	4.35e-14
	2.04172e-06	-7.78279e-14	10.2922	-2.1748e-13		9.74e-08	9.81e-14	0.51257	9.81e-14
	2.0418e-06	-6.07015e-14	10.2927	2.84199e-13		9.76e-08	2.25e-13	0.513427	2.25e-13
	2.04187e-06	2.81069e-13	10.2932	-4.15423e-14		9.77e-08	3.83e-13	0.514284	3.83e-13
	2.04195e-06	5.1044e-13	10.2937	2.22621e-13		9.79e-08	-1.25e-13	0.515141	-1.25e-13
	2.04203e-06	1.47898e-14	10.2942	1.25475e-15		9.81e-08	3.34e-13	0.515998	3.34e-13
	2.04211e-06	6.46306e-13	10.2947	-5.02938e-16		9.82e-08	-3.31e-13	0.516855	-3.31e-13
	2.04219e-06	2.21045e-13	10.2952	-4.25033e-13		9.84e-08	8.22e-14	0.517713	8.22e-14
	2.04227e-06	2.83975e-13	10.2957	-8.72931e-14		9.85e-08	6.36e-13	0.51857	6.36e-13
	2.04234e-06	1.65533e-13	10.2961	6.14569e-14		9.87e-08	4.04e-13	0.519427	4.04e-13
	2.04242e-06	3.25273e-13	10.2966	-1.68318e-13		9.89e-08	6.89e-14	0.520284	6.89e-14
	2.0425e-06	2.40437e-13	10.2971	-4.37355e-14		9.9e-08	3.19e-13	0.521141	3.19e-13
	2.04258e-06	1.53745e-14	10.2976	-1.80718e-13		9.92e-08	1.54e-14	0.521998	1.54e-14
	2.04266e-06	-1.34973e-13	10.2981	-2.97739e-13		9.94e-08	2.84e-13	0.522855	2.84e-13
	2.04273e-06	4.69011e-13	10.2986	2.66186e-13		9.95e-08	2.93e-13	0.523713	2.93e-13
	2.04281e-06	2.52415e-14	10.2991	1.82544e-13		9.97e-08	-5.89e-14	0.52457	-5.89e-14
	2.04289e-06	2.15664e-13	10.2996	-2.34089e-13		9.98e-08	1.86e-13	0.525427	1.86e-13
	2.04297e-06	-4.14504e-15	10.3	1.91085e-13		1e-07	-1.2e-13	0.526284	-1.2e-13
	2.04305e-06	1.26874e-13	10.3005	4.57972e-13		1e-07	3.11e-13	0.527141	3.11e-13
	2.04313e-06	5.91416e-13	10.301	5.25311e-14		1e-07	1.91e-13	0.527998	1.91e-13
	2.0432e-06	2.59711e-13	10.3015	1.11168e-13		1.01e-07	5.27e-14	0.528855	5.27e-14
	2.04328e-06	5.55351e-14	10.302	-1.84658e-13		1.01e-07	1.82e-13	0.529713	1.82e-13
	2.04336e-06	-1.52001e-13	10.3025	1.57745e-13		1.01e-07	6.11e-14	0.53057	6.11e-14
	2.04344e-06	7.64376e-15	10.303	3.44869e-14		1.01e-07	2.51e-13	0.531427	2.51e-13
	2.04352e-06	2.39052e-14	10.3035	-2.29581e-14		1.01e-07	-1.81e-13	0.532284	-1.81e-13
	2.04359e-06	3.58697e-13	10.304	2.86817e-13		1.01e-07	2.21e-13	0.533141	2.21e-13
	2.04367e-06	3.93387e-13	10.3044	-4.05834e-14		1.01e-07	4.03e-13	0.533998	4.03e-13
	2.04375e-06	3.23142e-13	10.3049	-3.14083e-14		1.02e-07	7.57e-13	0.534855	7.57e-13
	2.04383e-06	3.46457e-13	10.3054	4.57721e-14		1.02e-07	-2.47e-14	0.535712	-2.47e-14
	2.04391e-06	2.82114e-13	10.3059	6.02398e-14		1.02e-07	4.18e-14	0.53657	4.18e-14
	2.04398e-06	5.38136e-13	10.3064	-3.20956e-14		1.02e-07	2.48e-13	0.537427	2.48e-13
	2.04406e-06	2.83276e-13	10.3069	-9.73298e-14		1.02e-07	9.55e-14	0.538284	9.55e-14
	2.04414e-06	2.88715e-13	10.3074	7.41434e-14		1.02e-07	4.24e-13	0.539141	4.24e-13
	2.04422e-06	2.55745e-13	10.3079	1.9453e-13		1.03e-07	1.55e-13	0.539998	1.55e-13
	2.0443e-06	4.78994e-13	10.3084	-1.05599e-13		1.03e-07	1.09e-13	0.540855	1.09e-13
	2.04437e-06	4.10964e-13	10.3088	-1.01261e-13		1.03e-07	2.36e-13	0.541712	2.36e-13
	2.04445e-06	1.90647e-13	10.3093	-1.10773e-13		1.03e-07	-7.25e-14	0.54257	-7.25e-14
	2.04453e-06	1.4981e-13	10.3098	-2.83234e-13		1.03e-07	4.24e-13	0.543427	4.24e-13
	2.04461e-06	-1.66307e-13	10.3103	-1.00022e-14		1.03e-07	-8.71e-15	0.544284	-8.71e-15
	2.04469e-06	2.99678e-13	10.3108	2.41356e-13		1.04e-07	2.9e-13	0.545141	2.9e-13
	2.04477e-06	2.01646e-13	10.3113	-1.4839e-15		1.04e-07	5.77e-14	0.545998	5.77e-14
	2.04484e-06	5.79797e-13	10.3118	2.08647e-13		1.04e-07	2.48e-14	0.546855	2.48e-14
	2.04492e-06	-7.03831e-14	10.3123	2.27246e-14		1.04e-07	1.69e-13	0.547712	1.69e-13
	2.045e-06	3.26014e-13	10.3127	3.58141e-13		1.04e-07	2.42e-13	0.54857	2.42e-13
	2.04508e-06	8.31957e-14	10.3132	3.36879e-13		1.04e-07	-2.15e-13	0.549427	-2.15e-13
	2.04516e-06	-5.24023e-14	10.3137	3.81392e-16		1.05e-07	3.49e-13	0.550284	3.49e-13
	2.04523e-06	-9.53905e-14	10.3142	-1.28594e-13		1.05e-07	4.14e-13	0.551141	4.14e-13
	2.04531e-06	1.6007e-13	10.3147	-7.78978e-14		1.05e-07	2.94e-13	0.551998	2.94e-13
	2.04539e-06	1.23557e-13	10.3152	9.69167e-14		1.05e-07	5.19e-13	0.552855	5.19e-13
	2.04547e-06	5.40456e-14	10.3157	7.08948e-14		1.05e-07	4.01e-13	0.553712	4.01e-13
	2.04555e-06	1.2156e-13	10.3162	-7.25204e-14		1.05e-07	2.22e-13	0.55457	2.22e-13
	2.04563e-06	-8.03055e-14	10.3166	4.63758e-13		1.06e-07	4.94e-13	0.555427	4.94e-13
	2.0457e-06	3.30159e-14	10.3171	2.06389e-13		1.06e-07	-1.17e-13	0.556284	-1.17e-13
	2.04578e-06	2.04639e-13	10.3176	1.05264e-13		1.06e-07	-2.54e-13	0.557141	-2.54e-13
	2.04586e-06	2.80798e-13	10.3181	-2.85809e-13		1.06e-07	4.64e-14	0.557998	4.64e-14
	2.04594e-06	1.27921e-13	10.3186	1.8623e-13		1.06e-07	3.28e-13	0.558855	3.28e-13
	2.04602e-06	-6.27906e-14	10.3191	2.11341e-13		1.06e-07	2.58e-13	0.559712	2.58e-13
	2.04609e-06	1.54585e-13	10.3196	1.91317e-13		1.07e-07	-2.01e-13	0.56057	-2.01e-13
	2.04617e-06	6.44706e-14	10.3201	2.45744e-13		1.07e-07	-2.2e-14	0.561427	-2.2e-14
	2.04625e-06	2.90989e-13	10.3206	4.91211e-15		1.07e-07	-2.4e-13	0.562284	-2.4e-13
	2.04633e-06	-4.08726e-14	10.321	4.6188e-14		1.07e-07	4.68e-13	0.563141	4.68e-13
	2.04641e-06	-3.78535e-14	10.3215	1.17281e-13		1.07e-07	1.58e-13	0.563998	1.58e-13
	2.04648e-06	4.04928e-14	10.322	1.76936e-13		1.07e-07	3.97e-13	0.564855	3.97e-13
	2.04656e-06	1.33472e-13	10.3225	2.13774e-13		1.08e-07	1.84e-13	0.565712	1.84e-13
	2.04664e-06	-6.38611e-15	10.323	-3.7151e-13		1.08e-07	-1.02e-13	0.56657	-1.02e-13
	2.04672e-06	1.23495e-13	10.3235	3.00922e-13		1.08e-07	2.04e-13	0.567427	2.04e-13
	2.0468e-06	3.80484e-13	10.324	6.66957e-14		1.08e-07	2.44e-13	0.568284	2.44e-13
	2.04688e-06	-1.03301e-13	10.3245	-1.1811e-13		1.08e-07	2.11e-13	0.569141	2.11e-13
	2.04695e-06	-1.16525e-13	10.325	2.43107e-13		1.08e-07	3.83e-13	0.569998	3.83e-13
	2.04703e-06	4.69155e-14	10.3254	1.17123e-13		1.08e-07	-2.47e-14	0.570855	-2.47e-14
	2.04711e-06	3.54499e-14	10.3259	1.42319e-13		1.09e-07	4.49e-13	0.571712	4.49e-13
	2.04719e-06	1.61409e-13	10.3264	-2.03805e-13		1.09e-07	1.75e-13	0.57257	1.75e-13
	2.04727e-06	-1.23013e-13	10.3269	-6.18646e-14		1.09e-07	4.81e-13	0.573427	4.81e-13
	2.04734e-06	-9.27947e-14	10.3274	1.15458e-13		1.09e-07	2.16e-13	0.574284	2.16e-13
	2.04742e-06	1.45198e-13	10.3279	4.62747e-14		1.09e-07	7.77e-13	0.575141	7.77e-13
	2.0475e-06	1.99144e-13	10.3284	-3.02352e-14		1.09e-07	-4.38e-13	0.575998	-4.38e-13
	2.04758e-06	4.77901e-14	10.3289	1.45685e-13		1.1e-07	5.85e-13	0.576855	5.85e-13
	2.04766e-06	4.2259e-14	10.3293	3.8112e-13		1.1e-07	3.43e-13	0.577712	3.43e-13
	2.04773e-06	6.57863e-14	10.3298	2.18752e-14		1.1e-07	-6.19e-15	0.578569	-6.19e-15
	2.04781e-06	2.90368e-14	10.3303	3.52108e-13		1.1e-07	4.2e-13	0.579427	4.2e-13
	2.04789e-06	-2.01054e-14	10.3308	2.32749e-13		1.1e-07	2.51e-13	0.580284	2.51e-13
	2.04797e-06	1.01809e-13	10.3313	-6.25327e-14		1.1e-07	-5.17e-14	0.581141	-5.17e-14
	2.04805e-06	-1.5538e-13	10.3318	9.237e-14		1.11e-07	3.6e-13	0.581998	3.6e-13
	2.04812e-06	4.35247e-13	10.3323	9.13073e-14		1.11e-07	3.58e-13	0.582855	3.58e-13
	2.0482e-06	1.79283e-13	10.3328	-5.76911e-14		1.11e-07	-1.85e-14	0.583712	-1.85e-14
	2.04828e-06	4.33079e-14	10.3333	2.13509e-13		1.11e-07	-3.4e-13	0.584569	-3.4e-13
	2.04836e-06	3.6395e-13	10.3337	-1.49725e-13		1.11e-07	3.34e-13	0.585427	3.34e-13
	2.04844e-06	1.76451e-13	10.3342	-2.29772e-14		1.11e-07	4.26e-13	0.586284	4.26e-13
	2.04852e-06	3.82292e-13	10.3347	1.072e-13		1.12e-07	1.21e-13	0.587141	1.21e-13
	2.04859e-06	-1.28817e-13	10.3352	-3.89771e-14		1.12e-07	3.31e-13	0.587998	3.31e-13
	2.04867e-06	2.12135e-13	10.3357	-3.59116e-13		1.12e-07	1.1e-13	0.588855	1.1e-13
	2.04875e-06	3.67561e-13	10.3362	-1.66977e-13		1.12e-07	-6e-15	0.589712	-6e-15
	2.04883e-06	1.19022e-13	10.3367	4.28969e-13		1.12e-07	7.85e-14	0.590569	7.85e-14
	2.04891e-06	4.48747e-14	10.3372	1.4773e-13		1.12e-07	1.43e-13	0.591427	1.43e-13
	2.04898e-06	9.7878e-14	10.3376	-9.13588e-14		1.13e-07	6.17e-14	0.592284	6.17e-14
	2.04906e-06	1.72112e-13	10.3381	4.23362e-13		1.13e-07	2.83e-13	0.593141	2.83e-13
	2.04914e-06	2.03397e-13	10.3386	2.2291e-13		1.13e-07	1.17e-13	0.593998	1.17e-13
	2.04922e-06	-2.43859e-13	10.3391	8.22633e-14		1.13e-07	6.87e-14	0.594855	6.87e-14
	2.0493e-06	6.86083e-13	10.3396	3.38777e-13		1.13e-07	-1.39e-13	0.595712	-1.39e-13
	2.04938e-06	2.36515e-13	10.3401	5.31658e-14		1.13e-07	-7.45e-14	0.596569	-7.45e-14
	2.04945e-06	5.84315e-13	10.3406	3.72617e-13		1.14e-07	1.44e-13	0.597427	1.44e-13
	2.04953e-06	9.94227e-14	10.3411	3.12322e-13		1.14e-07	2.67e-13	0.598284	2.67e-13
	2.04961e-06	2.83149e-13	10.3416	-1.66434e-13		1.14e-07	-1.24e-13	0.599141	-1.24e-13
	2.04969e-06	1.96434e-13	10.342	2.19014e-14		1.14e-07	3.2e-13	0.599998	3.2e-13
	2.04977e-06	2.3913e-13	10.3425	1.13037e-13		1.14e-07	-5.77e-13	0.600855	-5.77e-13
	2.04984e-06	4.08548e-13	10.343	1.06813e-13		1.14e-07	-4.04e-13	0.601712	-4.04e-13
	2.04992e-06	4.32816e-14	10.3435	-2.96019e-13		1.14e-07	2.02e-14	0.602569	2.02e-14
	2.05e-06	2.45918e-13	10.344	-3.27094e-13		1.15e-07	4.33e-13	0.603427	4.33e-13
	2.05008e-06	3.20971e-13	10.3445	-7.20276e-14		1.15e-07	-6.8e-14	0.604284	-6.8e-14
	2.05016e-06	2.40737e-13	10.345	1.30039e-13		1.15e-07	7.04e-14	0.605141	7.04e-14
	2.05023e-06	-2.50828e-14	10.3455	-2.56191e-13		1.15e-07	-1.28e-13	0.605998	-1.28e-13
	2.05031e-06	-1.96262e-13	10.3459	-1.65514e-13		1.15e-07	2.51e-13	0.606855	2.51e-13
	2.05039e-06	3.46695e-13	10.3464	6.53133e-14		1.15e-07	-3.71e-14	0.607712	-3.71e-14
	2.05047e-06	2.81188e-13	10.3469	-2.27969e-13		1.16e-07	-2.15e-13	0.608569	-2.15e-13
	2.05055e-06	-9.60662e-14	10.3474	6.548e-14		1.16e-07	1.64e-13	0.609427	1.64e-13
	2.05062e-06	-2.15633e-13	10.3479	8.83306e-14		1.16e-07	-1.17e-13	0.610284	-1.17e-13
	2.0507e-06	-1.589e-13	10.3484	-1.43316e-14		1.16e-07	-1.86e-13	0.611141	-1.86e-13
	2.05078e-06	4.09858e-13	10.3489	-6.5889e-14		1.16e-07	-5.17e-13	0.611998	-5.17e-13
	2.05086e-06	7.9414e-15	10.3494	-1.31978e-14		1.16e-07	4.76e-14	0.612855	4.76e-14
	2.05094e-06	4.99592e-13	10.3499	-1.06733e-13		1.17e-07	1.58e-13	0.613712	1.58e-13
	2.05102e-06	8.16833e-14	10.3503	7.60833e-14		1.17e-07	-1.53e-13	0.614569	-1.53e-13
	2.05109e-06	7.4931e-14	10.3508	-3.29843e-13		1.17e-07	1.97e-14	0.615427	1.97e-14
	2.05117e-06	3.06875e-13	10.3513	-3.53661e-13		1.17e-07	6.47e-13	0.616284	6.47e-13
	2.05125e-06	4.01942e-13	10.3518	-1.43316e-14		1.17e-07	4.21e-13	0.617141	4.21e-13
	2.05133e-06	6.74585e-14	10.3523	-1.55021e-13		1.17e-07	4.65e-13	0.617998	4.65e-13
	2.05141e-06	5.77509e-13	10.3528	-1.31348e-13		1.18e-07	2.88e-13	0.618855	2.88e-13
	2.05148e-06	1.97283e-13	10.3533	3.1507e-13		1.18e-07	-8.64e-15	0.619712	-8.64e-15
	2.05156e-06	6.8172e-14	10.3538	1.22046e-13		1.18e-07	-8.31e-15	0.620569	-8.31e-15
	2.05164e-06	3.96139e-13	10.3542	1.01639e-13		1.18e-07	4.46e-13	0.621426	4.46e-13
	2.05172e-06	2.17827e-13	10.3547	2.99897e-13		1.18e-07	3.05e-13	0.622284	3.05e-13
	2.0518e-06	4.87118e-13	10.3552	3.5983e-13		1.18e-07	2.16e-13	0.623141	2.16e-13
	2.05188e-06	8.29769e-14	10.3557	-2.13484e-13		1.19e-07	2.4e-13	0.623998	2.4e-13
	2.05195e-06	5.31264e-14	10.3562	-1.36128e-13		1.19e-07	2.23e-13	0.624855	2.23e-13
	2.05203e-06	2.20619e-13	10.3567	1.24908e-13		1.19e-07	3.38e-13	0.625712	3.38e-13
	2.05211e-06	-2.152e-13	10.3572	-1.23963e-13		1.19e-07	1.93e-13	0.626569	1.93e-13
	2.05219e-06	1.94438e-13	10.3577	5.33891e-14		1.19e-07	-8.7e-14	0.627426	-8.7e-14
	2.05227e-06	3.78395e-13	10.3582	-2.25509e-13		1.19e-07	-3.46e-13	0.628284	-3.46e-13
	2.05234e-06	8.12696e-14	10.3586	-1.61194e-13		1.2e-07	5.19e-13	0.629141	5.19e-13
	2.05242e-06	2.17152e-14	10.3591	7.8124e-14		1.2e-07	1.75e-13	0.629998	1.75e-13
	2.0525e-06	2.81625e-13	10.3596	4.0642e-13		1.2e-07	3.28e-13	0.630855	3.28e-13
	2.05258e-06	-2.59802e-14	10.3601	-1.64985e-13		1.2e-07	1.35e-13	0.631712	1.35e-13
	2.05266e-06	2.85229e-15	10.3606	-6.30144e-14		1.2e-07	8.85e-14	0.632569	8.85e-14
	2.05273e-06	2.40901e-14	10.3611	1.46154e-13		1.2e-07	4.32e-13	0.633426	4.32e-13
	2.05281e-06	2.42263e-13	10.3616	4.9992e-14		1.21e-07	-1.53e-13	0.634284	-1.53e-13
	2.05289e-06	1.90595e-13	10.3621	-2.05825e-13		1.21e-07	2.58e-13	0.635141	2.58e-13
	2.05297e-06	-4.72376e-14	10.3625	1.47738e-13		1.21e-07	5.87e-13	0.635998	5.87e-13
	2.05305e-06	4.53043e-13	10.363	-1.07244e-13		1.21e-07	1.8e-13	0.636855	1.8e-13
	2.05312e-06	-1.1776e-13	10.3635	-5.01311e-14		1.21e-07	4.83e-13	0.637712	4.83e-13
	2.0532e-06	2.85885e-13	10.364	-3.38747e-13		1.21e-07	-3.92e-14	0.638569	-3.92e-14
	2.05328e-06	2.63054e-13	10.3645	4.37248e-14		1.21e-07	1.52e-13	0.639426	1.52e-13
	2.05336e-06	3.05838e-13	10.365	-3.90603e-14		1.22e-07	2.73e-13	0.640284	2.73e-13
	2.05344e-06	5.79767e-14	10.3655	-3.97704e-13		1.22e-07	2.08e-13	0.641141	2.08e-13
	2.05352e-06	3.63982e-13	10.366	-2.37367e-13		1.22e-07	-4.51e-13	0.641998	-4.51e-13
	2.05359e-06	4.24863e-13	10.3665	-1.44257e-13		1.22e-07	3.49e-13	0.642855	3.49e-13
	2.05367e-06	-3.51582e-15	10.3669	1.7774e-13		1.22e-07	6.37e-13	0.643712	6.37e-13
	2.05375e-06	-6.78645e-14	10.3674	1.83897e-13		1.22e-07	1.67e-13	0.644569	1.67e-13
	2.05383e-06	6.57819e-14	10.3679	1.8714e-13		1.23e-07	-1.56e-13	0.645426	-1.56e-13
	2.05391e-06	2.76536e-13	10.3684	2.73889e-13		1.23e-07	5.21e-14	0.646284	5.21e-14
	2.05398e-06	1.9432e-13	10.3689	1.70966e-13		1.23e-07	1.1e-13	0.647141	1.1e-13
	2.05406e-06	3.49596e-14	10.3694	2.47349e-13		1.23e-07	7.76e-14	0.647998	7.76e-14
	2.05414e-06	7.26118e-14	10.3699	8.83454e-14		1.23e-07	3.75e-13	0.648855	3.75e-13
	2.05422e-06	4.60711e-13	10.3704	9.70376e-14		1.23e-07	-1.73e-13	0.649712	-1.73e-13
	2.0543e-06	-5.40876e-14	10.3709	-3.62846e-13		1.24e-07	2.47e-13	0.650569	2.47e-13
	2.05438e-06	3.1212e-17	10.3713	-4.1331e-13		1.24e-07	-3.48e-14	0.651426	-3.48e-14
	2.05445e-06	2.17634e-13	10.3718	1.33572e-15		1.24e-07	6.26e-13	0.652284	6.26e-13
	2.05453e-06	1.67229e-13	10.3723	-3.14026e-13		1.24e-07	1.24e-13	0.653141	1.24e-13
	2.05461e-06	2.07216e-13	10.3728	7.35126e-14		1.24e-07	2.56e-13	0.653998	2.56e-13
	2.05469e-06	3.54306e-13	10.3733	1.61037e-13		1.24e-07	2.56e-13	0.654855	2.56e-13
	2.05477e-06	1.11057e-13	10.3738	-1.80379e-13		1.25e-07	1.65e-13	0.655712	1.65e-13
	2.05484e-06	4.76606e-13	10.3743	-5.06989e-13		1.25e-07	-3.21e-14	0.656569	-3.21e-14
	2.05492e-06	1.99618e-13	10.3748	-2.62304e-13		1.25e-07	2.69e-13	0.657426	2.69e-13
	2.055e-06	2.77813e-13	10.3752	3.13673e-13		1.25e-07	-1.06e-13	0.658284	-1.06e-13
	2.05508e-06	4.05317e-13	10.3757	2.76092e-13		1.25e-07	5.38e-13	0.659141	5.38e-13
	2.05516e-06	3.09215e-13	10.3762	9.20057e-14		1.25e-07	8.02e-15	0.659998	8.02e-15
	2.05523e-06	1.07539e-13	10.3767	1.31436e-13		1.26e-07	3.17e-13	0.660855	3.17e-13
	2.05531e-06	2.22599e-13	10.3772	2.50917e-13		1.26e-07	3.7e-13	0.661712	3.7e-13
	2.05539e-06	3.97188e-13	10.3777	4.04728e-14		1.26e-07	-1.03e-14	0.662569	-1.03e-14
	2.05547e-06	3.04441e-13	10.3782	3.2442e-13		1.26e-07	9.96e-14	0.663426	9.96e-14
	2.05555e-06	1.6615e-13	10.3787	1.8237e-13		1.26e-07	6.33e-14	0.664284	6.33e-14
	2.05562e-06	1.11877e-13	10.3791	2.67963e-13		1.26e-07	-4.31e-14	0.665141	-4.31e-14
	2.0557e-06	1.89124e-13	10.3796	4.25985e-14		1.27e-07	1.93e-13	0.665998	1.93e-13
	2.05578e-06	6.72258e-13	10.3801	-1.69657e-13		1.27e-07	3.71e-13	0.666855	3.71e-13
	2.05586e-06	3.56249e-14	10.3806	4.79395e-15		1.27e-07	3.32e-13	0.667712	3.32e-13
	2.05594e-06	3.93345e-13	10.3811	1.34501e-13		1.27e-07	1.61e-13	0.668569	1.61e-13
	2.05602e-06	1.24215e-13	10.3816	-1.84631e-13		1.27e-07	3.1e-13	0.669426	3.1e-13
	2.05609e-06	2.94688e-13	10.3821	4.68184e-14		1.27e-07	-1.77e-13	0.670283	-1.77e-13
	2.05617e-06	9.74478e-14	10.3826	-1.80568e-13		1.28e-07	1.38e-13	0.671141	1.38e-13
	2.05625e-06	-2.04444e-13	10.3831	-7.67554e-14		1.28e-07	9.34e-14	0.671998	9.34e-14
	2.05633e-06	1.58546e-13	10.3835	6.37507e-14		1.28e-07	4.87e-13	0.672855	4.87e-13
	2.05641e-06	1.00147e-13	10.384	-1.9337e-13		1.28e-07	-2.96e-14	0.673712	-2.96e-14
	2.05648e-06	2.73514e-13	10.3845	3.3445e-14		1.28e-07	-2.32e-13	0.674569	-2.32e-13
	2.05656e-06	2.72065e-13	10.385	-2.19551e-13		1.28e-07	-4.04e-14	0.675426	-4.04e-14
	2.05664e-06	4.00584e-13	10.3855	-2.65508e-13		1.28e-07	4.1e-13	0.676283	4.1e-13
	2.05672e-06	3.60916e-13	10.386	-3.59435e-14		1.29e-07	3.92e-13	0.677141	3.92e-13
	2.0568e-06	2.48452e-13	10.3865	-3.72295e-13		1.29e-07	2.05e-13	0.677998	2.05e-13
	2.05688e-06	1.09746e-13	10.387	-1.13177e-13		1.29e-07	1.59e-13	0.678855	1.59e-13
	2.05695e-06	1.65244e-13	10.3875	-2.22142e-13		1.29e-07	4.1e-13	0.679712	4.1e-13
	2.05703e-06	-1.56346e-13	10.3879	1.04101e-13		1.29e-07	2.62e-13	0.680569	2.62e-13
	2.05711e-06	4.435e-15	10.3884	1.86077e-13		1.29e-07	1.49e-15	0.681426	1.49e-15
	2.05719e-06	2.12592e-13	10.3889	-2.66675e-14		1.3e-07	3.06e-13	0.682283	3.06e-13
	2.05727e-06	6.93246e-14	10.3894	-3.88542e-14		1.3e-07	-1.87e-14	0.683141	-1.87e-14
	2.05734e-06	1.3598e-13	10.3899	1.11659e-13		1.3e-07	-2.22e-13	0.683998	-2.22e-13
	2.05742e-06	5.45782e-14	10.3904	8.6274e-14		1.3e-07	3.47e-13	0.684855	3.47e-13
	2.0575e-06	-2.50325e-13	10.3909	-4.85333e-13		1.3e-07	3.45e-13	0.685712	3.45e-13
	2.05758e-06	-2.43781e-14	10.3914	-2.31576e-13		1.3e-07	3.51e-13	0.686569	3.51e-13
	2.05766e-06	2.51581e-13	10.3918	1.22253e-13		1.31e-07	2.29e-13	0.687426	2.29e-13
	2.05773e-06	1.85827e-13	10.3923	-6.88495e-14		1.31e-07	2.47e-13	0.688283	2.47e-13
	2.05781e-06	-1.29877e-13	10.3928	-3.53569e-13		1.31e-07	-1.67e-13	0.689141	-1.67e-13
	2.05789e-06	-2.58546e-14	10.3933	-1.04137e-13		1.31e-07	1.27e-14	0.689998	1.27e-14
	2.05797e-06	3.54113e-13	10.3938	-1.05087e-13		1.31e-07	-1.14e-13	0.690855	-1.14e-13
	2.05805e-06	3.44671e-13	10.3943	-8.84298e-14		1.31e-07	1.24e-13	0.691712	1.24e-13
	2.05812e-06	6.00924e-13	10.3948	-1.91351e-13		1.32e-07	1.17e-13	0.692569	1.17e-13
	2.0582e-06	2.85084e-13	10.3953	2.00369e-13		1.32e-07	4.09e-13	0.693426	4.09e-13
	2.05828e-06	1.70157e-13	10.3958	7.03954e-14		1.32e-07	-1.77e-13	0.694283	-1.77e-13
	2.05836e-06	1.75019e-13	10.3962	-3.63992e-13		1.32e-07	-1.48e-13	0.695141	-1.48e-13
	2.05844e-06	3.40057e-13	10.3967	-1.33808e-13		1.32e-07	-8.85e-14	0.695998	-8.85e-14
	2.05852e-06	-1.95761e-13	10.3972	-1.65988e-13		1.32e-07	3.63e-14	0.696855	3.63e-14
	2.05859e-06	-5.34799e-14	10.3977	4.49623e-14		1.33e-07	4.91e-14	0.697712	4.91e-14
	2.05867e-06	-3.49e-14	10.3982	-1.50987e-13		1.33e-07	1.92e-13	0.698569	1.92e-13
	2.05875e-06	-4.87535e-13	10.3987	9.27869e-14		1.33e-07	2.7e-13	0.699426	2.7e-13
	2.05883e-06	-3.81796e-13	10.3992	6.74016e-14		1.33e-07	-4.88e-16	0.700283	-4.88e-16
	2.05891e-06	3.59422e-13	10.3997	-8.34354e-15		1.33e-07	1.89e-13	0.701141	1.89e-13
	2.05898e-06	-5.35761e-15	10.4001	2.07317e-13		1.33e-07	5.49e-13	0.701998	5.49e-13
	2.05906e-06	3.04914e-13	10.4006	-8.045e-14		1.34e-07	6.06e-13	0.702855	6.06e-13
	2.05914e-06	3.62393e-13	10.4011	-2.92328e-13		1.34e-07	5.14e-13	0.703712	5.14e-13
	2.05922e-06	9.21347e-14	10.4016	-3.01525e-13		1.34e-07	3.1e-13	0.704569	3.1e-13
	2.0593e-06	9.10184e-15	10.4021	6.84907e-14		1.34e-07	4.03e-13	0.705426	4.03e-13
	2.05938e-06	-2.79427e-13	10.4026	-3.2494e-14		1.34e-07	-2.5e-14	0.706283	-2.5e-14
	2.05945e-06	2.20055e-13	10.4031	5.17256e-14		1.34e-07	5.77e-14	0.707141	5.77e-14
	2.05953e-06	3.43447e-13	10.4036	-2.5777e-13		1.35e-07	4.88e-13	0.707998	4.88e-13
	2.05961e-06	1.91326e-13	10.4041	-1.57184e-13		1.35e-07	-2.44e-13	0.708855	-2.44e-13
	2.05969e-06	2.631e-13	10.4045	-1.78616e-13		1.35e-07	-1.54e-14	0.709712	-1.54e-14
	2.05977e-06	3.16237e-13	10.405	2.06153e-13		1.35e-07	2.75e-14	0.710569	2.75e-14
	2.05984e-06	1.47918e-13	10.4055	-1.96381e-13		1.35e-07	3.24e-13	0.711426	3.24e-13
	2.05992e-06	2.84115e-13	10.406	3.32932e-13		1.35e-07	-3.57e-13	0.712283	-3.57e-13
	2.06e-06	1.63314e-13	10.4065	6.59176e-14		1.35e-07	3.07e-13	0.71314	3.07e-13
	2.06008e-06	1.1566e-13	10.407	3.64348e-13		1.36e-07	3.19e-14	0.713998	3.19e-14
	2.06016e-06	1.67238e-13	10.4075	6.79114e-14		1.36e-07	-1.32e-13	0.714855	-1.32e-13
	2.06023e-06	1.19039e-13	10.408	-1.26296e-13		1.36e-07	7.46e-14	0.715712	7.46e-14
	2.06031e-06	1.33275e-13	10.4084	7.68921e-14		1.36e-07	8.13e-14	0.716569	8.13e-14
	2.06039e-06	3.19076e-13	10.4089	-1.724e-13		1.36e-07	2.08e-14	0.717426	2.08e-14
	2.06047e-06	-8.92401e-14	10.4094	1.19753e-13		1.36e-07	2.24e-13	0.718283	2.24e-13
	2.06055e-06	3.0817e-13	10.4099	2.61469e-13		1.37e-07	2.4e-13	0.71914	2.4e-13
	2.06062e-06	1.45554e-13	10.4104	-1.43438e-13		1.37e-07	4.96e-13	0.719998	4.96e-13
	2.0607e-06	1.67884e-13	10.4109	2.38476e-13		1.37e-07	1.13e-13	0.720855	1.13e-13
	2.06078e-06	-1.51764e-13	10.4114	3.05629e-14		1.37e-07	6.14e-13	0.721712	6.14e-13
	2.06086e-06	2.14408e-13	10.4119	-4.24136e-15		1.37e-07	2.22e-13	0.722569	2.22e-13
	2.06094e-06	1.4171e-13	10.4124	-2.64521e-13		1.37e-07	-3.46e-13	0.723426	-3.46e-13
	2.06102e-06	6.91402e-14	10.4128	-1.7965e-13		1.38e-07	1.88e-13	0.724283	1.88e-13
	2.06109e-06	4.7108e-15	10.4133	-1.67996e-13		1.38e-07	2.22e-13	0.72514	2.22e-13
	2.06117e-06	2.7837e-13	10.4138	2.20706e-13		1.38e-07	-5.4e-13	0.725998	-5.4e-13
	2.06125e-06	3.01823e-13	10.4143	3.93962e-13		1.38e-07	9.88e-14	0.726855	9.88e-14
	2.06133e-06	-1.02382e-15	10.4148	-4.97459e-14		1.38e-07	-1.38e-13	0.727712	-1.38e-13
	2.06141e-06	2.59108e-13	10.4153	-8.09425e-14		1.38e-07	6.89e-13	0.728569	6.89e-13
	2.06148e-06	-1.10177e-14	10.4158	-1.52684e-14		1.39e-07	-5.52e-14	0.729426	-5.52e-14
	2.06156e-06	-5.57694e-14	10.4163	-2.41854e-14		1.39e-07	-3.1e-13	0.730283	-3.1e-13
	2.06164e-06	2.7737e-13	10.4167	-4.45219e-13		1.39e-07	5.49e-13	0.73114	5.49e-13
	2.06172e-06	-3.30898e-13	10.4172	-2.5184e-13		1.39e-07	2.59e-14	0.731998	2.59e-14
	2.0618e-06	9.85362e-14	10.4177	-2.57625e-14		1.39e-07	-2.63e-13	0.732855	-2.63e-13
	2.06188e-06	-1.57543e-14	10.4182	2.59288e-14		1.39e-07	2.24e-13	0.733712	2.24e-13
	2.06195e-06	-1.06947e-13	10.4187	2.12346e-13		1.4e-07	4.07e-13	0.734569	4.07e-13
	2.06203e-06	2.10179e-15	10.4192	6.54581e-14		1.4e-07	-1.47e-13	0.735426	-1.47e-13
	2.06211e-06	4.70241e-14	10.4197	-2.70094e-13		1.4e-07	4.3e-14	0.736283	4.3e-14
	2.06219e-06	-1.91473e-13	10.4202	1.35971e-14		1.4e-07	2.24e-13	0.73714	2.24e-13
	2.06227e-06	3.36671e-13	10.4207	-3.2983e-13		1.4e-07	1.28e-13	0.737998	1.28e-13
	2.06234e-06	2.24766e-13	10.4211	1.29834e-13		1.4e-07	-1.78e-13	0.738855	-1.78e-13
	2.06242e-06	3.11694e-13	10.4216	-2.53899e-13		1.41e-07	3.38e-14	0.739712	3.38e-14
	2.0625e-06	-3.21832e-14	10.4221	-8.147e-14		1.41e-07	3.49e-13	0.740569	3.49e-13
	2.06258e-06	3.3814e-13	10.4226	-3.93252e-13		1.41e-07	2.09e-13	0.741426	2.09e-13
	2.06266e-06	1.13884e-13	10.4231	-2.20751e-13		1.41e-07	9.08e-14	0.742283	9.08e-14
	2.06273e-06	5.37786e-13	10.4236	-6.94974e-14		1.41e-07	4.53e-13	0.74314	4.53e-13
	2.06281e-06	4.22617e-13	10.4241	-4.69048e-14		1.41e-07	1.15e-13	0.743998	1.15e-13
	2.06289e-06	2.23173e-13	10.4246	2.21075e-13		1.42e-07	5.95e-14	0.744855	5.95e-14
	2.06297e-06	2.52178e-13	10.425	-2.33257e-13		1.42e-07	2.25e-13	0.745712	2.25e-13
	2.06305e-06	4.57441e-13	10.4255	-7.94284e-14		1.42e-07	1.22e-13	0.746569	1.22e-13
	2.06312e-06	-8.42628e-15	10.426	2.45012e-13		1.42e-07	3.22e-13	0.747426	3.22e-13
	2.0632e-06	-1.10353e-14	10.4265	-1.55429e-13		1.42e-07	-5.3e-14	0.748283	-5.3e-14
	2.06328e-06	3.03263e-13	10.427	-1.34657e-13		1.42e-07	-6.2e-14	0.74914	-6.2e-14
	2.06336e-06	3.13796e-13	10.4275	-9.60385e-14		1.42e-07	3.52e-13	0.749998	3.52e-13
	2.06344e-06	4.78996e-14	10.428	7.0873e-14		1.43e-07	1.62e-13	0.750855	1.62e-13
	2.06352e-06	-1.46287e-13	10.4285	-9.7554e-14		1.43e-07	4.92e-14	0.751712	4.92e-14
	2.06359e-06	3.0287e-13	10.429	1.68624e-13		1.43e-07	1.2e-13	0.752569	1.2e-13
	2.06367e-06	1.90086e-13	10.4294	-4.66267e-14		1.43e-07	2.71e-14	0.753426	2.71e-14
	2.06375e-06	2.64159e-13	10.4299	-2.27934e-13		1.43e-07	1.93e-14	0.754283	1.93e-14
	2.06383e-06	-6.72772e-15	10.4304	-7.38924e-14		1.43e-07	4.39e-14	0.75514	4.39e-14
	2.06391e-06	7.15496e-14	10.4309	-1.00587e-13		1.44e-07	-1.03e-14	0.755997	-1.03e-14
	2.06398e-06	8.34409e-14	10.4314	-1.43403e-14		1.44e-07	-3.49e-13	0.756855	-3.49e-13
	2.06406e-06	3.89379e-13	10.4319	-9.8971e-15		1.44e-07	3.46e-15	0.757712	3.46e-15
	2.06414e-06	1.74295e-13	10.4324	-3.25314e-13		1.44e-07	6.13e-13	0.758569	6.13e-13
	2.06422e-06	-1.01383e-13	10.4329	3.59756e-13		1.44e-07	3.51e-13	0.759426	3.51e-13
	2.0643e-06	3.5746e-14	10.4334	-4.52662e-14		1.44e-07	-1.94e-13	0.760283	-1.94e-13
	2.06438e-06	2.09908e-14	10.4338	5.47111e-14		1.45e-07	-6.23e-14	0.76114	-6.23e-14
	2.06445e-06	3.54166e-13	10.4343	1.73478e-13		1.45e-07	-4.17e-14	0.761997	-4.17e-14
	2.06453e-06	6.57621e-13	10.4348	-3.89639e-14		1.45e-07	2.82e-13	0.762855	2.82e-13
	2.06461e-06	1.62928e-13	10.4353	2.49717e-13		1.45e-07	-5.57e-14	0.763712	-5.57e-14
	2.06469e-06	-3.23232e-14	10.4358	3.11559e-13		1.45e-07	4.72e-13	0.764569	4.72e-13
	2.06477e-06	3.67379e-13	10.4363	1.55867e-13		1.45e-07	7.93e-13	0.765426	7.93e-13
	2.06484e-06	1.44643e-13	10.4368	-6.89983e-14		1.46e-07	2.13e-13	0.766283	2.13e-13
	2.06492e-06	-5.79893e-14	10.4373	5.27218e-14		1.46e-07	3.22e-13	0.76714	3.22e-13
	2.065e-06	3.03995e-13	10.4377	9.50939e-14		1.46e-07	-1.44e-14	0.767997	-1.44e-14
	2.06508e-06	-1.01405e-13	10.4382	1.61716e-13		1.46e-07	2.28e-14	0.768855	2.28e-14
	2.06516e-06	7.87077e-14	10.4387	-4.38091e-14		1.46e-07	-7.43e-14	0.769712	-7.43e-14
	2.06523e-06	3.58631e-13	10.4392	1.92201e-13		1.46e-07	2.78e-13	0.770569	2.78e-13
	2.06531e-06	8.77747e-14	10.4397	-8.45605e-14		1.47e-07	3.5e-13	0.771426	3.5e-13
	2.06539e-06	-6.78549e-15	10.4402	-2.63511e-13		1.47e-07	1.87e-13	0.772283	1.87e-13
	2.06547e-06	7.50443e-13	10.4407	-2.742e-13		1.47e-07	2.97e-13	0.77314	2.97e-13
	2.06555e-06	1.88839e-13	10.4412	2.45854e-14		1.47e-07	-1.54e-13	0.773997	-1.54e-13
	2.06562e-06	4.06539e-13	10.4416	-7.37655e-14		1.47e-07	4.01e-13	0.774855	4.01e-13
	2.0657e-06	-2.70746e-14	10.4421	-3.31717e-13		1.47e-07	2.43e-13	0.775712	2.43e-13
	2.06578e-06	-2.41211e-14	10.4426	-1.31835e-13		1.48e-07	1.47e-15	0.776569	1.47e-15
	2.06586e-06	1.14044e-13	10.4431	1.26503e-13		1.48e-07	5.3e-13	0.777426	5.3e-13
	2.06594e-06	3.17211e-13	10.4436	-2.96154e-13		1.48e-07	2.75e-13	0.778283	2.75e-13
	2.06602e-06	2.93161e-13	10.4441	-2.08199e-13		1.48e-07	-2.63e-13	0.77914	-2.63e-13
	2.06609e-06	1.4386e-13	10.4446	-8.98617e-14		1.48e-07	1.07e-13	0.779997	1.07e-13
	2.06617e-06	-3.25103e-13	10.4451	-1.76117e-13		1.48e-07	5.23e-13	0.780855	5.23e-13
	2.06625e-06	1.61563e-13	10.4456	-5.01224e-14		1.49e-07	2.17e-13	0.781712	2.17e-13
	2.06633e-06	1.50763e-13	10.446	1.74792e-13		1.49e-07	3.76e-13	0.782569	3.76e-13
	2.06641e-06	1.35713e-13	10.4465	-4.17419e-15		1.49e-07	1.23e-13	0.783426	1.23e-13
	2.06648e-06	2.72643e-13	10.447	-9.29391e-14		1.49e-07	-1.26e-14	0.784283	-1.26e-14
	2.06656e-06	3.74731e-13	10.4475	-1.42046e-13		1.49e-07	-8.69e-14	0.78514	-8.69e-14
	2.06664e-06	-5.11252e-14	10.448	-1.044e-13		1.49e-07	-7.51e-14	0.785997	-7.51e-14
	2.06672e-06	3.14015e-13	10.4485	-1.23017e-13		1.49e-07	2.88e-14	0.786855	2.88e-14
	2.0668e-06	-1.17238e-13	10.449	2.75373e-13		1.5e-07	-6.28e-14	0.787712	-6.28e-14
	2.06688e-06	8.10342e-16	10.4495	4.16463e-13		1.5e-07	3.97e-13	0.788569	3.97e-13
	2.06695e-06	2.62942e-13	10.45	1.51656e-13		1.5e-07	2.56e-13	0.789426	2.56e-13
	2.06703e-06	-4.22684e-15	10.4504	9.47091e-14		1.5e-07	1.58e-13	0.790283	1.58e-13
	2.06711e-06	3.43625e-13	10.4509	-7.30782e-14		1.5e-07	1.08e-13	0.79114	1.08e-13
	2.06719e-06	-2.62297e-14	10.4514	2.1932e-14		1.5e-07	4.04e-13	0.791997	4.04e-13
	2.06727e-06	3.95116e-14	10.4519	1.30289e-13		1.51e-07	1.21e-13	0.792855	1.21e-13
	2.06734e-06	-6.16309e-14	10.4524	-2.74248e-14		1.51e-07	5.88e-13	0.793712	5.88e-13
	2.06742e-06	1.91108e-13	10.4529	1.85684e-14		1.51e-07	3.86e-13	0.794569	3.86e-13
	2.0675e-06	5.68695e-15	10.4534	-2.99813e-14		1.51e-07	5.71e-14	0.795426	5.71e-14
	2.06758e-06	1.45725e-13	10.4539	7.90809e-14		1.51e-07	6.64e-13	0.796283	6.64e-13
	2.06766e-06	-7.68917e-14	10.4543	3.20138e-13		1.51e-07	-3.27e-14	0.79714	-3.27e-14
	2.06773e-06	2.91729e-13	10.4548	-1.2296e-14		1.52e-07	1.47e-13	0.797997	1.47e-13
	2.06781e-06	1.02098e-13	10.4553	-2.19525e-13		1.52e-07	5.11e-13	0.798854	5.11e-13
	2.06789e-06	2.17968e-13	10.4558	2.33925e-13		1.52e-07	-3.38e-13	0.799712	-3.38e-13
	2.06797e-06	1.46683e-13	10.4563	1.53832e-14		1.52e-07	2.5e-13	0.800569	2.5e-13
	2.06805e-06	3.46668e-13	10.4568	1.17992e-13		1.52e-07	3.01e-13	0.801426	3.01e-13
	2.06813e-06	-1.89079e-13	10.4573	1.49914e-13		1.52e-07	6.13e-13	0.802283	6.13e-13
	2.0682e-06	8.25917e-14	10.4578	-6.30055e-14		1.53e-07	2.09e-13	0.80314	2.09e-13
	2.06828e-06	8.18588e-14	10.4583	4.14879e-13		1.53e-07	2.98e-13	0.803997	2.98e-13
	2.06836e-06	2.89798e-13	10.4587	6.35681e-13		1.53e-07	-3.69e-13	0.804854	-3.69e-13
	2.06844e-06	2.4854e-13	10.4592	3.12076e-13		1.53e-07	2.4e-13	0.805712	2.4e-13
	2.06852e-06	2.03814e-13	10.4597	3.08684e-13		1.53e-07	4.33e-13	0.806569	4.33e-13
	2.06859e-06	3.98882e-13	10.4602	4.76199e-13		1.53e-07	2.86e-14	0.807426	2.86e-14
	2.06867e-06	1.30105e-13	10.4607	-4.21774e-13		1.54e-07	-4.5e-14	0.808283	-4.5e-14
	2.06875e-06	-7.61688e-14	10.4612	-1.10699e-13		1.54e-07	6.32e-14	0.80914	6.32e-14
	2.06883e-06	2.09072e-13	10.4617	-1.05143e-14		1.54e-07	2.12e-13	0.809997	2.12e-13
	2.06891e-06	1.50065e-13	10.4622	2.03897e-13		1.54e-07	-2.71e-13	0.810854	-2.71e-13
	2.06898e-06	6.801e-14	10.4626	-1.00298e-13		1.54e-07	2.09e-13	0.811712	2.09e-13
	2.06906e-06	6.34539e-13	10.4631	9.75848e-14		1.54e-07	3.71e-13	0.812569	3.71e-13
	2.06914e-06	2.89132e-13	10.4636	-2.00343e-13		1.55e-07	1.09e-13	0.813426	1.09e-13
	2.06922e-06	2.01972e-13	10.4641	-8.07827e-14		1.55e-07	-1.02e-13	0.814283	-1.02e-13
	2.0693e-06	-5.56895e-14	10.4646	3.90552e-14		1.55e-07	2.27e-13	0.81514	2.27e-13
	2.06937e-06	2.58359e-13	10.4651	-1.68714e-13		1.55e-07	5.93e-13	0.815997	5.93e-13
	2.06945e-06	-4.3359e-14	10.4656	-2.10699e-13		1.55e-07	3.22e-13	0.816854	3.22e-13
	2.06953e-06	2.09875e-13	10.4661	-7.77387e-14		1.55e-07	3.15e-13	0.817712	3.15e-13
	2.06961e-06	1.22721e-13	10.4666	1.05242e-14		1.56e-07	4.49e-13	0.818569	4.49e-13
	2.06969e-06	5.13009e-14	10.467	1.15489e-13		1.56e-07	5.02e-13	0.819426	5.02e-13
	2.06977e-06	2.03665e-13	10.4675	-9.01935e-15		1.56e-07	2.75e-13	0.820283	2.75e-13
	2.06984e-06	-1.32013e-13	10.468	1.73036e-13		1.56e-07	-1.37e-13	0.82114	-1.37e-13
	2.06992e-06	1.44443e-13	10.4685	2.27399e-13		1.56e-07	-2.93e-13	0.821997	-2.93e-13
	2.07e-06	-1.37099e-14	10.469	2.22437e-13		1.56e-07	2.76e-13	0.822854	2.76e-13
	2.07008e-06	3.25322e-13	10.4695	-1.32635e-13		1.56e-07	-6.44e-14	0.823712	-6.44e-14
	2.07016e-06	1.72333e-13	10.47	-1.58058e-13		1.57e-07	-1.28e-13	0.824569	-1.28e-13
	2.07023e-06	1.24498e-13	10.4705	-1.76441e-13		1.57e-07	2.66e-13	0.825426	2.66e-13
	2.07031e-06	2.04716e-13	10.4709	-3.09925e-14		1.57e-07	1.31e-13	0.826283	1.31e-13
	2.07039e-06	2.58617e-13	10.4714	-5.4272e-14		1.57e-07	-1e-13	0.82714	-1e-13
	2.07047e-06	-1.91994e-14	10.4719	-6.35527e-14		1.57e-07	-4.83e-14	0.827997	-4.83e-14
	2.07055e-06	4.83102e-13	10.4724	3.70118e-13		1.57e-07	4.93e-13	0.828854	4.93e-13
	2.07063e-06	3.93065e-14	10.4729	1.73417e-13		1.58e-07	1.97e-13	0.829712	1.97e-13
	2.0707e-06	3.95254e-14	10.4734	-1.15895e-13		1.58e-07	-1.42e-13	0.830569	-1.42e-13
	2.07078e-06	4.85876e-13	10.4739	-4.13936e-13		1.58e-07	-3.43e-13	0.831426	-3.43e-13
	2.07086e-06	9.68669e-14	10.4744	-2.22694e-13		1.58e-07	4.1e-14	0.832283	4.1e-14
	2.07094e-06	4.40994e-13	10.4749	-2.16311e-13		1.58e-07	6.23e-13	0.83314	6.23e-13
	2.07102e-06	4.8721e-13	10.4753	7.46525e-14		1.58e-07	-2.56e-14	0.833997	-2.56e-14
	2.07109e-06	6.78901e-13	10.4758	3.30545e-13		1.59e-07	-3.1e-13	0.834854	-3.1e-13
	2.07117e-06	-1.00156e-14	10.4763	3.00284e-13		1.59e-07	2.21e-14	0.835712	2.21e-14
	2.07125e-06	6.28931e-13	10.4768	-1.15181e-13		1.59e-07	3.87e-13	0.836569	3.87e-13
	2.07133e-06	4.97307e-13	10.4773	-3.26258e-13		1.59e-07	-2.15e-13	0.837426	-2.15e-13
	2.07141e-06	3.61603e-13	10.4778	-2.92779e-14		1.59e-07	5.19e-13	0.838283	5.19e-13
	2.07148e-06	-8.35619e-15	10.4783	-3.09461e-13		1.59e-07	3.26e-13	0.83914	3.26e-13
	2.07156e-06	1.89356e-13	10.4788	-1.34824e-13		1.6e-07	1.47e-13	0.839997	1.47e-13
	2.07164e-06	2.76049e-13	10.4792	1.80856e-14		1.6e-07	2.96e-13	0.840854	2.96e-13
	2.07172e-06	3.11288e-13	10.4797	1.44814e-13		1.6e-07	2.78e-13	0.841711	2.78e-13
	2.0718e-06	2.74684e-13	10.4802	3.18181e-13		1.6e-07	4.05e-13	0.842569	4.05e-13
	2.07187e-06	2.15214e-13	10.4807	-1.29128e-13		1.6e-07	6.37e-13	0.843426	6.37e-13
	2.07195e-06	5.53195e-14	10.4812	1.24378e-15		1.6e-07	3.38e-13	0.844283	3.38e-13
	2.07203e-06	-1.36052e-17	10.4817	-1.28468e-13		1.61e-07	5.48e-14	0.84514	5.48e-14
	2.07211e-06	3.06525e-13	10.4822	-4.15117e-14		1.61e-07	3.87e-13	0.845997	3.87e-13
	2.07219e-06	4.10317e-13	10.4827	4.62681e-13		1.61e-07	5.23e-13	0.846854	5.23e-13
	2.07227e-06	3.03005e-13	10.4832	2.46745e-13		1.61e-07	-1.15e-13	0.847711	-1.15e-13
	2.07234e-06	3.31297e-13	10.4836	1.57106e-13		1.61e-07	-2.21e-14	0.848569	-2.21e-14
	2.07242e-06	1.65711e-13	10.4841	2.24454e-13		1.61e-07	-8.46e-14	0.849426	-8.46e-14
	2.0725e-06	-7.39143e-14	10.4846	8.55377e-14		1.62e-07	2.17e-13	0.850283	2.17e-13
	2.07258e-06	-2.16924e-13	10.4851	-1.28126e-13		1.62e-07	3.81e-13	0.85114	3.81e-13
	2.07266e-06	-1.32884e-13	10.4856	-4.04079e-13		1.62e-07	2.19e-13	0.851997	2.19e-13
	2.07273e-06	4.12632e-14	10.4861	1.93711e-14		1.62e-07	5.38e-13	0.852854	5.38e-13
	2.07281e-06	1.70773e-15	10.4866	-1.52846e-13		1.62e-07	3.38e-14	0.853711	3.38e-14
	2.07289e-06	5.99023e-15	10.4871	4.26716e-14		1.62e-07	3.86e-13	0.854569	3.86e-13
	2.07297e-06	1.33477e-14	10.4875	-1.80079e-13		1.63e-07	-7.8e-14	0.855426	-7.8e-14
	2.07305e-06	2.14913e-13	10.488	4.70998e-14		1.63e-07	-1.49e-14	0.856283	-1.49e-14
	2.07313e-06	2.02961e-13	10.4885	-5.38383e-15		1.63e-07	2.36e-13	0.85714	2.36e-13
	2.0732e-06	-2.43133e-13	10.489	4.23095e-14		1.63e-07	7.54e-14	0.857997	7.54e-14
	2.07328e-06	2.53872e-13	10.4895	-1.84904e-13		1.63e-07	3.42e-13	0.858854	3.42e-13
	2.07336e-06	-2.08581e-13	10.49	-5.24215e-13		1.63e-07	1.8e-13	0.859711	1.8e-13
	2.07344e-06	1.83038e-15	10.4905	-1.80687e-13		1.63e-07	1.31e-13	0.860569	1.31e-13
	2.07352e-06	3.90727e-14	10.491	-2.64683e-13		1.64e-07	2.77e-13	0.861426	2.77e-13
	2.07359e-06	1.46084e-13	10.4915	1.78819e-13		1.64e-07	-2.05e-13	0.862283	-2.05e-13
	2.07367e-06	1.81739e-13	10.4919	-1.82011e-13		1.64e-07	-1.41e-13	0.86314	-1.41e-13
	2.07375e-06	4.75958e-13	10.4924	3.87901e-15		1.64e-07	-1.88e-14	0.863997	-1.88e-14
	2.07383e-06	1.19643e-13	10.4929	1.26415e-13		1.64e-07	2.33e-13	0.864854	2.33e-13
	2.07391e-06	-5.93147e-14	10.4934	4.38455e-13		1.64e-07	2.32e-13	0.865711	2.32e-13
	2.07398e-06	2.54034e-13	10.4939	-2.17091e-13		1.65e-07	2.61e-13	0.866569	2.61e-13
	2.07406e-06	1.0694e-13	10.4944	-5.41497e-14		1.65e-07	8.51e-14	0.867426	8.51e-14
	2.07414e-06	-2.00953e-13	10.4949	-3.49632e-13		1.65e-07	1.5e-13	0.868283	1.5e-13
	2.07422e-06	6.61741e-13	10.4954	1.05692e-13		1.65e-07	1.85e-13	0.86914	1.85e-13
	2.0743e-06	2.30046e-13	10.4959	-1.25611e-13		1.65e-07	-3.15e-14	0.869997	-3.15e-14
	2.07437e-06	1.99687e-13	10.4963	-4.76928e-14		1.65e-07	1.07e-13	0.870854	1.07e-13
	2.07445e-06	4.93823e-13	10.4968	1.34702e-14		1.66e-07	2.54e-14	0.871711	2.54e-14
	2.07453e-06	1.02148e-13	10.4973	-7.42453e-14		1.66e-07	4e-13	0.872569	4e-13
	2.07461e-06	3.4928e-13	10.4978	-2.43343e-13		1.66e-07	-1.62e-14	0.873426	-1.62e-14
	2.07469e-06	1.43418e-13	10.4983	-1.84338e-13		1.66e-07	1.07e-13	0.874283	1.07e-13
	2.07477e-06	-1.96885e-14	10.4988	9.52622e-14		1.66e-07	-6.24e-13	0.87514	-6.24e-13
	2.07484e-06	3.18209e-13	10.4993	-8.12335e-14		1.66e-07	2.16e-13	0.875997	2.16e-13
	2.07492e-06	2.39535e-14	10.4998	1.19598e-13		1.67e-07	3.35e-13	0.876854	3.35e-13
	2.075e-06	4.21659e-13	10.5002	8.28849e-14		1.67e-07	1.49e-13	0.877711	1.49e-13
	2.07508e-06	-2.02509e-13	10.5007	2.13401e-13		1.67e-07	1.62e-13	0.878569	1.62e-13
	2.07516e-06	2.01369e-13	10.5012	-1.56377e-13		1.67e-07	3.63e-13	0.879426	3.63e-13
	2.07523e-06	2.69136e-13	10.5017	2.33551e-13		1.67e-07	1.6e-13	0.880283	1.6e-13
	2.07531e-06	-7.81167e-14	10.5022	-5.89475e-14		1.67e-07	1.95e-14	0.88114	1.95e-14
	2.07539e-06	1.28652e-13	10.5027	1.82822e-13		1.68e-07	2.37e-13	0.881997	2.37e-13
	2.07547e-06	1.4878e-13	10.5032	9.67485e-15		1.68e-07	-8.3e-14	0.882854	-8.3e-14
	2.07555e-06	3.86659e-13	10.5037	-1.85605e-14		1.68e-07	1.75e-13	0.883711	1.75e-13
	2.07563e-06	4.6318e-13	10.5041	8.59274e-14		1.68e-07	4.49e-13	0.884568	4.49e-13
	2.0757e-06	1.50137e-13	10.5046	1.04922e-13		1.68e-07	1.65e-13	0.885426	1.65e-13
	2.07578e-06	7.03208e-14	10.5051	6.90261e-14		1.68e-07	3.33e-14	0.886283	3.33e-14
	2.07586e-06	3.57926e-13	10.5056	-8.39083e-14		1.69e-07	3.92e-13	0.88714	3.92e-13
	2.07594e-06	6.46262e-14	10.5061	-2.35139e-13		1.69e-07	1.76e-13	0.887997	1.76e-13
	2.07602e-06	8.59668e-14	10.5066	-3.06148e-13		1.69e-07	3.5e-14	0.888854	3.5e-14
	2.07609e-06	-2.37695e-14	10.5071	-2.65826e-13		1.69e-07	-2.77e-13	0.889711	-2.77e-13
	2.07617e-06	3.16785e-13	10.5076	1.3933e-13		1.69e-07	1.32e-13	0.890568	1.32e-13
	2.07625e-06	-1.72606e-13	10.5081	7.52242e-14		1.69e-07	2.12e-13	0.891426	2.12e-13
	2.07633e-06	4.20669e-13	10.5085	2.48435e-13		1.7e-07	3.67e-13	0.892283	3.67e-13
	2.07641e-06	1.31922e-13	10.509	3.3208e-13		1.7e-07	5.41e-13	0.89314	5.41e-13
	2.07648e-06	5.49347e-13	10.5095	-3.60512e-13		1.7e-07	6.38e-14	0.893997	6.38e-14
	2.07656e-06	5.12598e-13	10.51	-7.23866e-14		1.7e-07	-1.77e-13	0.894854	-1.77e-13
	2.07664e-06	3.09241e-13	10.5105	-9.67157e-14		1.7e-07	2.52e-13	0.895711	2.52e-13
	2.07672e-06	4.70127e-13	10.511	-2.29908e-13		1.7e-07	3.1e-13	0.896568	3.1e-13
	2.0768e-06	3.14999e-13	10.5115	-8.81225e-14		1.7e-07	3.73e-13	0.897426	3.73e-13
	2.07687e-06	6.62323e-13	10.512	3.04638e-13		1.71e-07	1.4e-13	0.898283	1.4e-13
	2.07695e-06	6.19734e-13	10.5125	4.02301e-14		1.71e-07	1.04e-13	0.89914	1.04e-13
	2.07703e-06	2.82426e-13	10.5129	1.48085e-13		1.71e-07	1.39e-14	0.899997	1.39e-14
	2.07711e-06	1.45011e-13	10.5134	2.29568e-13		1.71e-07	-6.28e-13	0.900854	-6.28e-13
	2.07719e-06	1.57894e-13	10.5139	-1.20509e-13		1.71e-07	5.34e-14	0.901711	5.34e-14
	2.07727e-06	2.17388e-13	10.5144	2.52626e-13		1.71e-07	3.03e-13	0.902568	3.03e-13
	2.07734e-06	2.96833e-13	10.5149	1.97196e-13		1.72e-07	-2.7e-13	0.903426	-2.7e-13
	2.07742e-06	1.30206e-13	10.5154	2.17261e-13		1.72e-07	4.03e-13	0.904283	4.03e-13
	2.0775e-06	2.93992e-13	10.5159	-7.43302e-14		1.72e-07	3.42e-13	0.90514	3.42e-13
	2.07758e-06	5.96971e-14	10.5164	-2.49603e-14		1.72e-07	1.1e-13	0.905997	1.1e-13
	2.07766e-06	6.15257e-14	10.5168	-2.33444e-14		1.72e-07	-5.48e-14	0.906854	-5.48e-14
	2.07773e-06	1.82605e-13	10.5173	3.16401e-13		1.72e-07	4.77e-13	0.907711	4.77e-13
	2.07781e-06	-1.33007e-13	10.5178	-2.59903e-13		1.73e-07	3.44e-14	0.908568	3.44e-14
	2.07789e-06	1.45527e-13	10.5183	-1.06608e-13		1.73e-07	4.87e-13	0.909426	4.87e-13
	2.07797e-06	1.80706e-13	10.5188	1.41023e-13		1.73e-07	3.87e-14	0.910283	3.87e-14
	2.07805e-06	3.41801e-13	10.5193	1.09679e-13		1.73e-07	2.2e-13	0.91114	2.2e-13
	2.07813e-06	2.89474e-13	10.5198	1.29331e-13		1.73e-07	2.28e-13	0.911997	2.28e-13
	2.0782e-06	-8.48232e-14	10.5203	-7.54727e-14		1.73e-07	-3.19e-14	0.912854	-3.19e-14
	2.07828e-06	2.04095e-13	10.5208	3.79659e-13		1.74e-07	3.61e-13	0.913711	3.61e-13
	2.07836e-06	9.47743e-14	10.5212	1.81603e-13		1.74e-07	3.52e-13	0.914568	3.52e-13
	2.07844e-06	4.41975e-13	10.5217	6.69025e-14		1.74e-07	1.94e-13	0.915426	1.94e-13
	2.07852e-06	3.71066e-13	10.5222	1.33383e-13		1.74e-07	-1.11e-13	0.916283	-1.11e-13
	2.07859e-06	4.02914e-13	10.5227	-1.93618e-13		1.74e-07	3.4e-13	0.91714	3.4e-13
	2.07867e-06	1.92724e-13	10.5232	9.13473e-14		1.74e-07	5.08e-13	0.917997	5.08e-13
	2.07875e-06	2.01972e-13	10.5237	1.00386e-13		1.75e-07	2.68e-13	0.918854	2.68e-13
	2.07883e-06	8.0328e-13	10.5242	-1.73328e-13		1.75e-07	4.05e-13	0.919711	4.05e-13
	2.07891e-06	4.92213e-13	10.5247	-4.18399e-13		1.75e-07	-1.52e-13	0.920568	-1.52e-13
	2.07898e-06	2.75593e-13	10.5251	-2.92275e-13		1.75e-07	3.61e-13	0.921426	3.61e-13
	2.07906e-06	-1.26322e-13	10.5256	-2.646e-13		1.75e-07	3.99e-14	0.922283	3.99e-14
	2.07914e-06	-3.83276e-14	10.5261	-6.00739e-14		1.75e-07	-1.31e-13	0.92314	-1.31e-13
	2.07922e-06	4.62322e-13	10.5266	7.18054e-14		1.76e-07	2.03e-13	0.923997	2.03e-13
	2.0793e-06	2.92801e-13	10.5271	1.98288e-13		1.76e-07	1.54e-13	0.924854	1.54e-13
	2.07937e-06	6.56374e-14	10.5276	-8.71345e-14		1.76e-07	3.15e-13	0.925711	3.15e-13
	2.07945e-06	9.9616e-14	10.5281	1.07342e-13		1.76e-07	-9.69e-14	0.926568	-9.69e-14
	2.07953e-06	4.65042e-13	10.5286	-2.05246e-13		1.76e-07	-1.94e-13	0.927425	-1.94e-13
	2.07961e-06	-8.66398e-14	10.5291	-1.23648e-13		1.76e-07	9.05e-14	0.928283	9.05e-14
	2.07969e-06	-4.7417e-14	10.5295	-1.12108e-13		1.77e-07	-2.36e-14	0.92914	-2.36e-14
	2.07977e-06	2.42479e-13	10.53	-1.29276e-13		1.77e-07	-1.02e-13	0.929997	-1.02e-13
	2.07984e-06	3.87098e-13	10.5305	-2.0553e-13		1.77e-07	2.49e-14	0.930854	2.49e-14
	2.07992e-06	4.54189e-14	10.531	-3.28307e-13		1.77e-07	4.32e-13	0.931711	4.32e-13
	2.08e-06	-6.46602e-14	10.5315	-2.26345e-13		1.77e-07	3.57e-13	0.932568	3.57e-13
	2.08008e-06	4.3115e-14	10.532	-1.7377e-13		1.77e-07	2.2e-13	0.933425	2.2e-13
	2.08016e-06	-1.55889e-13	10.5325	-1.33949e-14		1.77e-07	3.72e-14	0.934283	3.72e-14
	2.08023e-06	-5.93371e-14	10.533	1.92043e-13		1.78e-07	-5.76e-13	0.93514	-5.76e-13
	2.08031e-06	1.99945e-13	10.5334	3.16817e-13		1.78e-07	2.33e-13	0.935997	2.33e-13
	2.08039e-06	3.19296e-13	10.5339	3.15109e-13		1.78e-07	-7.83e-15	0.936854	-7.83e-15
	2.08047e-06	3.07409e-13	10.5344	-2.27636e-13		1.78e-07	2.3e-13	0.937711	2.3e-13
	2.08055e-06	8.45447e-14	10.5349	-1.99158e-13		1.78e-07	-2.31e-13	0.938568	-2.31e-13
	2.08063e-06	-1.29045e-13	10.5354	2.06021e-13		1.78e-07	5.77e-14	0.939425	5.77e-14
	2.0807e-06	1.91124e-13	10.5359	2.94308e-14		1.79e-07	2.19e-14	0.940283	2.19e-14
	2.08078e-06	4.25706e-14	10.5364	-4.15665e-14		1.79e-07	-2.73e-13	0.94114	-2.73e-13
	2.08086e-06	1.30872e-13	10.5369	3.15671e-15		1.79e-07	-3.73e-13	0.941997	-3.73e-13
	2.08094e-06	6.36018e-14	10.5374	-5.1532e-14		1.79e-07	4.01e-13	0.942854	4.01e-13
	2.08102e-06	6.91094e-14	10.5378	2.40096e-13		1.79e-07	-2.1e-13	0.943711	-2.1e-13
	2.08109e-06	-2.87249e-14	10.5383	4.07042e-13		1.79e-07	3.49e-13	0.944568	3.49e-13
	2.08117e-06	-3.30905e-13	10.5388	3.77491e-13		1.8e-07	8.7e-14	0.945425	8.7e-14
	2.08125e-06	2.10696e-13	10.5393	2.09734e-14		1.8e-07	6.98e-14	0.946283	6.98e-14
	2.08133e-06	2.75396e-13	10.5398	-2.01624e-14		1.8e-07	1.96e-13	0.94714	1.96e-13
	2.08141e-06	-2.85933e-14	10.5403	-1.68345e-13		1.8e-07	4.86e-14	0.947997	4.86e-14
	2.08148e-06	-1.44857e-13	10.5408	1.59019e-13		1.8e-07	-2.45e-14	0.948854	-2.45e-14
	2.08156e-06	1.59207e-13	10.5413	3.26951e-13		1.8e-07	-7.13e-14	0.949711	-7.13e-14
	2.08164e-06	-1.09338e-13	10.5417	-1.0979e-13		1.81e-07	3.36e-13	0.950568	3.36e-13
	2.08172e-06	1.59217e-14	10.5422	2.60749e-13		1.81e-07	2.59e-13	0.951425	2.59e-13
	2.0818e-06	-3.4167e-14	10.5427	9.52402e-14		1.81e-07	-1.96e-13	0.952283	-1.96e-13
	2.08187e-06	2.10788e-13	10.5432	-2.68321e-13		1.81e-07	2.32e-13	0.95314	2.32e-13
	2.08195e-06	1.542e-13	10.5437	4.07905e-14		1.81e-07	1.93e-13	0.953997	1.93e-13
	2.08203e-06	-3.52905e-14	10.5442	1.77394e-13		1.81e-07	4.52e-13	0.954854	4.52e-13
	2.08211e-06	3.24315e-13	10.5447	-1.36588e-13		1.82e-07	-2.84e-15	0.955711	-2.84e-15
	2.08219e-06	1.36908e-13	10.5452	9.26294e-14		1.82e-07	1.89e-13	0.956568	1.89e-13
	2.08227e-06	4.03749e-13	10.5457	-1.29811e-13		1.82e-07	2.11e-13	0.957425	2.11e-13
	2.08234e-06	5.8073e-14	10.5461	1.45856e-13		1.82e-07	-2.54e-13	0.958283	-2.54e-13
	2.08242e-06	-1.61906e-13	10.5466	3.18431e-13		1.82e-07	6.21e-14	0.95914	6.21e-14
	2.0825e-06	6.1389e-13	10.5471	7.28035e-14		1.82e-07	3.58e-14	0.959997	3.58e-14
	2.08258e-06	3.1064e-13	10.5476	-1.49909e-13		1.83e-07	-2.26e-14	0.960854	-2.26e-14
	2.08266e-06	1.3129e-13	10.5481	-2.56352e-14		1.83e-07	6.46e-13	0.961711	6.46e-13
	2.08273e-06	-1.07617e-13	10.5486	1.90332e-13		1.83e-07	8.2e-13	0.962568	8.2e-13
	2.08281e-06	4.43691e-13	10.5491	1.12582e-13		1.83e-07	1.99e-13	0.963425	1.99e-13
	2.08289e-06	1.34643e-13	10.5496	4.07405e-14		1.83e-07	-3.03e-15	0.964283	-3.03e-15
	2.08297e-06	2.94614e-14	10.55	3.25764e-13		1.83e-07	3.79e-13	0.96514	3.79e-13
	2.08305e-06	-1.22122e-13	10.5505	2.25714e-13		1.84e-07	4.56e-13	0.965997	4.56e-13
	2.08313e-06	3.53592e-13	10.551	-1.0327e-13		1.84e-07	-3.63e-13	0.966854	-3.63e-13
	2.0832e-06	-1.1512e-13	10.5515	1.23347e-13		1.84e-07	8.68e-14	0.967711	8.68e-14
	2.08328e-06	9.49988e-14	10.552	-3.07083e-13		1.84e-07	1.05e-13	0.968568	1.05e-13
	2.08336e-06	1.00347e-13	10.5525	1.21609e-13		1.84e-07	3.23e-13	0.969425	3.23e-13
	2.08344e-06	3.19587e-13	10.553	4.22053e-13		1.84e-07	-5.13e-14	0.970282	-5.13e-14
	2.08352e-06	1.32395e-13	10.5535	2.2395e-13		1.84e-07	-2.32e-13	0.97114	-2.32e-13
	2.08359e-06	1.80797e-13	10.554	1.35179e-13		1.85e-07	-9.29e-14	0.971997	-9.29e-14
	2.08367e-06	1.63301e-13	10.5544	1.31045e-14		1.85e-07	4.97e-14	0.972854	4.97e-14
	2.08375e-06	8.72537e-14	10.5549	2.63586e-13		1.85e-07	-1.84e-13	0.973711	-1.84e-13
	2.08383e-06	-4.82531e-14	10.5554	-1.55516e-13		1.85e-07	3.18e-13	0.974568	3.18e-13
	2.08391e-06	-1.27103e-14	10.5559	1.30873e-13		1.85e-07	4.49e-14	0.975425	4.49e-14
	2.08398e-06	3.06818e-13	10.5564	-2.04623e-13		1.85e-07	5.48e-13	0.976282	5.48e-13
	2.08406e-06	5.80331e-13	10.5569	-5.57519e-14		1.86e-07	5.5e-13	0.97714	5.5e-13
	2.08414e-06	2.01624e-13	10.5574	-1.09237e-13		1.86e-07	-3.85e-13	0.977997	-3.85e-13
	2.08422e-06	3.86708e-13	10.5579	-1.86518e-13		1.86e-07	1.97e-13	0.978854	1.97e-13
	2.0843e-06	2.20307e-13	10.5584	1.29832e-13		1.86e-07	3.63e-13	0.979711	3.63e-13
	2.08437e-06	4.17119e-13	10.5588	-8.40002e-14		1.86e-07	1.94e-13	0.980568	1.94e-13
	2.08445e-06	2.84839e-13	10.5593	3.10916e-13		1.86e-07	3.93e-13	0.981425	3.93e-13
	2.08453e-06	1.81765e-13	10.5598	3.87128e-13		1.87e-07	-1.38e-13	0.982282	-1.38e-13
	2.08461e-06	1.97914e-14	10.5603	2.93125e-14		1.87e-07	4.94e-13	0.98314	4.94e-13
	2.08469e-06	3.10697e-13	10.5608	4.21116e-13		1.87e-07	9.42e-14	0.983997	9.42e-14
	2.08477e-06	1.84789e-13	10.5613	2.55988e-13		1.87e-07	2.73e-13	0.984854	2.73e-13
	2.08484e-06	1.75728e-13	10.5618	7.53555e-14		1.87e-07	5.47e-13	0.985711	5.47e-13
	2.08492e-06	2.99603e-13	10.5623	-1.7786e-13		1.87e-07	-6.32e-14	0.986568	-6.32e-14
	2.085e-06	3.56017e-13	10.5627	2.95008e-13		1.88e-07	2.81e-14	0.987425	2.81e-14
	2.08508e-06	2.78706e-13	10.5632	9.84121e-14		1.88e-07	-2.27e-14	0.988282	-2.27e-14
	2.08516e-06	8.93637e-14	10.5637	-2.14523e-13		1.88e-07	3.97e-13	0.98914	3.97e-13
	2.08523e-06	4.97456e-13	10.5642	-3.93317e-13		1.88e-07	1.83e-13	0.989997	1.83e-13
	2.08531e-06	-2.3126e-14	10.5647	1.86567e-13		1.88e-07	1.6e-13	0.990854	1.6e-13
	2.08539e-06	6.05724e-13	10.5652	2.35387e-13		1.88e-07	1.5e-13	0.991711	1.5e-13
	2.08547e-06	1.13173e-13	10.5657	3.76815e-13		1.89e-07	-1.53e-13	0.992568	-1.53e-13
	2.08555e-06	7.54683e-13	10.5662	1.40541e-13		1.89e-07	2.06e-13	0.993425	2.06e-13
	2.08563e-06	5.2851e-13	10.5666	3.78417e-13		1.89e-07	5.91e-13	0.994282	5.91e-13
	2.0857e-06	2.14146e-13	10.5671	-1.58961e-13		1.89e-07	7.7e-13	0.99514	7.7e-13
	2.08578e-06	-3.54047e-14	10.5676	1.93716e-14		1.89e-07	4.34e-13	0.995997	4.34e-13
	2.08586e-06	4.36875e-13	10.5681	1.85307e-14		1.89e-07	-1.53e-13	0.996854	-1.53e-13
	2.08594e-06	2.42376e-13	10.5686	5.97627e-14		1.9e-07	2.83e-13	0.997711	2.83e-13
	2.08602e-06	4.17284e-13	10.5691	1.62424e-14		1.9e-07	4.89e-13	0.998568	4.89e-13
	2.08609e-06	2.73215e-15	10.5696	1.94114e-13		1.9e-07	-2.73e-14	0.999425	-2.73e-14
	2.08617e-06	1.67519e-13	10.5701	6.16881e-14		1.9e-07	6.01e-13	1.00028	6.01e-13
	2.08625e-06	2.36612e-14	10.5706	1.74262e-13		1.9e-07	5.74e-13	1.00114	5.74e-13
	2.08633e-06	1.56318e-13	10.571	-7.07231e-14		1.9e-07	3.88e-14	1.002	3.88e-14
	2.08641e-06	-1.82183e-14	10.5715	7.60877e-14		1.91e-07	2.63e-13	1.00285	2.63e-13
	2.08648e-06	2.47717e-13	10.572	1.16649e-13		1.91e-07	4.95e-13	1.00371	4.95e-13
	2.08656e-06	3.72989e-13	10.5725	1.74888e-13		1.91e-07	5e-13	1.00457	5e-13
	2.08664e-06	5.55395e-14	10.573	1.39571e-13		1.91e-07	9.79e-13	1.00543	9.79e-13
	2.08672e-06	5.59381e-13	10.5735	-2.27233e-13		1.91e-07	-3.14e-13	1.00628	-3.14e-13
	2.0868e-06	1.79487e-13	10.574	5.85194e-14		1.91e-07	-2.46e-13	1.00714	-2.46e-13
	2.08687e-06	3.71851e-13	10.5745	-1.65256e-13		1.91e-07	2.56e-13	1.008	2.56e-13
	2.08695e-06	4.22692e-13	10.575	7.48434e-14		1.92e-07	6.9e-15	1.00885	6.9e-15
	2.08703e-06	-6.94044e-14	10.5754	-2.26246e-13		1.92e-07	4.58e-13	1.00971	4.58e-13
	2.08711e-06	2.89579e-13	10.5759	4.40552e-13		1.92e-07	-8.5e-15	1.01057	-8.5e-15
	2.08719e-06	1.93589e-13	10.5764	-1.09652e-14		1.92e-07	2.31e-13	1.01143	2.31e-13
	2.08727e-06	2.74477e-13	10.5769	-1.56399e-13		1.92e-07	2.92e-13	1.01228	2.92e-13
	2.08734e-06	1.96574e-13	10.5774	-2.61816e-13		1.92e-07	1.52e-13	1.01314	1.52e-13
	2.08742e-06	6.58925e-14	10.5779	1.52062e-13		1.93e-07	3.98e-13	1.014	3.98e-13
	2.0875e-06	-1.76655e-13	10.5784	-5.62742e-13		1.93e-07	5.3e-13	1.01485	5.3e-13
	2.08758e-06	4.75463e-13	10.5789	1.00601e-13		1.93e-07	4.18e-13	1.01571	4.18e-13
	2.08766e-06	5.24124e-13	10.5793	8.58483e-14		1.93e-07	3.81e-13	1.01657	3.81e-13
	2.08773e-06	4.11884e-13	10.5798	2.92294e-14		1.93e-07	-2.74e-13	1.01743	-2.74e-13
	2.08781e-06	4.53041e-13	10.5803	2.75444e-13		1.93e-07	-1.79e-13	1.01828	-1.79e-13
	2.08789e-06	2.34329e-13	10.5808	4.71788e-14		1.94e-07	3.03e-14	1.01914	3.03e-14
	2.08797e-06	2.49757e-13	10.5813	2.67061e-13		1.94e-07	1.25e-13	1.02	1.25e-13
	2.08805e-06	-1.50583e-14	10.5818	2.87898e-13		1.94e-07	4.84e-13	1.02085	4.84e-13
	2.08813e-06	3.22262e-13	10.5823	1.24196e-13		1.94e-07	-9.28e-14	1.02171	-9.28e-14
	2.0882e-06	3.25913e-13	10.5828	-6.27954e-14		1.94e-07	3.22e-13	1.02257	3.22e-13
	2.08828e-06	1.79553e-13	10.5833	1.57275e-13		1.94e-07	3.79e-13	1.02343	3.79e-13
	2.08836e-06	-1.63233e-14	10.5837	-1.82828e-13		1.95e-07	1.07e-13	1.02428	1.07e-13
	2.08844e-06	-2.81493e-13	10.5842	3.41935e-15		1.95e-07	6.75e-14	1.02514	6.75e-14
	2.08852e-06	-3.89683e-14	10.5847	3.34722e-13		1.95e-07	-1.54e-13	1.026	-1.54e-13
	2.08859e-06	2.65713e-13	10.5852	2.83731e-13		1.95e-07	2.19e-13	1.02685	2.19e-13
	2.08867e-06	3.59032e-13	10.5857	1.26633e-13		1.95e-07	-1.27e-13	1.02771	-1.27e-13
	2.08875e-06	-1.32315e-13	10.5862	1.61917e-13		1.95e-07	8.19e-13	1.02857	8.19e-13
	2.08883e-06	6.61277e-14	10.5867	-1.32263e-13		1.96e-07	2.53e-13	1.02943	2.53e-13
	2.08891e-06	2.37867e-14	10.5872	-2.6513e-14		1.96e-07	3.05e-13	1.03028	3.05e-13
	2.08898e-06	3.31149e-13	10.5876	-5.33036e-13		1.96e-07	1.58e-13	1.03114	1.58e-13
	2.08906e-06	4.43319e-13	10.5881	-2.83419e-13		1.96e-07	-7.26e-14	1.032	-7.26e-14
	2.08914e-06	4.27738e-13	10.5886	-2.10451e-13		1.96e-07	9.03e-14	1.03285	9.03e-14
	2.08922e-06	-9.2195e-14	10.5891	7.11488e-14		1.96e-07	3.19e-13	1.03371	3.19e-13
	2.0893e-06	1.58359e-13	10.5896	5.88793e-14		1.97e-07	-1.64e-13	1.03457	-1.64e-13
	2.08937e-06	5.77644e-13	10.5901	-5.31341e-14		1.97e-07	4.25e-13	1.03543	4.25e-13
	2.08945e-06	3.25856e-13	10.5906	-3.06686e-14		1.97e-07	2.71e-13	1.03628	2.71e-13
	2.08953e-06	1.70047e-13	10.5911	-1.70021e-13		1.97e-07	5.8e-13	1.03714	5.8e-13
	2.08961e-06	3.09287e-13	10.5916	-3.89032e-13		1.97e-07	5.54e-13	1.038	5.54e-13
	2.08969e-06	3.27936e-13	10.592	6.4114e-14		1.97e-07	5.68e-13	1.03885	5.68e-13
	2.08977e-06	3.51404e-14	10.5925	-5.39691e-14		1.98e-07	1.56e-13	1.03971	1.56e-13
	2.08984e-06	1.28214e-13	10.593	9.34392e-14		1.98e-07	1.4e-13	1.04057	1.4e-13
	2.08992e-06	3.27503e-13	10.5935	-5.60187e-14		1.98e-07	4.48e-13	1.04143	4.48e-13
	2.09e-06	3.61787e-13	10.594	9.11716e-14		1.98e-07	2.12e-15	1.04228	2.12e-15
	2.09008e-06	3.27997e-13	10.5945	-1.46827e-13		1.98e-07	-2.93e-14	1.04314	-2.93e-14
	2.09016e-06	1.85864e-13	10.595	-9.10455e-14		1.98e-07	1.51e-13	1.044	1.51e-13
	2.09023e-06	-1.87253e-13	10.5955	2.18602e-13		1.98e-07	-5.21e-14	1.04485	-5.21e-14
	2.09031e-06	3.18476e-13	10.5959	1.67927e-13		1.99e-07	2.74e-13	1.04571	2.74e-13
	2.09039e-06	3.52071e-13	10.5964	1.9235e-13		1.99e-07	3.57e-13	1.04657	3.57e-13
	2.09047e-06	9.94583e-14	10.5969	7.74743e-14		1.99e-07	2.79e-13	1.04743	2.79e-13
	2.09055e-06	3.21889e-13	10.5974	1.67137e-13		1.99e-07	5.67e-14	1.04828	5.67e-14
	2.09062e-06	6.17723e-15	10.5979	4.24036e-13		1.99e-07	-2.16e-13	1.04914	-2.16e-13
	2.0907e-06	-1.18407e-14	10.5984	-3.41649e-13		1.99e-07	4.4e-14	1.05	4.4e-14
	2.09078e-06	3.16017e-13	10.5989	-5.36312e-14		2e-07	2.1e-13	1.05085	2.1e-13
	2.09086e-06	3.37794e-13	10.5994	-3.50151e-15		2e-07	-2.6e-13	1.05171	-2.6e-13
	2.09094e-06	2.65446e-13	10.5999	-1.20325e-13		2e-07	2.09e-13	1.05257	2.09e-13
	2.09102e-06	1.02442e-13	10.6003	-2.29406e-13		2e-07	2.2e-13	1.05343	2.2e-13
	2.09109e-06	8.97971e-14	10.6008	-2.41145e-13		2e-07	-1.68e-13	1.05428	-1.68e-13
	2.09117e-06	2.80003e-13	10.6013	9.20627e-14		2e-07	-4.79e-14	1.05514	-4.79e-14
	2.09125e-06	8.99766e-14	10.6018	-1.02005e-13		2.01e-07	5.75e-13	1.056	5.75e-13
	2.09133e-06	3.85671e-13	10.6023	-9.659e-14		2.01e-07	1.57e-13	1.05685	1.57e-13
	2.09141e-06	4.36414e-13	10.6028	-3.08426e-13		2.01e-07	1.05e-13	1.05771	1.05e-13
	2.09148e-06	7.44845e-14	10.6033	1.2167e-13		2.01e-07	1.4e-13	1.05857	1.4e-13
	2.09156e-06	3.97376e-13	10.6038	-1.409e-15		2.01e-07	2.48e-13	1.05943	2.48e-13
	2.09164e-06	-1.26884e-13	10.6042	5.22103e-17		2.01e-07	3.74e-13	1.06028	3.74e-13
	2.09172e-06	3.56994e-14	10.6047	3.79495e-14		2.02e-07	1.87e-13	1.06114	1.87e-13
	2.0918e-06	3.00305e-13	10.6052	-1.8461e-13		2.02e-07	1.39e-13	1.062	1.39e-13
	2.09188e-06	5.22001e-13	10.6057	7.81002e-14		2.02e-07	2.88e-13	1.06285	2.88e-13
	2.09195e-06	6.9424e-14	10.6062	-7.53659e-13		2.02e-07	7.84e-14	1.06371	7.84e-14
	2.09203e-06	1.77503e-13	10.6067	-1.63605e-13		2.02e-07	5.5e-14	1.06457	5.5e-14
	2.09211e-06	1.97966e-13	10.6072	1.78206e-13		2.02e-07	4.35e-14	1.06543	4.35e-14
	2.09219e-06	6.67099e-13	10.6077	-1.76559e-13		2.03e-07	1.56e-13	1.06628	1.56e-13
	2.09227e-06	4.67676e-13	10.6082	1.36622e-13		2.03e-07	4.62e-13	1.06714	4.62e-13
	2.09234e-06	2.20419e-13	10.6086	2.15336e-14		2.03e-07	2.93e-13	1.068	2.93e-13
	2.09242e-06	1.71798e-13	10.6091	-2.25886e-13		2.03e-07	2.78e-13	1.06885	2.78e-13
	2.0925e-06	1.63252e-13	10.6096	6.29189e-14		2.03e-07	5.15e-13	1.06971	5.15e-13
	2.09258e-06	3.38652e-14	10.6101	-1.49729e-13		2.03e-07	1.99e-13	1.07057	1.99e-13
	2.09266e-06	4.82892e-14	10.6106	2.54035e-13		2.04e-07	3.68e-13	1.07143	3.68e-13
	2.09273e-06	2.9095e-13	10.6111	-1.7448e-13		2.04e-07	1.83e-13	1.07228	1.83e-13
	2.09281e-06	-6.01382e-14	10.6116	-1.06492e-13		2.04e-07	-1.86e-13	1.07314	-1.86e-13
	2.09289e-06	8.71869e-14	10.6121	1.66501e-13		2.04e-07	5.39e-14	1.074	5.39e-14
	2.09297e-06	2.97188e-13	10.6125	3.3107e-13		2.04e-07	1.8e-13	1.07485	1.8e-13
	2.09305e-06	2.8268e-13	10.613	5.07601e-14		2.04e-07	-1.12e-13	1.07571	-1.12e-13
	2.09312e-06	3.40241e-13	10.6135	1.14057e-13		2.05e-07	3.67e-13	1.07657	3.67e-13
	2.0932e-06	2.80671e-13	10.614	5.81535e-13		2.05e-07	5.33e-13	1.07742	5.33e-13
	2.09328e-06	1.25167e-13	10.6145	2.29247e-13		2.05e-07	8.35e-13	1.07828	8.35e-13
	2.09336e-06	-5.47144e-14	10.615	1.35447e-14		2.05e-07	2.84e-13	1.07914	2.84e-13
	2.09344e-06	1.22519e-13	10.6155	3.15354e-13		2.05e-07	5.36e-13	1.08	5.36e-13
	2.09352e-06	1.46053e-13	10.616	-1.07385e-13		2.05e-07	5.88e-13	1.08085	5.88e-13
	2.09359e-06	4.95114e-13	10.6165	-1.64241e-13		2.05e-07	9.72e-14	1.08171	9.72e-14
	2.09367e-06	2.58963e-13	10.6169	-4.53975e-13		2.06e-07	1.99e-13	1.08257	1.99e-13
	2.09375e-06	2.05801e-15	10.6174	-1.59697e-13		2.06e-07	5.88e-13	1.08342	5.88e-13
	2.09383e-06	-1.27491e-13	10.6179	-1.44086e-13		2.06e-07	-1.17e-13	1.08428	-1.17e-13
	2.09391e-06	2.05341e-13	10.6184	2.72612e-13		2.06e-07	-6.11e-13	1.08514	-6.11e-13
	2.09398e-06	1.87491e-13	10.6189	-2.1857e-13		2.06e-07	-2.67e-13	1.086	-2.67e-13
	2.09406e-06	2.05894e-13	10.6194	1.02348e-13		2.06e-07	1.26e-13	1.08685	1.26e-13
	2.09414e-06	1.05207e-13	10.6199	-6.96283e-14		2.07e-07	-2.06e-13	1.08771	-2.06e-13
	2.09422e-06	5.00481e-13	10.6204	-2.50662e-13		2.07e-07	4.32e-14	1.08857	4.32e-14
	2.0943e-06	-8.28955e-14	10.6209	-3.68705e-15		2.07e-07	-2.1e-13	1.08942	-2.1e-13
	2.09438e-06	3.64707e-13	10.6213	1.41719e-13		2.07e-07	1.65e-13	1.09028	1.65e-13
	2.09445e-06	1.66982e-13	10.6218	-4.34904e-14		2.07e-07	3.15e-13	1.09114	3.15e-13
	2.09453e-06	2.40267e-13	10.6223	1.35051e-13		2.07e-07	4.21e-13	1.092	4.21e-13
	2.09461e-06	2.20497e-13	10.6228	1.42542e-13		2.08e-07	-5.01e-13	1.09285	-5.01e-13
	2.09469e-06	4.02117e-13	10.6233	1.11637e-13		2.08e-07	-2.98e-13	1.09371	-2.98e-13
	2.09477e-06	3.91504e-13	10.6238	3.50439e-14		2.08e-07	3.12e-14	1.09457	3.12e-14
	2.09484e-06	6.09035e-13	10.6243	2.04174e-13		2.08e-07	1.94e-13	1.09542	1.94e-13
	2.09492e-06	2.26166e-13	10.6248	2.94218e-13		2.08e-07	3.74e-13	1.09628	3.74e-13
	2.095e-06	3.2864e-13	10.6252	2.06888e-14		2.08e-07	1.16e-14	1.09714	1.16e-14
	2.09508e-06	2.27716e-13	10.6257	-2.41828e-13		2.09e-07	-5.04e-14	1.098	-5.04e-14
	2.09516e-06	3.5412e-13	10.6262	-2.39904e-13		2.09e-07	2.01e-13	1.09885	2.01e-13
	2.09523e-06	-1.45241e-14	10.6267	9.50895e-14		2.09e-07	1.83e-13	1.09971	1.83e-13
	2.09531e-06	3.00887e-13	10.6272	-1.00718e-13		2.09e-07	-3.37e-13	1.10057	-3.37e-13
	2.09539e-06	3.83701e-13	10.6277	-9.3389e-14		2.09e-07	-5.13e-14	1.10142	-5.13e-14
	2.09547e-06	9.18239e-14	10.6282	5.72194e-14		2.09e-07	2.64e-13	1.10228	2.64e-13
	2.09555e-06	2.8523e-13	10.6287	8.31842e-14		2.1e-07	2e-13	1.10314	2e-13
	2.09562e-06	3.97013e-13	10.6291	5.03904e-13		2.1e-07	5.77e-13	1.104	5.77e-13
	2.0957e-06	6.43101e-13	10.6296	-1.48101e-13		2.1e-07	3.45e-13	1.10485	3.45e-13
	2.09578e-06	3.52778e-13	10.6301	1.60084e-13		2.1e-07	3.64e-14	1.10571	3.64e-14
	2.09586e-06	4.54464e-13	10.6306	-1.6913e-13		2.1e-07	2.25e-13	1.10657	2.25e-13
	2.09594e-06	4.22525e-13	10.6311	3.92706e-13		2.1e-07	4.47e-13	1.10742	4.47e-13
	2.09602e-06	3.64052e-13	10.6316	-9.64787e-14		2.11e-07	1.19e-13	1.10828	1.19e-13
	2.09609e-06	2.67254e-13	10.6321	-5.38822e-15		2.11e-07	5.73e-13	1.10914	5.73e-13
	2.09617e-06	3.11343e-13	10.6326	-2.27426e-13		2.11e-07	2.8e-13	1.11	2.8e-13
	2.09625e-06	4.23226e-13	10.6331	-2.7979e-13		2.11e-07	5.45e-14	1.11085	5.45e-14
	2.09633e-06	1.99971e-14	10.6335	-3.10455e-13		2.11e-07	-1.35e-13	1.11171	-1.35e-13
	2.09641e-06	7.47974e-14	10.634	6.51684e-14		2.11e-07	4.31e-13	1.11257	4.31e-13
	2.09648e-06	1.82886e-13	10.6345	1.08817e-13		2.12e-07	2.76e-13	1.11342	2.76e-13
	2.09656e-06	1.42958e-13	10.635	-8.50333e-14		2.12e-07	1.79e-14	1.11428	1.79e-14
	2.09664e-06	9.11411e-14	10.6355	2.16664e-13		2.12e-07	3.23e-13	1.11514	3.23e-13
	2.09672e-06	1.43133e-13	10.636	2.42254e-13		2.12e-07	-1.61e-13	1.116	-1.61e-13
	2.0968e-06	3.13266e-14	10.6365	1.84407e-13		2.12e-07	-6.22e-14	1.11685	-6.22e-14
	2.09688e-06	1.44009e-13	10.637	-1.32196e-14		2.12e-07	-3.59e-14	1.11771	-3.59e-14
	2.09695e-06	9.28789e-14	10.6375	1.70874e-13		2.12e-07	4e-13	1.11857	4e-13
	2.09703e-06	3.79532e-13	10.6379	1.43332e-13		2.13e-07	2.3e-13	1.11942	2.3e-13
	2.09711e-06	1.31235e-13	10.6384	1.58056e-13		2.13e-07	3.27e-13	1.12028	3.27e-13
	2.09719e-06	1.43934e-13	10.6389	1.98063e-13		2.13e-07	3.91e-13	1.12114	3.91e-13
	2.09727e-06	4.05912e-13	10.6394	2.89768e-13		2.13e-07	-2.11e-15	1.122	-2.11e-15
	2.09734e-06	3.40092e-13	10.6399	1.45085e-13		2.13e-07	8.07e-14	1.12285	8.07e-14
	2.09742e-06	1.29666e-13	10.6404	-3.20754e-13		2.13e-07	-7.67e-13	1.12371	-7.67e-13
	2.0975e-06	2.99762e-13	10.6409	7.66732e-14		2.14e-07	-1.01e-13	1.12457	-1.01e-13
	2.09758e-06	3.28474e-13	10.6414	5.42515e-14		2.14e-07	3.14e-13	1.12542	3.14e-13
	2.09766e-06	2.46666e-13	10.6418	2.32982e-13		2.14e-07	-2.86e-14	1.12628	-2.86e-14
	2.09773e-06	5.0942e-14	10.6423	-3.78898e-13		2.14e-07	-9.93e-14	1.12714	-9.93e-14
	2.09781e-06	3.42373e-13	10.6428	5.30563e-14		2.14e-07	-6.1e-14	1.128	-6.1e-14
	2.09789e-06	4.32456e-13	10.6433	2.81416e-13		2.14e-07	7.6e-15	1.12885	7.6e-15
	2.09797e-06	1.69311e-13	10.6438	1.61615e-13		2.15e-07	2.81e-13	1.12971	2.81e-13
	2.09805e-06	6.09955e-13	10.6443	2.80341e-13		2.15e-07	-5.16e-13	1.13057	-5.16e-13
	2.09812e-06	3.03947e-13	10.6448	-2.51809e-13		2.15e-07	-2.09e-13	1.13142	-2.09e-13
	2.0982e-06	5.93513e-14	10.6453	-1.09477e-13		2.15e-07	-1.44e-13	1.13228	-1.44e-13
	2.09828e-06	8.80339e-14	10.6458	-1.26199e-13		2.15e-07	-2.61e-13	1.13314	-2.61e-13
	2.09836e-06	2.43983e-13	10.6462	-6.92128e-14		2.15e-07	-2.24e-14	1.134	-2.24e-14
	2.09844e-06	5.63088e-13	10.6467	-1.00285e-13		2.16e-07	5e-14	1.13485	5e-14
	2.09852e-06	5.89218e-13	10.6472	1.38961e-13		2.16e-07	-1.66e-13	1.13571	-1.66e-13
	2.09859e-06	6.00398e-13	10.6477	-1.25705e-13		2.16e-07	4.9e-13	1.13657	4.9e-13
	2.09867e-06	4.30261e-13	10.6482	2.27728e-13		2.16e-07	1.34e-13	1.13742	1.34e-13
	2.09875e-06	3.15998e-13	10.6487	-2.2923e-13		2.16e-07	-1.71e-13	1.13828	-1.71e-13
	2.09883e-06	6.05468e-15	10.6492	1.70681e-13		2.16e-07	2.38e-13	1.13914	2.38e-13
	2.09891e-06	2.32587e-13	10.6497	1.4303e-13		2.17e-07	2.44e-13	1.14	2.44e-13
	2.09898e-06	2.93856e-13	10.6501	7.85381e-14		2.17e-07	2.77e-13	1.14085	2.77e-13
	2.09906e-06	6.52609e-13	10.6506	4.07725e-13		2.17e-07	2.68e-13	1.14171	2.68e-13
	2.09914e-06	-5.06205e-14	10.6511	3.79369e-13		2.17e-07	3.08e-13	1.14257	3.08e-13
	2.09922e-06	5.1835e-14	10.6516	8.16242e-14		2.17e-07	3.95e-13	1.14342	3.95e-13
	2.0993e-06	2.54614e-13	10.6521	1.8169e-13		2.17e-07	-9.48e-14	1.14428	-9.48e-14
	2.09938e-06	1.77633e-13	10.6526	1.16194e-13		2.18e-07	2.11e-13	1.14514	2.11e-13
	2.09945e-06	-1.15724e-13	10.6531	2.93992e-13		2.18e-07	3.4e-13	1.146	3.4e-13
	2.09953e-06	3.26037e-14	10.6536	1.07002e-13		2.18e-07	1.44e-13	1.14685	1.44e-13
	2.09961e-06	-7.98547e-14	10.6541	-2.55561e-13		2.18e-07	1.41e-13	1.14771	1.41e-13
	2.09969e-06	2.66365e-13	10.6545	-2.32837e-13		2.18e-07	-2.93e-13	1.14857	-2.93e-13
	2.09977e-06	-3.76385e-14	10.655	-8.15745e-14		2.18e-07	3.59e-13	1.14942	3.59e-13
	2.09984e-06	3.19631e-13	10.6555	-2.10953e-13		2.19e-07	5.38e-13	1.15028	5.38e-13
	2.09992e-06	-1.35047e-13	10.656	1.7519e-13		2.19e-07	1.81e-13	1.15114	1.81e-13
	2.1e-06	-4.07194e-14	10.6565	7.24927e-14		2.19e-07	-1.15e-14	1.152	-1.15e-14
	2.10008e-06	2.51687e-13	10.657	-1.91732e-13		2.19e-07	-2.35e-13	1.15285	-2.35e-13
	2.10016e-06	4.09871e-13	10.6575	-6.12106e-14		2.19e-07	9.7e-14	1.15371	9.7e-14
	2.10023e-06	2.32597e-13	10.658	-1.12336e-13		2.19e-07	2.24e-13	1.15457	2.24e-13
	2.10031e-06	2.87907e-13	10.6584	1.40765e-13		2.19e-07	1.15e-13	1.15542	1.15e-13
	2.10039e-06	1.22837e-13	10.6589	2.37814e-13		2.2e-07	1.98e-13	1.15628	1.98e-13
	2.10047e-06	2.29362e-13	10.6594	-3.05722e-14		2.2e-07	1.1e-13	1.15714	1.1e-13
	2.10055e-06	-1.24804e-13	10.6599	1.72882e-13		2.2e-07	2.49e-13	1.158	2.49e-13
	2.10062e-06	1.91129e-14	10.6604	-1.36995e-13		2.2e-07	6.74e-13	1.15885	6.74e-13
	2.1007e-06	2.81219e-14	10.6609	4.21479e-13		2.2e-07	4.99e-13	1.15971	4.99e-13
	2.10078e-06	7.30067e-13	10.6614	-8.55814e-14		2.2e-07	7.73e-14	1.16057	7.73e-14
	2.10086e-06	2.81061e-13	10.6619	1.61392e-13		2.21e-07	1.55e-13	1.16142	1.55e-13
	2.10094e-06	2.93217e-13	10.6624	-1.6062e-13		2.21e-07	1.42e-13	1.16228	1.42e-13
	2.10102e-06	4.16402e-14	10.6628	7.79967e-14		2.21e-07	2.73e-13	1.16314	2.73e-13
	2.10109e-06	5.32179e-13	10.6633	2.28951e-14		2.21e-07	6.11e-13	1.164	6.11e-13
	2.10117e-06	4.17986e-13	10.6638	-2.27426e-13		2.21e-07	-1.76e-14	1.16485	-1.76e-14
	2.10125e-06	3.83456e-13	10.6643	-3.77458e-13		2.21e-07	8.99e-13	1.16571	8.99e-13
	2.10133e-06	5.59416e-13	10.6648	1.54615e-13		2.22e-07	1.36e-14	1.16657	1.36e-14
	2.10141e-06	7.52362e-14	10.6653	-1.87063e-13		2.22e-07	1.59e-13	1.16742	1.59e-13
	2.10148e-06	2.52436e-13	10.6658	1.14184e-13		2.22e-07	3.23e-13	1.16828	3.23e-13
	2.10156e-06	5.40443e-13	10.6663	-1.17011e-13		2.22e-07	7.42e-13	1.16914	7.42e-13
	2.10164e-06	8.02746e-14	10.6667	-1.88792e-13		2.22e-07	-9.53e-14	1.17	-9.53e-14
	2.10172e-06	1.80894e-13	10.6672	1.03271e-13		2.22e-07	1.33e-13	1.17085	1.33e-13
	2.1018e-06	4.04034e-13	10.6677	-1.50232e-14		2.23e-07	4.27e-13	1.17171	4.27e-13
	2.10188e-06	3.64536e-13	10.6682	3.03618e-13		2.23e-07	3.26e-14	1.17257	3.26e-14
	2.10195e-06	4.81671e-13	10.6687	1.30018e-13		2.23e-07	5.85e-13	1.17342	5.85e-13
	2.10203e-06	7.95592e-14	10.6692	-2.26483e-13		2.23e-07	1.08e-13	1.17428	1.08e-13
	2.10211e-06	3.64628e-13	10.6697	2.26889e-13		2.23e-07	1.14e-13	1.17514	1.14e-13
	2.10219e-06	6.09867e-13	10.6702	2.24901e-13		2.23e-07	4.92e-13	1.176	4.92e-13
	2.10227e-06	4.53394e-13	10.6707	4.02673e-13		2.24e-07	4.44e-13	1.17685	4.44e-13
	2.10234e-06	-4.52064e-14	10.6711	1.89299e-13		2.24e-07	1.37e-13	1.17771	1.37e-13
	2.10242e-06	2.30673e-13	10.6716	-8.20792e-14		2.24e-07	5.36e-14	1.17857	5.36e-14
	2.1025e-06	3.86012e-13	10.6721	-2.97086e-13		2.24e-07	-8.84e-14	1.17942	-8.84e-14
	2.10258e-06	2.57396e-13	10.6726	-4.51408e-14		2.24e-07	1.05e-13	1.18028	1.05e-13
	2.10266e-06	5.27446e-13	10.6731	9.91023e-14		2.24e-07	2.56e-13	1.18114	2.56e-13
	2.10273e-06	2.55119e-13	10.6736	-7.25748e-15		2.25e-07	3.71e-13	1.182	3.71e-13
	2.10281e-06	2.66632e-13	10.6741	5.62475e-14		2.25e-07	2.75e-14	1.18285	2.75e-14
	2.10289e-06	3.85478e-13	10.6746	2.09414e-13		2.25e-07	1.42e-14	1.18371	1.42e-14
	2.10297e-06	-7.90273e-14	10.675	1.8788e-13		2.25e-07	-3.78e-14	1.18457	-3.78e-14
	2.10305e-06	3.90994e-15	10.6755	1.86048e-13		2.25e-07	3.08e-13	1.18542	3.08e-13
	2.10312e-06	2.3381e-13	10.676	3.6627e-13		2.25e-07	4.21e-13	1.18628	4.21e-13
	2.1032e-06	3.4225e-13	10.6765	6.66884e-13		2.26e-07	3.21e-13	1.18714	3.21e-13
	2.10328e-06	3.50513e-13	10.677	1.68699e-13		2.26e-07	-8.43e-14	1.188	-8.43e-14
	2.10336e-06	1.36291e-13	10.6775	-7.59805e-14		2.26e-07	-4.11e-14	1.18885	-4.11e-14
	2.10344e-06	5.4987e-15	10.678	-1.64958e-13		2.26e-07	4.3e-13	1.18971	4.3e-13
	2.10352e-06	8.09548e-14	10.6785	1.76626e-13		2.26e-07	5.29e-13	1.19057	5.29e-13
	2.10359e-06	1.51288e-13	10.679	3.07527e-13		2.26e-07	-8.19e-15	1.19142	-8.19e-15
	2.10367e-06	2.40921e-13	10.6794	-8.56293e-15		2.26e-07	3.83e-13	1.19228	3.83e-13
	2.10375e-06	2.16965e-13	10.6799	-2.05722e-13		2.27e-07	4.99e-13	1.19314	4.99e-13
	2.10383e-06	1.39491e-13	10.6804	6.10104e-14		2.27e-07	3.58e-13	1.194	3.58e-13
	2.10391e-06	2.05956e-13	10.6809	-4.21326e-14		2.27e-07	1.04e-13	1.19485	1.04e-13
	2.10398e-06	1.04742e-13	10.6814	-4.44797e-14		2.27e-07	1.84e-13	1.19571	1.84e-13
	2.10406e-06	-2.4181e-14	10.6819	-5.78628e-13		2.27e-07	-2.29e-13	1.19657	-2.29e-13
	2.10414e-06	2.20482e-13	10.6824	-9.8954e-14		2.27e-07	8.02e-14	1.19742	8.02e-14
	2.10422e-06	2.51871e-13	10.6829	-5.50646e-14		2.28e-07	1.7e-13	1.19828	1.7e-13
	2.1043e-06	2.37779e-13	10.6834	3.17114e-13		2.28e-07	1.97e-13	1.19914	1.97e-13
	2.10438e-06	3.62177e-13	10.6838	1.05981e-13		2.28e-07	6.01e-13	1.2	6.01e-13
	2.10445e-06	2.21771e-13	10.6843	-6.8368e-14		2.28e-07	-2.11e-13	1.20085	-2.11e-13
	2.10453e-06	-8.56732e-15	10.6848	1.20682e-13		2.28e-07	7.17e-14	1.20171	7.17e-14
	2.10461e-06	4.45945e-14	10.6853	1.18496e-13		2.28e-07	1.09e-13	1.20257	1.09e-13
	2.10469e-06	7.16565e-14	10.6858	2.04922e-13		2.29e-07	6.04e-13	1.20342	6.04e-13
	2.10477e-06	3.41709e-13	10.6863	8.16965e-14		2.29e-07	2.45e-13	1.20428	2.45e-13
	2.10484e-06	2.84979e-13	10.6868	1.5838e-13		2.29e-07	1.91e-13	1.20514	1.91e-13
	2.10492e-06	3.99527e-13	10.6873	1.58684e-13		2.29e-07	4.08e-13	1.206	4.08e-13
	2.105e-06	1.76092e-13	10.6877	1.60998e-13		2.29e-07	-2.81e-14	1.20685	-2.81e-14
	2.10508e-06	1.28622e-13	10.6882	-2.49331e-13		2.29e-07	1.29e-13	1.20771	1.29e-13
	2.10516e-06	2.32951e-13	10.6887	3.1639e-13		2.3e-07	2.4e-13	1.20857	2.4e-13
	2.10523e-06	1.28937e-13	10.6892	2.68918e-14		2.3e-07	8.5e-13	1.20942	8.5e-13
	2.10531e-06	2.52261e-13	10.6897	2.74293e-13		2.3e-07	2.31e-13	1.21028	2.31e-13
	2.10539e-06	1.31812e-13	10.6902	3.42767e-13		2.3e-07	7.45e-13	1.21114	7.45e-13
	2.10547e-06	-1.5398e-13	10.6907	9.56105e-14		2.3e-07	-1.78e-13	1.212	-1.78e-13
	2.10555e-06	8.20783e-14	10.6912	1.63582e-13		2.3e-07	4.89e-13	1.21285	4.89e-13
	2.10562e-06	2.28832e-13	10.6916	1.82916e-13		2.31e-07	6.16e-13	1.21371	6.16e-13
	2.1057e-06	9.43892e-14	10.6921	2.28307e-13		2.31e-07	-3.16e-13	1.21457	-3.16e-13
	2.10578e-06	2.21746e-13	10.6926	4.2061e-13		2.31e-07	-1.35e-13	1.21542	-1.35e-13
	2.10586e-06	-3.15647e-13	10.6931	4.43069e-13		2.31e-07	-9.15e-14	1.21628	-9.15e-14
	2.10594e-06	-2.34062e-14	10.6936	1.09295e-13		2.31e-07	-8.97e-14	1.21714	-8.97e-14
	2.10602e-06	5.01595e-15	10.6941	-3.05946e-14		2.31e-07	-3.3e-13	1.218	-3.3e-13
	2.10609e-06	-2.30994e-13	10.6946	3.84423e-13		2.32e-07	3.91e-14	1.21885	3.91e-14
	2.10617e-06	-6.9259e-15	10.6951	1.45518e-13		2.32e-07	-1.4e-13	1.21971	-1.4e-13
	2.10625e-06	-8.15881e-14	10.6956	-5.05557e-14		2.32e-07	9.24e-14	1.22057	9.24e-14
	2.10633e-06	2.18703e-13	10.696	-1.88628e-13		2.32e-07	2.88e-14	1.22142	2.88e-14
	2.10641e-06	9.03336e-14	10.6965	9.89926e-14		2.32e-07	1.33e-13	1.22228	1.33e-13
	2.10648e-06	3.89317e-13	10.697	9.41178e-14		2.32e-07	2.29e-13	1.22314	2.29e-13
	2.10656e-06	3.27791e-13	10.6975	1.59593e-13		2.33e-07	-1.34e-14	1.224	-1.34e-14
	2.10664e-06	6.4144e-13	10.698	1.90862e-15		2.33e-07	-1.17e-13	1.22485	-1.17e-13
	2.10672e-06	3.40271e-13	10.6985	4.76326e-14		2.33e-07	1.66e-13	1.22571	1.66e-13
	2.1068e-06	6.35664e-14	10.699	2.717e-16		2.33e-07	4.77e-13	1.22657	4.77e-13
	2.10688e-06	-1.2401e-14	10.6995	-5.83215e-14		2.33e-07	2.8e-13	1.22742	2.8e-13
	2.10695e-06	-1.33865e-13	10.7	1.01253e-13		2.33e-07	-2.96e-14	1.22828	-2.96e-14
	2.10703e-06	1.27664e-13	10.7004	1.97973e-14		2.33e-07	-1.33e-13	1.22914	-1.33e-13
	2.10711e-06	1.71675e-13	10.7009	3.81508e-14		2.34e-07	2e-14	1.23	2e-14
	2.10719e-06	6.11797e-13	10.7014	-3.03293e-13		2.34e-07	4.25e-13	1.23085	4.25e-13
	2.10727e-06	5.71527e-13	10.7019	3.79461e-13		2.34e-07	1.05e-13	1.23171	1.05e-13
	2.10734e-06	3.58127e-13	10.7024	3.9823e-14		2.34e-07	5.1e-13	1.23257	5.1e-13
	2.10742e-06	2.75812e-13	10.7029	-7.88841e-14		2.34e-07	5.37e-14	1.23342	5.37e-14
	2.1075e-06	-1.17738e-13	10.7034	1.99761e-13		2.34e-07	7.81e-13	1.23428	7.81e-13
	2.10758e-06	1.74778e-13	10.7039	5.63132e-14		2.35e-07	2.33e-13	1.23514	2.33e-13
	2.10766e-06	1.36144e-13	10.7043	1.44969e-13		2.35e-07	1.93e-13	1.236	1.93e-13
	2.10773e-06	2.87469e-13	10.7048	-2.09023e-14		2.35e-07	-7.01e-14	1.23685	-7.01e-14
	2.10781e-06	2.00172e-13	10.7053	-1.22702e-13		2.35e-07	2.28e-13	1.23771	2.28e-13
	2.10789e-06	3.30746e-13	10.7058	2.0284e-13		2.35e-07	6.05e-14	1.23857	6.05e-14
	2.10797e-06	-7.8703e-15	10.7063	2.23352e-13		2.35e-07	5.18e-14	1.23942	5.18e-14
	2.10805e-06	5.09961e-13	10.7068	2.17226e-13		2.36e-07	-1.92e-13	1.24028	-1.92e-13
	2.10812e-06	2.7857e-13	10.7073	1.04125e-13		2.36e-07	6.18e-14	1.24114	6.18e-14
	2.1082e-06	1.51551e-13	10.7078	4.40355e-13		2.36e-07	2.97e-14	1.242	2.97e-14
	2.10828e-06	3.79378e-13	10.7083	2.05534e-13		2.36e-07	-1.91e-13	1.24285	-1.91e-13
	2.10836e-06	2.73544e-13	10.7087	-1.77241e-14		2.36e-07	-7.84e-14	1.24371	-7.84e-14
	2.10844e-06	4.37864e-13	10.7092	-2.80434e-13		2.36e-07	-9.25e-14	1.24457	-9.25e-14
	2.10852e-06	2.9349e-13	10.7097	1.93549e-13		2.37e-07	4.37e-13	1.24542	4.37e-13
	2.10859e-06	6.0506e-13	10.7102	2.38669e-14		2.37e-07	3.72e-13	1.24628	3.72e-13
	2.10867e-06	5.5962e-13	10.7107	-9.59433e-14		2.37e-07	1.02e-13	1.24714	1.02e-13
	2.10875e-06	1.35529e-13	10.7112	1.87504e-13		2.37e-07	1.66e-13	1.248	1.66e-13
	2.10883e-06	2.44666e-13	10.7117	3.64129e-13		2.37e-07	3.12e-15	1.24885	3.12e-15
	2.10891e-06	-1.8084e-13	10.7122	1.08551e-13		2.37e-07	7.48e-14	1.24971	7.48e-14
	2.10898e-06	3.05365e-13	10.7126	1.12897e-13		2.38e-07	2.23e-13	1.25057	2.23e-13
	2.10906e-06	-1.49838e-14	10.7131	-1.79601e-13		2.38e-07	-2.55e-13	1.25142	-2.55e-13
	2.10914e-06	3.16158e-13	10.7136	1.42727e-13		2.38e-07	2.52e-13	1.25228	2.52e-13
	2.10922e-06	3.74626e-13	10.7141	-2.9709e-13		2.38e-07	1.24e-14	1.25314	1.24e-14
	2.1093e-06	1.60374e-13	10.7146	2.27197e-13		2.38e-07	3.79e-13	1.254	3.79e-13
	2.10938e-06	-5.93634e-14	10.7151	3.0568e-13		2.38e-07	1.56e-13	1.25485	1.56e-13
	2.10945e-06	3.83058e-13	10.7156	2.41488e-13		2.39e-07	-1.25e-14	1.25571	-1.25e-14
	2.10953e-06	1.99043e-13	10.7161	-7.15154e-14		2.39e-07	1.03e-13	1.25657	1.03e-13
	2.10961e-06	4.69496e-13	10.7166	6.53966e-14		2.39e-07	5.1e-13	1.25742	5.1e-13
	2.10969e-06	3.2319e-13	10.717	1.3992e-13		2.39e-07	6.1e-13	1.25828	6.1e-13
	2.10977e-06	-1.83486e-13	10.7175	-1.58571e-13		2.39e-07	5.15e-13	1.25914	5.15e-13
	2.10984e-06	-1.63054e-13	10.718	3.21098e-14		2.39e-07	2.07e-14	1.26	2.07e-14
	2.10992e-06	2.04648e-13	10.7185	8.43517e-14		2.39e-07	2.91e-13	1.26085	2.91e-13
	2.11e-06	3.16007e-13	10.719	-4.32847e-14		2.4e-07	5.11e-13	1.26171	5.11e-13
	2.11008e-06	4.38009e-13	10.7195	-2.5226e-13		2.4e-07	5.85e-13	1.26257	5.85e-13
	2.11016e-06	1.00401e-13	10.72	8.74765e-14		2.4e-07	1.45e-13	1.26342	1.45e-13
	2.11023e-06	2.13261e-13	10.7205	-8.35493e-14		2.4e-07	5.42e-13	1.26428	5.42e-13
	2.11031e-06	5.38356e-14	10.7209	1.04804e-14		2.4e-07	6.81e-13	1.26514	6.81e-13
	2.11039e-06	1.56687e-13	10.7214	2.1364e-13		2.4e-07	3.3e-15	1.266	3.3e-15
	2.11047e-06	2.47936e-13	10.7219	8.2202e-14		2.41e-07	4e-13	1.26685	4e-13
	2.11055e-06	1.09188e-13	10.7224	-2.52183e-14		2.41e-07	3.71e-13	1.26771	3.71e-13
	2.11062e-06	4.67465e-13	10.7229	1.07706e-13		2.41e-07	-2.85e-13	1.26857	-2.85e-13
	2.1107e-06	3.15582e-13	10.7234	4.48966e-14		2.41e-07	4.6e-14	1.26942	4.6e-14
	2.11078e-06	3.34382e-15	10.7239	1.99781e-13		2.41e-07	-2.8e-15	1.27028	-2.8e-15
	2.11086e-06	2.47791e-13	10.7244	-4.33109e-14		2.41e-07	-1.23e-13	1.27114	-1.23e-13
	2.11094e-06	1.17039e-13	10.7249	-7.33233e-14		2.42e-07	3.39e-13	1.272	3.39e-13
	2.11102e-06	1.65829e-13	10.7253	4.48483e-15		2.42e-07	2.24e-13	1.27285	2.24e-13
	2.11109e-06	1.80767e-13	10.7258	-7.20055e-15		2.42e-07	3.54e-14	1.27371	3.54e-14
	2.11117e-06	4.27624e-13	10.7263	1.08551e-13		2.42e-07	-7.66e-14	1.27457	-7.66e-14
	2.11125e-06	3.38437e-13	10.7268	-2.20925e-13		2.42e-07	2.62e-13	1.27542	2.62e-13
	2.11133e-06	3.94273e-13	10.7273	-1.45679e-14		2.42e-07	5.01e-13	1.27628	5.01e-13
	2.11141e-06	5.313e-14	10.7278	-3.61552e-13		2.43e-07	4.05e-13	1.27714	4.05e-13
	2.11148e-06	6.31685e-14	10.7283	-1.19738e-13		2.43e-07	4.55e-13	1.278	4.55e-13
	2.11156e-06	1.96395e-13	10.7288	-2.19258e-13		2.43e-07	2.61e-13	1.27885	2.61e-13
	2.11164e-06	9.74127e-14	10.7292	-4.28831e-14		2.43e-07	1.59e-13	1.27971	1.59e-13
	2.11172e-06	-5.67588e-14	10.7297	1.83678e-13		2.43e-07	-1.62e-13	1.28057	-1.62e-13
	2.1118e-06	3.18027e-13	10.7302	-6.45631e-15		2.43e-07	4.66e-14	1.28142	4.66e-14
	2.11188e-06	1.95777e-13	10.7307	-1.68517e-13		2.44e-07	2.72e-13	1.28228	2.72e-13
	2.11195e-06	8.39618e-14	10.7312	-3.95432e-13		2.44e-07	5.99e-13	1.28314	5.99e-13
	2.11203e-06	-5.28887e-15	10.7317	4.76752e-13		2.44e-07	-2.31e-13	1.284	-2.31e-13
	2.11211e-06	1.79778e-13	10.7322	2.38008e-13		2.44e-07	5.46e-13	1.28485	5.46e-13
	2.11219e-06	5.06566e-13	10.7327	-1.60896e-13		2.44e-07	4.42e-13	1.28571	4.42e-13
	2.11227e-06	9.10622e-15	10.7332	-3.25722e-13		2.44e-07	3.27e-13	1.28657	3.27e-13
	2.11234e-06	-7.79679e-14	10.7336	1.50632e-13		2.45e-07	-3.89e-14	1.28742	-3.89e-14
	2.11242e-06	1.0203e-13	10.7341	9.6987e-14		2.45e-07	-4.7e-13	1.28828	-4.7e-13
	2.1125e-06	1.40196e-13	10.7346	-6.77858e-14		2.45e-07	3.81e-13	1.28914	3.81e-13
	2.11258e-06	1.26083e-13	10.7351	1.41934e-13		2.45e-07	4.63e-13	1.29	4.63e-13
	2.11266e-06	2.26671e-13	10.7356	-2.67148e-14		2.45e-07	6.1e-13	1.29085	6.1e-13
	2.11273e-06	5.68473e-14	10.7361	4.06679e-13		2.45e-07	-5.24e-14	1.29171	-5.24e-14
	2.11281e-06	2.53749e-13	10.7366	2.64929e-13		2.46e-07	3.88e-13	1.29257	3.88e-13
	2.11289e-06	1.97986e-13	10.7371	-1.54094e-13		2.46e-07	4.87e-14	1.29342	4.87e-14
	2.11297e-06	1.75772e-13	10.7375	3.33438e-13		2.46e-07	-3.69e-13	1.29428	-3.69e-13
	2.11305e-06	2.78375e-14	10.738	-2.47325e-13		2.46e-07	1.95e-13	1.29514	1.95e-13
	2.11313e-06	2.53128e-13	10.7385	-3.20344e-13		2.46e-07	2.89e-13	1.296	2.89e-13
	2.1132e-06	4.50236e-14	10.739	2.06371e-13		2.46e-07	1.55e-13	1.29685	1.55e-13
	2.11328e-06	1.26712e-13	10.7395	2.16269e-13		2.46e-07	1.17e-13	1.29771	1.17e-13
	2.11336e-06	2.37933e-13	10.74	4.30712e-14		2.47e-07	2.48e-13	1.29857	2.48e-13
	2.11344e-06	4.00375e-14	10.7405	1.29843e-14		2.47e-07	-7.17e-14	1.29942	-7.17e-14
	2.11352e-06	7.09352e-14	10.741	-7.93802e-14		2.47e-07	3.05e-13	1.30028	3.05e-13
	2.11359e-06	-1.08733e-14	10.7415	2.12001e-13		2.47e-07	1.14e-13	1.30114	1.14e-13
	2.11367e-06	2.36234e-13	10.7419	4.60912e-13		2.47e-07	1.54e-13	1.302	1.54e-13
	2.11375e-06	3.69413e-13	10.7424	-6.02826e-14		2.47e-07	2.54e-13	1.30285	2.54e-13
	2.11383e-06	7.25421e-13	10.7429	-9.43744e-15		2.48e-07	-3.12e-13	1.30371	-3.12e-13
	2.11391e-06	3.01161e-13	10.7434	4.94302e-14		2.48e-07	2.38e-13	1.30457	2.38e-13
	2.11398e-06	-7.32402e-14	10.7439	-1.90895e-13		2.48e-07	9.24e-14	1.30542	9.24e-14
	2.11406e-06	2.63043e-13	10.7444	-9.50972e-14		2.48e-07	-1.22e-13	1.30628	-1.22e-13
	2.11414e-06	-4.29182e-14	10.7449	-1.3571e-13		2.48e-07	3.82e-14	1.30714	3.82e-14
	2.11422e-06	3.79481e-13	10.7454	7.4642e-14		2.48e-07	2.07e-13	1.308	2.07e-13
	2.1143e-06	-9.63823e-15	10.7459	3.198e-13		2.49e-07	3.26e-13	1.30885	3.26e-13
	2.11437e-06	1.49695e-13	10.7463	-3.77777e-14		2.49e-07	8.03e-14	1.30971	8.03e-14
	2.11445e-06	5.98039e-13	10.7468	3.58784e-13		2.49e-07	-2.92e-13	1.31057	-2.92e-13
	2.11453e-06	2.2294e-13	10.7473	7.01102e-14		2.49e-07	3.05e-13	1.31142	3.05e-13
	2.11461e-06	6.50394e-13	10.7478	-2.13409e-13		2.49e-07	4.11e-13	1.31228	4.11e-13
	2.11469e-06	-3.51949e-14	10.7483	3.46707e-14		2.49e-07	5.92e-13	1.31314	5.92e-13
	2.11477e-06	2.21975e-13	10.7488	5.63382e-14		2.5e-07	-2.74e-13	1.314	-2.74e-13
	2.11484e-06	-3.53556e-13	10.7493	-7.67728e-14		2.5e-07	-6.67e-14	1.31485	-6.67e-14
	2.11492e-06	1.29617e-13	10.7498	2.45169e-13		2.5e-07	2.64e-15	1.31571	2.64e-15
	2.115e-06	1.12508e-14	10.7502	1.36589e-13		2.5e-07	1.31e-13	1.31657	1.31e-13
	2.11508e-06	-1.65484e-13	10.7507	-1.84093e-13		2.5e-07	-2.45e-13	1.31742	-2.45e-13
	2.11516e-06	-3.73795e-14	10.7512	1.23741e-13		2.5e-07	2.3e-13	1.31828	2.3e-13
	2.11523e-06	-1.12467e-13	10.7517	7.37096e-14		2.51e-07	6.26e-13	1.31914	6.26e-13
	2.11531e-06	1.30438e-13	10.7522	-2.83647e-13		2.51e-07	-5.92e-13	1.32	-5.92e-13
	2.11539e-06	-2.8222e-13	10.7527	1.63336e-13		2.51e-07	1.37e-13	1.32085	1.37e-13
	2.11547e-06	1.87189e-14	10.7532	2.3581e-13		2.51e-07	6.53e-13	1.32171	6.53e-13
	2.11555e-06	3.3793e-13	10.7537	3.97596e-13		2.51e-07	3.85e-13	1.32257	3.85e-13
	2.11563e-06	2.79463e-13	10.7541	8.53276e-14		2.51e-07	2.46e-13	1.32342	2.46e-13
	2.1157e-06	-4.59944e-14	10.7546	1.64929e-13		2.52e-07	2.96e-13	1.32428	2.96e-13
	2.11578e-06	3.49556e-13	10.7551	3.21512e-13		2.52e-07	3.7e-13	1.32514	3.7e-13
	2.11586e-06	3.7956e-13	10.7556	7.18054e-14		2.52e-07	-1.59e-13	1.326	-1.59e-13
	2.11594e-06	3.86884e-13	10.7561	1.6534e-13		2.52e-07	1.21e-13	1.32685	1.21e-13
	2.11602e-06	4.02095e-14	10.7566	4.42203e-13		2.52e-07	3.8e-15	1.32771	3.8e-15
	2.11609e-06	5.76527e-14	10.7571	-9.07328e-14		2.52e-07	1.03e-13	1.32857	1.03e-13
	2.11617e-06	2.74118e-14	10.7576	-2.42234e-13		2.53e-07	5.71e-13	1.32942	5.71e-13
	2.11625e-06	-2.29917e-13	10.7581	-7.92549e-14		2.53e-07	2.68e-13	1.33028	2.68e-13
	2.11633e-06	-2.36102e-13	10.7585	3.27791e-13		2.53e-07	1.12e-13	1.33114	1.12e-13
	2.11641e-06	4.5533e-14	10.759	-2.60601e-13		2.53e-07	1.25e-13	1.332	1.25e-13
	2.11648e-06	-4.4217e-14	10.7595	2.53841e-13		2.53e-07	-9.25e-14	1.33285	-9.25e-14
	2.11656e-06	3.01316e-13	10.76	-2.03595e-13		2.53e-07	-1.77e-13	1.33371	-1.77e-13
	2.11664e-06	3.97806e-13	10.7605	6.31363e-14		2.53e-07	-2.5e-13	1.33457	-2.5e-13
	2.11672e-06	1.42757e-14	10.761	-1.17138e-13		2.54e-07	1.85e-13	1.33542	1.85e-13
	2.1168e-06	9.73907e-14	10.7615	2.37327e-13		2.54e-07	4.86e-13	1.33628	4.86e-13
	2.11687e-06	8.41588e-14	10.762	-1.94538e-13		2.54e-07	5.91e-14	1.33714	5.91e-14
	2.11695e-06	-7.77837e-15	10.7625	-4.32794e-13		2.54e-07	3.69e-13	1.338	3.69e-13
	2.11703e-06	3.82288e-13	10.7629	1.17237e-13		2.54e-07	-1.54e-13	1.33885	-1.54e-13
	2.11711e-06	-1.80393e-14	10.7634	3.82077e-14		2.54e-07	3.1e-13	1.33971	3.1e-13
	2.11719e-06	9.18545e-14	10.7639	-7.83838e-14		2.55e-07	4.76e-13	1.34057	4.76e-13
	2.11727e-06	-6.10436e-16	10.7644	-2.18447e-13		2.55e-07	-4.07e-13	1.34142	-4.07e-13
	2.11734e-06	8.34935e-14	10.7649	3.34318e-14		2.55e-07	6.33e-14	1.34228	6.33e-14
	2.11742e-06	1.43697e-13	10.7654	6.48656e-14		2.55e-07	2.16e-13	1.34314	2.16e-13
	2.1175e-06	1.59261e-14	10.7659	1.97791e-13		2.55e-07	6.9e-13	1.344	6.9e-13
	2.11758e-06	2.4808e-13	10.7664	-1.69235e-13		2.55e-07	-2.98e-14	1.34485	-2.98e-14
	2.11766e-06	9.34408e-14	10.7668	2.05793e-13		2.56e-07	1.65e-13	1.34571	1.65e-13
	2.11773e-06	1.10914e-13	10.7673	-6.67307e-14		2.56e-07	4.12e-13	1.34657	4.12e-13
	2.11781e-06	1.43194e-14	10.7678	5.77889e-15		2.56e-07	-5.27e-14	1.34742	-5.27e-14
	2.11789e-06	2.14988e-13	10.7683	-8.21275e-14		2.56e-07	-4.36e-13	1.34828	-4.36e-13
	2.11797e-06	7.65113e-14	10.7688	-1.16819e-13		2.56e-07	-2.21e-13	1.34914	-2.21e-13
	2.11805e-06	2.05771e-13	10.7693	2.45547e-13		2.56e-07	-2.91e-14	1.35	-2.91e-14
	2.11813e-06	-2.71442e-13	10.7698	-3.82548e-14		2.57e-07	1.54e-13	1.35085	1.54e-13
	2.1182e-06	3.00825e-13	10.7703	1.03048e-13		2.57e-07	-2.83e-13	1.35171	-2.83e-13
	2.11828e-06	4.12219e-13	10.7708	2.08198e-13		2.57e-07	1.1e-14	1.35257	1.1e-14
	2.11836e-06	-8.87542e-14	10.7712	6.29627e-14		2.57e-07	3.32e-13	1.35342	3.32e-13
	2.11844e-06	4.45656e-13	10.7717	3.61866e-13		2.57e-07	7.32e-13	1.35428	7.32e-13
	2.11852e-06	4.67794e-14	10.7722	1.26839e-13		2.57e-07	-5.81e-14	1.35514	-5.81e-14
	2.11859e-06	4.87655e-13	10.7727	-3.09172e-13		2.58e-07	-1.29e-13	1.356	-1.29e-13
	2.11867e-06	2.60469e-14	10.7732	2.57195e-13		2.58e-07	1.46e-13	1.35685	1.46e-13
	2.11875e-06	2.67184e-13	10.7737	9.99003e-15		2.58e-07	-2.01e-13	1.35771	-2.01e-13
	2.11883e-06	3.76872e-13	10.7742	-6.59997e-14		2.58e-07	5.33e-13	1.35857	5.33e-13
	2.11891e-06	4.06931e-13	10.7747	-4.41602e-14		2.58e-07	4.01e-13	1.35942	4.01e-13
	2.11898e-06	3.26819e-13	10.7751	1.0071e-13		2.58e-07	2.46e-13	1.36028	2.46e-13
	2.11906e-06	1.86283e-13	10.7756	9.02655e-14		2.59e-07	-1.87e-13	1.36114	-1.87e-13
	2.11914e-06	3.17272e-13	10.7761	3.17303e-13		2.59e-07	5.44e-13	1.362	5.44e-13
	2.11922e-06	3.62846e-13	10.7766	-1.79575e-13		2.59e-07	8.47e-14	1.36285	8.47e-14
	2.1193e-06	4.45056e-13	10.7771	-1.07881e-13		2.59e-07	-2.13e-13	1.36371	-2.13e-13
	2.11937e-06	2.70204e-13	10.7776	8.5297e-14		2.59e-07	4.42e-13	1.36457	4.42e-13
	2.11945e-06	1.55557e-13	10.7781	-5.34006e-15		2.59e-07	4.94e-13	1.36542	4.94e-13
	2.11953e-06	-1.52348e-13	10.7786	-2.3462e-13		2.6e-07	-1.63e-13	1.36628	-1.63e-13
	2.11961e-06	4.89209e-13	10.7791	-5.31998e-14		2.6e-07	1.46e-13	1.36714	1.46e-13
	2.11969e-06	3.17911e-13	10.7795	-1.73538e-13		2.6e-07	-2.46e-13	1.368	-2.46e-13
	2.11977e-06	2.36638e-14	10.78	-5.25955e-14		2.6e-07	2.34e-13	1.36885	2.34e-13
	2.11984e-06	1.40944e-13	10.7805	-3.20388e-15		2.6e-07	2.08e-13	1.36971	2.08e-13
	2.11992e-06	3.42978e-14	10.781	-1.92869e-13		2.6e-07	3.95e-14	1.37057	3.95e-14
	2.12e-06	2.25146e-13	10.7815	1.69429e-13		2.6e-07	2.18e-13	1.37142	2.18e-13
	2.12008e-06	-1.42791e-14	10.782	4.55445e-14		2.61e-07	6.11e-13	1.37228	6.11e-13
	2.12016e-06	2.0065e-13	10.7825	2.05873e-14		2.61e-07	3.18e-13	1.37314	3.18e-13
	2.12023e-06	-1.40409e-13	10.783	2.71347e-13		2.61e-07	1.04e-14	1.374	1.04e-14
	2.12031e-06	1.81156e-13	10.7834	1.85136e-13		2.61e-07	-1.55e-13	1.37485	-1.55e-13
	2.12039e-06	1.90314e-13	10.7839	1.1362e-13		2.61e-07	-1.25e-13	1.37571	-1.25e-13
	2.12047e-06	1.76043e-13	10.7844	2.00216e-13		2.61e-07	8.67e-15	1.37657	8.67e-15
	2.12055e-06	-3.89069e-14	10.7849	6.80079e-14		2.62e-07	1.91e-14	1.37742	1.91e-14
	2.12063e-06	5.78603e-13	10.7854	2.99201e-13		2.62e-07	1.85e-13	1.37828	1.85e-13
	2.1207e-06	2.44324e-13	10.7859	8.53714e-14		2.62e-07	4.7e-13	1.37914	4.7e-13
	2.12078e-06	-1.20218e-13	10.7864	5.04178e-14		2.62e-07	-1.95e-13	1.38	-1.95e-13
	2.12086e-06	2.31288e-13	10.7869	-6.75494e-14		2.62e-07	-2.64e-13	1.38085	-2.64e-13
	2.12094e-06	-2.61269e-13	10.7874	-1.05363e-13		2.62e-07	1.51e-13	1.38171	1.51e-13
	2.12102e-06	-1.26792e-13	10.7878	-1.62328e-13		2.63e-07	5.28e-13	1.38257	5.28e-13
	2.12109e-06	4.64567e-13	10.7883	1.6619e-13		2.63e-07	1.09e-13	1.38342	1.09e-13
	2.12117e-06	4.51116e-15	10.7888	-5.56325e-14		2.63e-07	1.43e-13	1.38428	1.43e-13
	2.12125e-06	4.50082e-13	10.7893	-2.01099e-14		2.63e-07	-1.49e-13	1.38514	-1.49e-13
	2.12133e-06	3.21282e-13	10.7898	1.18965e-13		2.63e-07	1.62e-13	1.386	1.62e-13
	2.12141e-06	6.12053e-14	10.7903	1.13462e-13		2.63e-07	2.06e-13	1.38685	2.06e-13
	2.12148e-06	3.77883e-13	10.7908	1.00399e-13		2.64e-07	3.12e-13	1.38771	3.12e-13
	2.12156e-06	2.63599e-13	10.7913	-3.51271e-13		2.64e-07	1.3e-13	1.38857	1.3e-13
	2.12164e-06	3.44702e-13	10.7917	-1.37264e-13		2.64e-07	-1.12e-13	1.38942	-1.12e-13
	2.12172e-06	2.56647e-13	10.7922	-2.24431e-14		2.64e-07	5.68e-13	1.39028	5.68e-13
	2.1218e-06	2.65305e-13	10.7927	8.65548e-14		2.64e-07	8.21e-13	1.39114	8.21e-13
	2.12187e-06	2.34808e-13	10.7932	2.27663e-13		2.64e-07	-2.76e-13	1.392	-2.76e-13
	2.12195e-06	1.79615e-14	10.7937	-1.82854e-13		2.65e-07	-3.32e-13	1.39285	-3.32e-13
	2.12203e-06	5.3119e-13	10.7942	-3.23194e-14		2.65e-07	2.92e-13	1.39371	2.92e-13
	2.12211e-06	2.89969e-13	10.7947	-1.64541e-15		2.65e-07	-8.41e-14	1.39457	-8.41e-14
	2.12219e-06	5.03037e-15	10.7952	5.42033e-14		2.65e-07	1.13e-13	1.39542	1.13e-13
	2.12227e-06	-1.75349e-13	10.7957	1.29122e-13		2.65e-07	-1.96e-13	1.39628	-1.96e-13
	2.12234e-06	1.00772e-13	10.7961	3.04621e-13		2.65e-07	1.36e-13	1.39714	1.36e-13
	2.12242e-06	3.26208e-13	10.7966	8.28552e-14		2.66e-07	-1.49e-13	1.398	-1.49e-13
	2.1225e-06	2.82133e-13	10.7971	2.36948e-13		2.66e-07	3.05e-13	1.39885	3.05e-13
	2.12258e-06	3.03338e-13	10.7976	3.29984e-13		2.66e-07	2.37e-14	1.39971	2.37e-14
	2.12266e-06	2.42154e-13	10.7981	2.87942e-13		2.66e-07	4.68e-13	1.40057	4.68e-13
	2.12273e-06	4.45149e-13	10.7986	3.42701e-13		2.66e-07	6.3e-14	1.40142	6.3e-14
	2.12281e-06	1.77803e-13	10.7991	-1.60073e-13		2.66e-07	3.02e-13	1.40228	3.02e-13
	2.12289e-06	1.77047e-13	10.7996	-5.45573e-14		2.67e-07	4.23e-13	1.40314	4.23e-13
	2.12297e-06	4.14808e-13	10.8	1.27755e-13		2.67e-07	2.25e-13	1.404	2.25e-13
	2.12305e-06	1.37364e-13	10.8005	4.44359e-14		2.67e-07	3e-13	1.40485	3e-13
	2.12313e-06	4.08351e-13	10.801	-3.18777e-13		2.67e-07	5.07e-13	1.40571	5.07e-13
	2.1232e-06	2.18913e-13	10.8015	-7.5626e-14		2.67e-07	2.13e-13	1.40657	2.13e-13
	2.12328e-06	8.53133e-15	10.802	-2.9177e-14		2.67e-07	5.33e-13	1.40742	5.33e-13
	2.12336e-06	-5.30072e-14	10.8025	1.332e-13		2.67e-07	3.47e-13	1.40828	3.47e-13
	2.12344e-06	3.78102e-13	10.803	-2.67594e-14		2.68e-07	2.84e-13	1.40914	2.84e-13
	2.12352e-06	1.73672e-13	10.8035	2.74416e-13		2.68e-07	5.54e-13	1.41	5.54e-13
	2.12359e-06	1.24677e-14	10.804	1.51936e-13		2.68e-07	9.71e-14	1.41085	9.71e-14
	2.12367e-06	1.31013e-13	10.8044	-1.13371e-13		2.68e-07	-2.41e-14	1.41171	-2.41e-14
	2.12375e-06	3.84375e-13	10.8049	2.16444e-13		2.68e-07	6.23e-13	1.41257	6.23e-13
	2.12383e-06	1.99433e-13	10.8054	3.34581e-14		2.68e-07	-2.23e-13	1.41342	-2.23e-13
	2.12391e-06	2.74131e-13	10.8059	1.40317e-13		2.69e-07	1.95e-13	1.41428	1.95e-13
	2.12398e-06	2.40056e-13	10.8064	5.70648e-13		2.69e-07	7.81e-14	1.41514	7.81e-14
	2.12406e-06	2.45077e-13	10.8069	1.64911e-13		2.69e-07	1.66e-13	1.416	1.66e-13
	2.12414e-06	-1.73857e-13	10.8074	-1.4476e-13		2.69e-07	-1.06e-13	1.41685	-1.06e-13
	2.12422e-06	-2.86912e-13	10.8079	3.14186e-13		2.69e-07	1.85e-13	1.41771	1.85e-13
	2.1243e-06	3.3707e-13	10.8084	4.7242e-13		2.69e-07	1e-13	1.41857	1e-13
	2.12437e-06	-2.90879e-13	10.8088	-8.24724e-14		2.7e-07	7.08e-13	1.41942	7.08e-13
	2.12445e-06	3.78724e-13	10.8093	3.86078e-13		2.7e-07	-1.3e-13	1.42028	-1.3e-13
	2.12453e-06	-5.31221e-14	10.8098	-1.45242e-13		2.7e-07	4.68e-13	1.42114	4.68e-13
	2.12461e-06	2.43532e-13	10.8103	-5.79538e-14		2.7e-07	1.34e-15	1.422	1.34e-15
	2.12469e-06	9.57549e-14	10.8108	4.53475e-14		2.7e-07	-2.57e-13	1.42285	-2.57e-13
	2.12477e-06	6.51977e-13	10.8113	1.34985e-13		2.7e-07	4.7e-13	1.42371	4.7e-13
	2.12484e-06	7.06497e-14	10.8118	-9.77851e-14		2.71e-07	5.53e-13	1.42457	5.53e-13
	2.12492e-06	-1.4299e-14	10.8123	2.32429e-13		2.71e-07	3.27e-13	1.42542	3.27e-13
	2.125e-06	3.87812e-14	10.8127	1.25837e-13		2.71e-07	-1.51e-16	1.42628	-1.51e-16
	2.12508e-06	1.51131e-13	10.8132	5.28909e-13		2.71e-07	-6.58e-14	1.42714	-6.58e-14
	2.12516e-06	2.96812e-13	10.8137	2.49185e-13		2.71e-07	-1.69e-13	1.428	-1.69e-13
	2.12523e-06	-9.87955e-15	10.8142	3.06306e-13		2.71e-07	-1.97e-13	1.42885	-1.97e-13
	2.12531e-06	4.23646e-13	10.8147	-6.42181e-14		2.72e-07	-1.23e-13	1.42971	-1.23e-13
	2.12539e-06	2.22725e-13	10.8152	5.56842e-14		2.72e-07	1.09e-13	1.43057	1.09e-13
	2.12547e-06	1.70252e-13	10.8157	-1.50942e-13		2.72e-07	-1.89e-13	1.43142	-1.89e-13
	2.12555e-06	4.77467e-13	10.8162	2.02313e-13		2.72e-07	2.31e-13	1.43228	2.31e-13
	2.12563e-06	1.6689e-13	10.8166	6.10471e-13		2.72e-07	-1.35e-13	1.43314	-1.35e-13
	2.1257e-06	3.13174e-13	10.8171	-2.74029e-14		2.72e-07	-3.25e-13	1.434	-3.25e-13
	2.12578e-06	1.53628e-13	10.8176	3.24097e-13		2.73e-07	3.65e-13	1.43485	3.65e-13
	2.12586e-06	2.18707e-13	10.8181	2.58424e-13		2.73e-07	5.62e-14	1.43571	5.62e-14
	2.12594e-06	2.56932e-13	10.8186	-4.24792e-14		2.73e-07	3.33e-14	1.43657	3.33e-14
	2.12602e-06	2.4427e-13	10.8191	1.0917e-13		2.73e-07	-6e-15	1.43742	-6e-15
	2.12609e-06	1.61571e-13	10.8196	4.43148e-13		2.73e-07	2.97e-13	1.43828	2.97e-13
	2.12617e-06	-9.97571e-14	10.8201	4.3128e-14		2.73e-07	-1.6e-13	1.43914	-1.6e-13
	2.12625e-06	-1.3249e-13	10.8206	2.18151e-13		2.74e-07	4.13e-13	1.44	4.13e-13
	2.12633e-06	4.14458e-13	10.821	1.13668e-13		2.74e-07	1.06e-13	1.44085	1.06e-13
	2.12641e-06	5.33626e-14	10.8215	1.89019e-13		2.74e-07	-6.98e-15	1.44171	-6.98e-15
	2.12648e-06	-4.66204e-14	10.822	1.70011e-13		2.74e-07	-4.87e-13	1.44257	-4.87e-13
	2.12656e-06	2.45463e-13	10.8225	-1.81668e-13		2.74e-07	8.58e-14	1.44342	8.58e-14
	2.12664e-06	2.29023e-13	10.823	-6.74778e-14		2.74e-07	2.37e-13	1.44428	2.37e-13
	2.12672e-06	-5.87462e-14	10.8235	-3.57815e-14		2.74e-07	9.83e-14	1.44514	9.83e-14
	2.1268e-06	4.49467e-13	10.824	-1.58922e-14		2.75e-07	3.55e-13	1.446	3.55e-13
	2.12687e-06	2.65271e-13	10.8245	1.29852e-13		2.75e-07	-3.57e-14	1.44685	-3.57e-14
	2.12695e-06	2.1025e-13	10.825	-1.79002e-13		2.75e-07	-4.61e-13	1.44771	-4.61e-13
	2.12703e-06	1.03904e-13	10.8254	-7.64265e-14		2.75e-07	-2.14e-13	1.44857	-2.14e-13
	2.12711e-06	2.17919e-13	10.8259	2.89199e-13		2.75e-07	1.99e-13	1.44942	1.99e-13
	2.12719e-06	2.09216e-13	10.8264	1.79975e-13		2.75e-07	1.95e-13	1.45028	1.95e-13
	2.12727e-06	9.797e-14	10.8269	5.62109e-14		2.76e-07	9.71e-14	1.45114	9.71e-14
	2.12734e-06	3.2112e-13	10.8274	2.71019e-14		2.76e-07	1.11e-13	1.452	1.11e-13
	2.12742e-06	4.56423e-13	10.8279	5.63514e-14		2.76e-07	1.4e-13	1.45285	1.4e-13
	2.1275e-06	2.93891e-13	10.8284	2.28469e-13		2.76e-07	-3.79e-14	1.45371	-3.79e-14
	2.12758e-06	6.93583e-14	10.8289	1.42323e-13		2.76e-07	5.38e-13	1.45457	5.38e-13
	2.12766e-06	7.74175e-14	10.8293	-9.35383e-14		2.76e-07	5.11e-13	1.45542	5.11e-13
	2.12773e-06	4.21851e-13	10.8298	2.92924e-13		2.77e-07	1.18e-13	1.45628	1.18e-13
	2.12781e-06	-2.29859e-14	10.8303	-6.66782e-14		2.77e-07	4.36e-13	1.45714	4.36e-13
	2.12789e-06	5.05559e-13	10.8308	-1.23786e-13		2.77e-07	-1.18e-13	1.458	-1.18e-13
	2.12797e-06	1.34601e-13	10.8313	4.79128e-14		2.77e-07	5.73e-13	1.45885	5.73e-13
	2.12805e-06	2.54337e-13	10.8318	1.20814e-13		2.77e-07	1.09e-13	1.45971	1.09e-13
	2.12813e-06	3.96243e-13	10.8323	-4.88792e-14		2.77e-07	2.87e-13	1.46057	2.87e-13
	2.1282e-06	1.73863e-13	10.8328	7.55183e-15		2.78e-07	4.3e-13	1.46142	4.3e-13
	2.12828e-06	2.44994e-13	10.8333	1.66155e-14		2.78e-07	-3.81e-15	1.46228	-3.81e-15
	2.12836e-06	1.73478e-13	10.8337	3.95328e-13		2.78e-07	-2.68e-13	1.46314	-2.68e-13
	2.12844e-06	3.05846e-13	10.8342	1.80277e-13		2.78e-07	-8.29e-14	1.464	-8.29e-14
	2.12852e-06	2.31942e-13	10.8347	2.15242e-13		2.78e-07	2.96e-13	1.46485	2.96e-13
	2.12859e-06	5.37988e-13	10.8352	2.27646e-13		2.78e-07	-4.99e-14	1.46571	-4.99e-14
	2.12867e-06	2.69255e-13	10.8357	-1.30812e-13		2.79e-07	1.18e-13	1.46657	1.18e-13
	2.12875e-06	1.93103e-13	10.8362	-1.89972e-13		2.79e-07	2.51e-13	1.46742	2.51e-13
	2.12883e-06	2.5986e-13	10.8367	6.13343e-14		2.79e-07	2.52e-13	1.46828	2.52e-13
	2.12891e-06	1.98846e-13	10.8372	-5.96921e-14		2.79e-07	1.94e-13	1.46914	1.94e-13
	2.12898e-06	9.68625e-14	10.8376	-1.32101e-13		2.79e-07	5.24e-13	1.47	5.24e-13
	2.12906e-06	2.58832e-13	10.8381	-1.51546e-13		2.79e-07	-3.23e-14	1.47085	-3.23e-14
	2.12914e-06	-2.73118e-14	10.8386	-8.88072e-14		2.8e-07	6.53e-13	1.47171	6.53e-13
	2.12922e-06	-8.46128e-15	10.8391	-2.63895e-13		2.8e-07	5.78e-13	1.47257	5.78e-13
	2.1293e-06	2.64563e-13	10.8396	2.27553e-14		2.8e-07	1.96e-13	1.47342	1.96e-13
	2.12937e-06	-6.11929e-15	10.8401	-1.15081e-13		2.8e-07	-3.41e-13	1.47428	-3.41e-13
	2.12945e-06	-6.00112e-14	10.8406	-4.5097e-14		2.8e-07	-5.07e-14	1.47514	-5.07e-14
	2.12953e-06	2.73253e-13	10.8411	1.27476e-13		2.8e-07	1.06e-13	1.476	1.06e-13
	2.12961e-06	3.12426e-13	10.8416	2.23303e-14		2.81e-07	4.23e-14	1.47685	4.23e-14
	2.12969e-06	-1.6041e-13	10.842	-2.83747e-14		2.81e-07	8.07e-14	1.47771	8.07e-14
	2.12977e-06	5.88898e-13	10.8425	-1.52084e-13		2.81e-07	3.29e-13	1.47857	3.29e-13
	2.12984e-06	7.018e-13	10.843	-9.82272e-14		2.81e-07	2.72e-13	1.47942	2.72e-13
	2.12992e-06	3.84526e-13	10.8435	9.7338e-14		2.81e-07	-8.09e-15	1.48028	-8.09e-15
	2.13e-06	8.85232e-14	10.844	-6.12763e-14		2.81e-07	4.34e-13	1.48114	4.34e-13
	2.13008e-06	3.23387e-13	10.8445	-2.18382e-13		2.81e-07	-6.21e-14	1.482	-6.21e-14
	2.13016e-06	3.26647e-13	10.845	-6.13115e-14		2.82e-07	4.34e-13	1.48285	4.34e-13
	2.13023e-06	2.11331e-13	10.8455	1.94414e-15		2.82e-07	2.37e-13	1.48371	2.37e-13
	2.13031e-06	4.41331e-13	10.8459	1.34698e-13		2.82e-07	3.62e-13	1.48457	3.62e-13
	2.13039e-06	2.71906e-13	10.8464	-2.02586e-13		2.82e-07	7.98e-13	1.48542	7.98e-13
	2.13047e-06	3.778e-13	10.8469	-3.62499e-14		2.82e-07	6.13e-14	1.48628	6.13e-14
	2.13055e-06	-3.95608e-14	10.8474	-1.60287e-13		2.82e-07	-8.61e-14	1.48714	-8.61e-14
	2.13063e-06	3.272e-13	10.8479	-8.45167e-14		2.83e-07	2.97e-14	1.488	2.97e-14
	2.1307e-06	4.37497e-14	10.8484	1.222e-13		2.83e-07	2.77e-13	1.48885	2.77e-13
	2.13078e-06	2.23498e-13	10.8489	9.54991e-14		2.83e-07	2.1e-13	1.48971	2.1e-13
	2.13086e-06	7.79253e-15	10.8494	3.00322e-13		2.83e-07	-5.28e-15	1.49057	-5.28e-15
	2.13094e-06	2.8736e-13	10.8499	9.56986e-15		2.83e-07	1.16e-13	1.49142	1.16e-13
	2.13102e-06	3.04049e-14	10.8503	6.25483e-14		2.83e-07	5.29e-13	1.49228	5.29e-13
	2.13109e-06	2.69259e-13	10.8508	5.75971e-13		2.84e-07	-2.39e-14	1.49314	-2.39e-14
	2.13117e-06	3.63894e-13	10.8513	1.45821e-13		2.84e-07	-7.32e-14	1.494	-7.32e-14
	2.13125e-06	4.71611e-13	10.8518	-1.8024e-13		2.84e-07	5.64e-13	1.49485	5.64e-13
	2.13133e-06	2.05032e-13	10.8523	1.81275e-13		2.84e-07	2.61e-13	1.49571	2.61e-13
	2.13141e-06	3.90929e-13	10.8528	1.6381e-13		2.84e-07	2.18e-13	1.49657	2.18e-13
	2.13148e-06	9.22748e-14	10.8533	-1.61662e-13		2.84e-07	1.75e-13	1.49742	1.75e-13
	2.13156e-06	-2.4273e-14	10.8538	-1.25832e-13		2.85e-07	4.61e-13	1.49828	4.61e-13
	2.13164e-06	1.54497e-13	10.8542	3.10795e-13		2.85e-07	1.94e-13	1.49914	1.94e-13
	2.13172e-06	2.14758e-13	10.8547	1.58673e-13		2.85e-07	5.55e-13	1.49999	5.55e-13
	2.1318e-06	2.26359e-13	10.8552	-1.68003e-13		2.85e-07	3.58e-13	1.50085	3.58e-13
	2.13187e-06	2.18186e-13	10.8557	2.11103e-13		2.85e-07	1.8e-13	1.50171	1.8e-13
	2.13195e-06	1.39543e-13	10.8562	-8.7778e-14		2.85e-07	1.08e-13	1.50257	1.08e-13
	2.13203e-06	2.23484e-13	10.8567	-4.53277e-14		2.86e-07	3.45e-13	1.50342	3.45e-13
	2.13211e-06	3.00751e-13	10.8572	1.64036e-13		2.86e-07	3.36e-13	1.50428	3.36e-13
	2.13219e-06	2.30522e-13	10.8577	9.97779e-14		2.86e-07	1.22e-13	1.50514	1.22e-13
	2.13227e-06	3.31817e-13	10.8582	-2.0956e-13		2.86e-07	1.2e-13	1.50599	1.2e-13
	2.13234e-06	1.10091e-13	10.8586	-6.19374e-14		2.86e-07	-4.71e-13	1.50685	-4.71e-13
	2.13242e-06	2.70405e-13	10.8591	2.88776e-14		2.86e-07	3.96e-13	1.50771	3.96e-13
	2.1325e-06	1.89434e-13	10.8596	-1.98337e-13		2.87e-07	2.28e-13	1.50857	2.28e-13
	2.13258e-06	9.92881e-15	10.8601	-2.85485e-13		2.87e-07	-1.7e-13	1.50942	-1.7e-13
	2.13266e-06	2.68474e-13	10.8606	2.0065e-13		2.87e-07	-1.21e-13	1.51028	-1.21e-13
	2.13273e-06	1.74888e-14	10.8611	-3.7305e-14		2.87e-07	5.51e-14	1.51114	5.51e-14
	2.13281e-06	3.01837e-14	10.8616	1.68068e-13		2.87e-07	-1.88e-13	1.51199	-1.88e-13
	2.13289e-06	1.36139e-13	10.8621	2.12495e-13		2.87e-07	4.68e-14	1.51285	4.68e-14
	2.13297e-06	5.05703e-13	10.8625	6.34294e-13		2.88e-07	2.53e-13	1.51371	2.53e-13
	2.13305e-06	2.27066e-13	10.863	4.638e-14		2.88e-07	-2.04e-13	1.51457	-2.04e-13
	2.13313e-06	3.93958e-13	10.8635	2.15039e-13		2.88e-07	1.79e-13	1.51542	1.79e-13
	2.1332e-06	6.96625e-13	10.864	-2.20518e-13		2.88e-07	-2.46e-13	1.51628	-2.46e-13
	2.13328e-06	2.00838e-13	10.8645	-9.76988e-14		2.88e-07	1.99e-13	1.51714	1.99e-13
	2.13336e-06	5.41393e-13	10.865	-4.39938e-14		2.88e-07	-2.05e-14	1.51799	-2.05e-14
	2.13344e-06	3.01263e-13	10.8655	1.2863e-13		2.88e-07	-1.16e-13	1.51885	-1.16e-13
	2.13352e-06	3.235e-13	10.866	1.23478e-13		2.89e-07	-1.27e-13	1.51971	-1.27e-13
	2.13359e-06	7.88598e-13	10.8665	-9.50272e-14		2.89e-07	3.26e-13	1.52057	3.26e-13
	2.13367e-06	1.95431e-13	10.8669	1.66571e-13		2.89e-07	-3.23e-13	1.52142	-3.23e-13
	2.13375e-06	2.53579e-13	10.8674	-3.29581e-15		2.89e-07	-2.29e-14	1.52228	-2.29e-14
	2.13383e-06	2.72293e-13	10.8679	2.47651e-13		2.89e-07	8.33e-13	1.52314	8.33e-13
	2.13391e-06	1.90776e-14	10.8684	-1.74761e-13		2.89e-07	3.69e-13	1.52399	3.69e-13
	2.13398e-06	-9.78858e-14	10.8689	-1.61399e-13		2.9e-07	3.62e-15	1.52485	3.62e-15
	2.13406e-06	1.90892e-13	10.8694	-7.56389e-15		2.9e-07	5.32e-13	1.52571	5.32e-13
	2.13414e-06	1.45342e-13	10.8699	1.65838e-13		2.9e-07	5.11e-13	1.52657	5.11e-13
	2.13422e-06	3.1194e-13	10.8704	3.87107e-13		2.9e-07	1.01e-13	1.52742	1.01e-13
	2.1343e-06	3.36956e-13	10.8709	2.28821e-13		2.9e-07	-4.42e-13	1.52828	-4.42e-13
	2.13438e-06	5.28751e-13	10.8713	7.20549e-14		2.9e-07	4.29e-13	1.52914	4.29e-13
	2.13445e-06	9.15743e-14	10.8718	3.24557e-14		2.91e-07	4.61e-13	1.52999	4.61e-13
	2.13453e-06	2.72753e-13	10.8723	1.74067e-13		2.91e-07	2.76e-13	1.53085	2.76e-13
	2.13461e-06	3.40762e-13	10.8728	-5.71667e-13		2.91e-07	4.42e-13	1.53171	4.42e-13
	2.13469e-06	2.43738e-13	10.8733	2.49761e-13		2.91e-07	2.93e-13	1.53257	2.93e-13
	2.13477e-06	4.24218e-13	10.8738	3.49481e-13		2.91e-07	3.04e-13	1.53342	3.04e-13
	2.13484e-06	5.36255e-14	10.8743	1.6506e-13		2.91e-07	4.55e-13	1.53428	4.55e-13
	2.13492e-06	6.21655e-13	10.8748	-6.13598e-14		2.92e-07	2.89e-13	1.53514	2.89e-13
	2.135e-06	2.33941e-13	10.8752	-6.9725e-14		2.92e-07	2.56e-13	1.53599	2.56e-13
	2.13508e-06	5.66284e-14	10.8757	-1.47593e-13		2.92e-07	4.95e-13	1.53685	4.95e-13
	2.13516e-06	1.49771e-13	10.8762	1.33897e-14		2.92e-07	-3.47e-14	1.53771	-3.47e-14
	2.13523e-06	3.22459e-13	10.8767	-6.72561e-14		2.92e-07	1.53e-13	1.53857	1.53e-13
	2.13531e-06	3.32028e-13	10.8772	-4.61825e-14		2.92e-07	-9.58e-14	1.53942	-9.58e-14
	2.13539e-06	4.23582e-13	10.8777	-2.12935e-13		2.93e-07	1.1e-13	1.54028	1.1e-13
	2.13547e-06	5.12436e-13	10.8782	-2.05871e-14		2.93e-07	2.94e-13	1.54114	2.94e-13
	2.13555e-06	2.59153e-14	10.8787	-4.25979e-14		2.93e-07	6.48e-13	1.54199	6.48e-13
	2.13562e-06	2.79848e-13	10.8791	1.70808e-13		2.93e-07	5.99e-14	1.54285	5.99e-14
	2.1357e-06	2.84707e-13	10.8796	1.70396e-13		2.93e-07	1.39e-13	1.54371	1.39e-13
	2.13578e-06	9.33534e-13	10.8801	-4.26154e-14		2.93e-07	-5.79e-13	1.54457	-5.79e-13
	2.13586e-06	3.99807e-14	10.8806	-1.98123e-14		2.94e-07	3.45e-13	1.54542	3.45e-13
	2.13594e-06	2.73597e-13	10.8811	-2.31817e-13		2.94e-07	1.69e-13	1.54628	1.69e-13
	2.13602e-06	3.44018e-13	10.8816	2.14645e-13		2.94e-07	2.78e-13	1.54714	2.78e-13
	2.13609e-06	4.06565e-13	10.8821	-2.11198e-13		2.94e-07	1.35e-13	1.54799	1.35e-13
	2.13617e-06	2.4653e-13	10.8826	-8.35232e-15		2.94e-07	2.68e-13	1.54885	2.68e-13
	2.13625e-06	3.9018e-13	10.8831	-7.93424e-14		2.94e-07	6.34e-13	1.54971	6.34e-13
	2.13633e-06	3.43651e-13	10.8835	-8.896e-14		2.95e-07	-1.79e-13	1.55057	-1.79e-13
	2.13641e-06	1.21476e-14	10.884	3.68498e-13		2.95e-07	1.21e-13	1.55142	1.21e-13
	2.13648e-06	1.50465e-13	10.8845	2.55312e-13		2.95e-07	4.97e-13	1.55228	4.97e-13
	2.13656e-06	1.83984e-13	10.885	-2.22326e-13		2.95e-07	1.1e-12	1.55314	1.1e-12
	2.13664e-06	4.09151e-13	10.8855	-2.93131e-13		2.95e-07	3.25e-13	1.55399	3.25e-13
	2.13672e-06	2.98676e-13	10.886	2.14899e-14		2.95e-07	2.58e-14	1.55485	2.58e-14
	2.1368e-06	2.04121e-13	10.8865	-8.10918e-14		2.95e-07	8.26e-14	1.55571	8.26e-14
	2.13688e-06	9.99836e-14	10.887	-1.19883e-13		2.96e-07	-2.17e-13	1.55657	-2.17e-13
	2.13695e-06	4.32108e-13	10.8875	-2.50881e-13		2.96e-07	-3.33e-13	1.55742	-3.33e-13
	2.13703e-06	2.18924e-13	10.8879	-1.48841e-13		2.96e-07	2.02e-13	1.55828	2.02e-13
	2.13711e-06	4.02822e-13	10.8884	-4.38319e-14		2.96e-07	5.7e-13	1.55914	5.7e-13
	2.13719e-06	1.73846e-13	10.8889	-1.18316e-13		2.96e-07	1.06e-13	1.55999	1.06e-13
	2.13727e-06	3.83244e-13	10.8894	-1.53142e-13		2.96e-07	1.76e-13	1.56085	1.76e-13
	2.13734e-06	3.75646e-13	10.8899	2.9137e-13		2.97e-07	6.1e-14	1.56171	6.1e-14
	2.13742e-06	5.31062e-13	10.8904	1.27577e-14		2.97e-07	2.34e-13	1.56257	2.34e-13
	2.1375e-06	1.28757e-13	10.8909	1.15892e-13		2.97e-07	4.26e-13	1.56342	4.26e-13
	2.13758e-06	3.47114e-13	10.8914	-9.39941e-14		2.97e-07	4.2e-13	1.56428	4.2e-13
	2.13766e-06	3.5384e-13	10.8918	6.36323e-14		2.97e-07	7.29e-16	1.56514	7.29e-16
	2.13773e-06	3.20279e-13	10.8923	1.75321e-13		2.97e-07	2.23e-13	1.56599	2.23e-13
	2.13781e-06	1.72651e-13	10.8928	-2.91785e-13		2.98e-07	4.77e-13	1.56685	4.77e-13
	2.13789e-06	2.60451e-13	10.8933	-2.09288e-13		2.98e-07	2.67e-13	1.56771	2.67e-13
	2.13797e-06	3.79424e-13	10.8938	-4.41505e-13		2.98e-07	1.14e-13	1.56857	1.14e-13
	2.13805e-06	3.74963e-13	10.8943	-1.35126e-13		2.98e-07	5.74e-13	1.56942	5.74e-13
	2.13812e-06	4.49211e-13	10.8948	-2.69682e-13		2.98e-07	3.15e-13	1.57028	3.15e-13
	2.1382e-06	2.9717e-13	10.8953	7.26546e-14		2.98e-07	1.05e-13	1.57114	1.05e-13
	2.13828e-06	1.50328e-13	10.8958	-1.32809e-13		2.99e-07	1.79e-13	1.57199	1.79e-13
	2.13836e-06	1.67398e-13	10.8962	-8.49189e-15		2.99e-07	-6.86e-14	1.57285	-6.86e-14
	2.13844e-06	6.18508e-14	10.8967	1.87788e-13		2.99e-07	-2.52e-14	1.57371	-2.52e-14
	2.13852e-06	1.16684e-13	10.8972	4.27861e-15		2.99e-07	4.4e-13	1.57457	4.4e-13
	2.13859e-06	7.40204e-14	10.8977	1.30167e-13		2.99e-07	6.36e-14	1.57542	6.36e-14
	2.13867e-06	2.91059e-14	10.8982	1.7785e-13		2.99e-07	2.47e-13	1.57628	2.47e-13
	2.13875e-06	1.22616e-13	10.8987	8.00395e-14		3e-07	5.26e-13	1.57714	5.26e-13
	2.13883e-06	3.15403e-13	10.8992	2.43091e-14		3e-07	2.27e-13	1.57799	2.27e-13
	2.13891e-06	1.76955e-13	10.8997	4.43218e-14		3e-07	1.1e-13	1.57885	1.1e-13
	2.13898e-06	-2.39372e-13	10.9001	1.75833e-13		3e-07	3.89e-13	1.57971	3.89e-13
	2.13906e-06	2.37062e-13	10.9006	-1.28717e-13		3e-07	2.5e-13	1.58057	2.5e-13
	2.13914e-06	2.5978e-13	10.9011	-4.15182e-14		3e-07	2.41e-13	1.58142	2.41e-13
	2.13922e-06	-1.68811e-13	10.9016	3.0174e-13		3.01e-07	-1.49e-15	1.58228	-1.49e-15
	2.1393e-06	2.70124e-13	10.9021	-9.1063e-14		3.01e-07	-1.07e-13	1.58314	-1.07e-13
	2.13938e-06	1.14198e-13	10.9026	2.68313e-13		3.01e-07	-3.38e-14	1.58399	-3.38e-14
	2.13945e-06	3.40254e-13	10.9031	3.54998e-13		3.01e-07	6.17e-13	1.58485	6.17e-13
	2.13953e-06	-8.85702e-14	10.9036	-2.58565e-13		3.01e-07	6.02e-13	1.58571	6.02e-13
	2.13961e-06	1.42301e-13	10.9041	1.66435e-13		3.01e-07	5.42e-13	1.58657	5.42e-13
	2.13969e-06	-1.19616e-13	10.9045	-2.19643e-13		3.02e-07	2.69e-13	1.58742	2.69e-13
	2.13977e-06	-9.14712e-14	10.905	-1.53739e-13		3.02e-07	-8.72e-14	1.58828	-8.72e-14
	2.13984e-06	-1.28861e-13	10.9055	-2.27019e-13		3.02e-07	6.21e-13	1.58914	6.21e-13
	2.13992e-06	3.88779e-13	10.906	-2.16314e-13		3.02e-07	-2.04e-13	1.58999	-2.04e-13
	2.14e-06	6.49107e-14	10.9065	-1.13356e-13		3.02e-07	1.98e-13	1.59085	1.98e-13
	2.14008e-06	2.44723e-13	10.907	-8.45648e-14		3.02e-07	2.08e-13	1.59171	2.08e-13
	2.14016e-06	1.89002e-13	10.9075	1.16469e-13		3.02e-07	1.05e-13	1.59257	1.05e-13
	2.14023e-06	3.17246e-14	10.908	2.91851e-13		3.03e-07	1.89e-13	1.59342	1.89e-13
	2.14031e-06	-1.93977e-13	10.9084	-5.88949e-14		3.03e-07	-1.99e-13	1.59428	-1.99e-13
	2.14039e-06	2.12144e-13	10.9089	-9.1063e-14		3.03e-07	-1.34e-13	1.59514	-1.34e-13
	2.14047e-06	2.12005e-13	10.9094	-5.28474e-13		3.03e-07	3.02e-13	1.59599	3.02e-13
	2.14055e-06	4.17679e-13	10.9099	-1.41454e-14		3.03e-07	3.44e-13	1.59685	3.44e-13
	2.14062e-06	8.75295e-14	10.9104	-1.54912e-13		3.03e-07	2.82e-13	1.59771	2.82e-13
	2.1407e-06	3.20003e-13	10.9109	-9.97593e-14		3.04e-07	7.62e-13	1.59857	7.62e-13
	2.14078e-06	2.64493e-13	10.9114	-2.09064e-13		3.04e-07	1.16e-13	1.59942	1.16e-13
	2.14086e-06	2.93677e-13	10.9119	1.14001e-13		3.04e-07	5.28e-13	1.60028	5.28e-13
	2.14094e-06	2.38905e-13	10.9124	-2.31637e-13		3.04e-07	4.39e-13	1.60114	4.39e-13
	2.14102e-06	2.5331e-13	10.9128	-1.35679e-13		3.04e-07	7.08e-13	1.60199	7.08e-13
	2.14109e-06	3.19286e-13	10.9133	-9.26808e-14		3.04e-07	2.4e-13	1.60285	2.4e-13
	2.14117e-06	8.13629e-14	10.9138	-2.49146e-13		3.05e-07	-2.37e-13	1.60371	-2.37e-13
	2.14125e-06	-9.55131e-15	10.9143	-2.12897e-13		3.05e-07	-3.7e-14	1.60457	-3.7e-14
	2.14133e-06	3.54971e-13	10.9148	-2.28161e-13		3.05e-07	1.97e-13	1.60542	1.97e-13
	2.14141e-06	1.69024e-13	10.9153	2.1993e-13		3.05e-07	4.75e-13	1.60628	4.75e-13
	2.14148e-06	2.30325e-13	10.9158	2.24748e-13		3.05e-07	1.66e-13	1.60714	1.66e-13
	2.14156e-06	5.00582e-13	10.9163	3.09629e-13		3.05e-07	2.04e-13	1.60799	2.04e-13
	2.14164e-06	-1.13476e-13	10.9167	1.19528e-13		3.06e-07	-1.59e-13	1.60885	-1.59e-13
	2.14172e-06	3.83653e-13	10.9172	1.83638e-13		3.06e-07	2.76e-13	1.60971	2.76e-13
	2.1418e-06	2.73319e-13	10.9177	1.31869e-13		3.06e-07	3.58e-13	1.61057	3.58e-13
	2.14188e-06	-1.16753e-13	10.9182	-1.62568e-13		3.06e-07	5.31e-13	1.61142	5.31e-13
	2.14195e-06	8.4903e-14	10.9187	6.3418e-14		3.06e-07	3.56e-13	1.61228	3.56e-13
	2.14203e-06	-3.1187e-14	10.9192	1.92495e-13		3.06e-07	1.95e-13	1.61314	1.95e-13
	2.14211e-06	3.74478e-13	10.9197	1.8363e-13		3.07e-07	6.66e-15	1.61399	6.66e-15
	2.14219e-06	2.62237e-13	10.9202	5.08238e-14		3.07e-07	1.66e-13	1.61485	1.66e-13
	2.14227e-06	1.47844e-13	10.9207	2.79911e-13		3.07e-07	5.09e-13	1.61571	5.09e-13
	2.14234e-06	1.09816e-13	10.9211	-1.14223e-13		3.07e-07	3.78e-13	1.61657	3.78e-13
	2.14242e-06	2.3518e-13	10.9216	-5.77523e-14		3.07e-07	7.52e-14	1.61742	7.52e-14
	2.1425e-06	1.96972e-13	10.9221	-4.31226e-14		3.07e-07	2.82e-13	1.61828	2.82e-13
	2.14258e-06	3.25729e-13	10.9226	-7.11958e-14		3.08e-07	-8.42e-14	1.61914	-8.42e-14
	2.14266e-06	5.14517e-13	10.9231	2.07936e-14		3.08e-07	-1.02e-13	1.61999	-1.02e-13
	2.14273e-06	-2.79064e-13	10.9236	3.62851e-13		3.08e-07	4.61e-13	1.62085	4.61e-13
	2.14281e-06	3.13183e-13	10.9241	8.80899e-14		3.08e-07	5.58e-14	1.62171	5.58e-14
	2.14289e-06	2.3332e-13	10.9246	4.55856e-14		3.08e-07	6.8e-14	1.62257	6.8e-14
	2.14297e-06	1.05263e-13	10.925	2.47512e-14		3.08e-07	6.01e-13	1.62342	6.01e-13
	2.14305e-06	2.28632e-13	10.9255	1.00248e-13		3.09e-07	5.08e-13	1.62428	5.08e-13
	2.14312e-06	1.00737e-15	10.926	2.9742e-13		3.09e-07	-9.8e-14	1.62514	-9.8e-14
	2.1432e-06	-6.2861e-14	10.9265	2.44197e-13		3.09e-07	2.44e-13	1.62599	2.44e-13
	2.14328e-06	-2.3002e-14	10.927	-6.2536e-14		3.09e-07	2.31e-13	1.62685	2.31e-13
	2.14336e-06	2.8247e-13	10.9275	1.06366e-13		3.09e-07	1.49e-13	1.62771	1.49e-13
	2.14344e-06	1.22327e-13	10.928	-5.59445e-14		3.09e-07	-6.68e-14	1.62857	-6.68e-14
	2.14352e-06	-4.94838e-14	10.9285	-4.46176e-13		3.09e-07	2.89e-13	1.62942	2.89e-13
	2.14359e-06	4.65679e-13	10.929	-1.36631e-13		3.1e-07	7.43e-13	1.63028	7.43e-13
	2.14367e-06	4.19908e-13	10.9294	1.17153e-13		3.1e-07	4.58e-13	1.63114	4.58e-13
	2.14375e-06	-1.08024e-13	10.9299	2.48102e-13		3.1e-07	4.68e-13	1.63199	4.68e-13
	2.14383e-06	7.03017e-13	10.9304	2.65416e-14		3.1e-07	2.55e-14	1.63285	2.55e-14
	2.14391e-06	4.31341e-13	10.9309	-2.39539e-13		3.1e-07	1.58e-13	1.63371	1.58e-13
	2.14398e-06	1.96544e-13	10.9314	-1.23381e-13		3.1e-07	-3.2e-13	1.63457	-3.2e-13
	2.14406e-06	3.8139e-13	10.9319	-1.07507e-14		3.11e-07	2.6e-13	1.63542	2.6e-13
	2.14414e-06	1.84209e-13	10.9324	-1.55376e-13		3.11e-07	3.73e-13	1.63628	3.73e-13
	2.14422e-06	2.92508e-13	10.9329	1.27606e-13		3.11e-07	4.93e-13	1.63714	4.93e-13
	2.1443e-06	2.7798e-13	10.9334	3.4055e-13		3.11e-07	2.44e-13	1.63799	2.44e-13
	2.14438e-06	1.70974e-13	10.9338	-1.02211e-14		3.11e-07	8.72e-13	1.63885	8.72e-13
	2.14445e-06	2.47174e-13	10.9343	-4.29345e-14		3.11e-07	6.46e-13	1.63971	6.46e-13
	2.14453e-06	3.05059e-14	10.9348	2.08203e-13		3.12e-07	-7.15e-14	1.64057	-7.15e-14
	2.14461e-06	6.02114e-13	10.9353	7.08598e-14		3.12e-07	3.56e-13	1.64142	3.56e-13
	2.14469e-06	1.63086e-13	10.9358	2.74332e-13		3.12e-07	1.58e-13	1.64228	1.58e-13
	2.14477e-06	4.70743e-13	10.9363	-2.67756e-15		3.12e-07	2.87e-13	1.64314	2.87e-13
	2.14484e-06	1.79313e-13	10.9368	2.0522e-13		3.12e-07	2.65e-13	1.64399	2.65e-13
	2.14492e-06	4.4973e-13	10.9373	2.15765e-13		3.12e-07	2.1e-13	1.64485	2.1e-13
	2.145e-06	-6.33994e-14	10.9377	-9.35914e-14		3.13e-07	2.52e-13	1.64571	2.52e-13
	2.14508e-06	-1.85826e-13	10.9382	-1.21743e-13		3.13e-07	2.54e-13	1.64657	2.54e-13
	2.14516e-06	4.89321e-13	10.9387	-2.42484e-13		3.13e-07	3.75e-13	1.64742	3.75e-13
	2.14523e-06	1.03131e-13	10.9392	-2.32062e-13		3.13e-07	1.13e-13	1.64828	1.13e-13
	2.14531e-06	1.28123e-13	10.9397	3.6599e-13		3.13e-07	5.34e-13	1.64914	5.34e-13
	2.14539e-06	-1.59655e-13	10.9402	-9.26297e-14		3.13e-07	-1.54e-13	1.64999	-1.54e-13
	2.14547e-06	-2.54374e-14	10.9407	5.01103e-14		3.14e-07	3.68e-13	1.65085	3.68e-13
	2.14555e-06	2.53354e-13	10.9412	7.62807e-14		3.14e-07	8.02e-14	1.65171	8.02e-14
	2.14562e-06	9.11897e-15	10.9416	1.29904e-13		3.14e-07	2.61e-13	1.65257	2.61e-13
	2.1457e-06	-1.53384e-14	10.9421	1.10976e-13		3.14e-07	1.38e-13	1.65342	1.38e-13
	2.14578e-06	-8.60686e-14	10.9426	-9.25201e-15		3.14e-07	3.75e-13	1.65428	3.75e-13
	2.14586e-06	1.70497e-13	10.9431	5.40654e-13		3.14e-07	3.5e-13	1.65514	3.5e-13
	2.14594e-06	-3.18234e-13	10.9436	-8.20478e-14		3.15e-07	4.18e-13	1.65599	4.18e-13
	2.14602e-06	-6.95273e-14	10.9441	8.97894e-14		3.15e-07	9.64e-14	1.65685	9.64e-14
	2.14609e-06	-2.04041e-13	10.9446	1.27886e-13		3.15e-07	1.86e-13	1.65771	1.86e-13
	2.14617e-06	4.47298e-14	10.9451	-6.32558e-14		3.15e-07	-3.54e-13	1.65857	-3.54e-13
	2.14625e-06	-2.14911e-13	10.9456	6.17852e-14		3.15e-07	4.94e-13	1.65942	4.94e-13
	2.14633e-06	1.36676e-13	10.946	2.90936e-14		3.15e-07	-5.06e-14	1.66028	-5.06e-14
	2.14641e-06	3.23439e-13	10.9465	-3.37103e-15		3.16e-07	4.4e-13	1.66114	4.4e-13
	2.14648e-06	3.16015e-13	10.947	2.51337e-13		3.16e-07	3.84e-13	1.66199	3.84e-13
	2.14656e-06	2.1225e-13	10.9475	-9.9593e-14		3.16e-07	3.88e-13	1.66285	3.88e-13
	2.14664e-06	1.91797e-13	10.948	-3.0893e-13		3.16e-07	4.36e-13	1.66371	4.36e-13
	2.14672e-06	2.45191e-13	10.9485	-6.83811e-14		3.16e-07	2.21e-13	1.66457	2.21e-13
	2.1468e-06	9.23217e-14	10.949	1.57104e-13		3.16e-07	2.68e-13	1.66542	2.68e-13
	2.14688e-06	3.13096e-13	10.9495	1.49546e-13		3.16e-07	-3.5e-13	1.66628	-3.5e-13
	2.14695e-06	1.2227e-14	10.95	8.65052e-14		3.17e-07	3.24e-13	1.66714	3.24e-13
	2.14703e-06	1.94115e-13	10.9504	5.60134e-14		3.17e-07	2.02e-13	1.66799	2.02e-13
	2.14711e-06	7.75706e-14	10.9509	1.78294e-13		3.17e-07	7.56e-14	1.66885	7.56e-14
	2.14719e-06	9.87842e-14	10.9514	-7.27762e-14		3.17e-07	6.22e-13	1.66971	6.22e-13
	2.14727e-06	5.7872e-13	10.9519	-3.60033e-13		3.17e-07	1.21e-13	1.67057	1.21e-13
	2.14734e-06	-1.99738e-13	10.9524	-3.27484e-13		3.17e-07	-1.16e-13	1.67142	-1.16e-13
	2.14742e-06	-2.43397e-13	10.9529	-1.8306e-13		3.18e-07	9.28e-14	1.67228	9.28e-14
	2.1475e-06	5.02753e-13	10.9534	4.23883e-14		3.18e-07	-8.16e-14	1.67314	-8.16e-14
	2.14758e-06	2.37671e-13	10.9539	5.27984e-15		3.18e-07	3.09e-13	1.67399	3.09e-13
	2.14766e-06	8.15692e-14	10.9543	1.45641e-13		3.18e-07	-2.42e-14	1.67485	-2.42e-14
	2.14773e-06	1.0887e-13	10.9548	3.93936e-13		3.18e-07	6.8e-13	1.67571	6.8e-13
	2.14781e-06	-1.22772e-13	10.9553	5.78327e-15		3.18e-07	4.8e-13	1.67657	4.8e-13
	2.14789e-06	-2.53456e-14	10.9558	-1.45295e-13		3.19e-07	2.12e-13	1.67742	2.12e-13
	2.14797e-06	1.82155e-14	10.9563	-5.64647e-15		3.19e-07	3.37e-13	1.67828	3.37e-13
	2.14805e-06	8.6647e-14	10.9568	2.36335e-13		3.19e-07	1.68e-13	1.67914	1.68e-13
	2.14812e-06	3.01662e-15	10.9573	-3.94893e-14		3.19e-07	-1.46e-13	1.67999	-1.46e-13
	2.1482e-06	-3.06178e-13	10.9578	-1.87954e-13		3.19e-07	-1.13e-13	1.68085	-1.13e-13
	2.14828e-06	-1.85005e-13	10.9583	5.28359e-14		3.19e-07	-4.85e-13	1.68171	-4.85e-13
	2.14836e-06	8.06131e-14	10.9587	6.69725e-14		3.2e-07	4.71e-13	1.68257	4.71e-13
	2.14844e-06	-2.84641e-13	10.9592	1.29983e-13		3.2e-07	5.15e-13	1.68342	5.15e-13
	2.14852e-06	6.68712e-14	10.9597	-9.25639e-14		3.2e-07	3.53e-14	1.68428	3.53e-14
	2.14859e-06	3.24731e-14	10.9602	2.08963e-13		3.2e-07	4.8e-13	1.68514	4.8e-13
	2.14867e-06	3.75195e-13	10.9607	-1.31269e-13		3.2e-07	7.48e-13	1.68599	7.48e-13
	2.14875e-06	4.25327e-14	10.9612	1.32947e-13		3.2e-07	1.21e-14	1.68685	1.21e-14
	2.14883e-06	9.11629e-14	10.9617	-2.02794e-13		3.21e-07	2.2e-13	1.68771	2.2e-13
	2.14891e-06	1.92245e-13	10.9622	1.1897e-13		3.21e-07	2.91e-13	1.68857	2.91e-13
	2.14898e-06	3.02651e-13	10.9626	4.8213e-13		3.21e-07	6.58e-16	1.68942	6.58e-16
	2.14906e-06	2.06122e-13	10.9631	2.15695e-13		3.21e-07	1.6e-13	1.69028	1.6e-13
	2.14914e-06	8.26313e-14	10.9636	6.2838e-14		3.21e-07	5.62e-13	1.69114	5.62e-13
	2.14922e-06	1.77733e-13	10.9641	8.31432e-14		3.21e-07	-1.96e-13	1.69199	-1.96e-13
	2.1493e-06	2.16638e-13	10.9646	2.40767e-13		3.22e-07	3.51e-13	1.69285	3.51e-13
	2.14938e-06	2.19399e-13	10.9651	4.02918e-13		3.22e-07	5.8e-13	1.69371	5.8e-13
	2.14945e-06	2.64982e-13	10.9656	7.5859e-14		3.22e-07	1.44e-13	1.69457	1.44e-13
	2.14953e-06	7.1094e-15	10.9661	-2.81865e-13		3.22e-07	1.92e-13	1.69542	1.92e-13
	2.14961e-06	5.34116e-15	10.9666	-2.42029e-14		3.22e-07	2.34e-13	1.69628	2.34e-13
	2.14969e-06	3.82156e-13	10.967	4.49767e-13		3.22e-07	7.94e-14	1.69714	7.94e-14
	2.14977e-06	3.05291e-13	10.9675	-1.62297e-13		3.23e-07	-1.51e-13	1.69799	-1.51e-13
	2.14984e-06	1.07491e-13	10.968	-1.61763e-13		3.23e-07	3.62e-13	1.69885	3.62e-13
	2.14992e-06	2.61403e-13	10.9685	5.21008e-13		3.23e-07	1.77e-13	1.69971	1.77e-13
	2.15e-06	-1.05099e-14	10.969	2.1904e-13		3.23e-07	2.12e-13	1.70057	2.12e-13
	2.15008e-06	2.69254e-13	10.9695	1.24091e-13		3.23e-07	6.8e-13	1.70142	6.8e-13
	2.15016e-06	3.12238e-13	10.97	2.45161e-13		3.23e-07	4.17e-13	1.70228	4.17e-13
	2.15023e-06	-1.37323e-13	10.9705	1.63554e-13		3.23e-07	2.63e-13	1.70314	2.63e-13
	2.15031e-06	-6.18323e-14	10.9709	2.14426e-13		3.24e-07	3.08e-14	1.70399	3.08e-14
	2.15039e-06	3.47559e-13	10.9714	2.51274e-13		3.24e-07	3.8e-13	1.70485	3.8e-13
	2.15047e-06	8.26091e-14	10.9719	-1.77916e-13		3.24e-07	-9.98e-14	1.70571	-9.98e-14
	2.15055e-06	8.33072e-14	10.9724	3.89073e-13		3.24e-07	-5.68e-15	1.70657	-5.68e-15
	2.15062e-06	4.59648e-14	10.9729	3.66077e-13		3.24e-07	3.16e-13	1.70742	3.16e-13
	2.1507e-06	3.41909e-13	10.9734	-6.4078e-14		3.24e-07	3.09e-13	1.70828	3.09e-13
	2.15078e-06	2.33368e-13	10.9739	8.16175e-14		3.25e-07	6.56e-13	1.70914	6.56e-13
	2.15086e-06	3.96138e-13	10.9744	-8.84609e-14		3.25e-07	6.25e-13	1.70999	6.25e-13
	2.15094e-06	3.69515e-15	10.9749	5.78235e-14		3.25e-07	5.58e-13	1.71085	5.58e-13
	2.15102e-06	1.21893e-13	10.9753	-3.00807e-13		3.25e-07	1.71e-13	1.71171	1.71e-13
[truncated: 79,924 more rows]

## Sheet: Panel e
			Simulation
		Experimental Forces used in the histogram (pN)	Force (pN)	Normalized counts
		15	5	0.1582
		26	6	0.1713
		20	7	0.212
		22.8	8	0.2547
		14.6	9	0.3109
		10.6	10	0.3618
		17.2	11	0.4686
		6.7	12	0.5844
		15	13	0.7194
		15.6	14	0.8367
		17.5	15	0.9376
		20.8	16	0.9959
		19.8	17	1
		20.3	18	0.9944
		23.72	19	0.9583
		28.46	20	0.8857
		24.98	21	0.7812
		18.39	22	0.6643
		17.11	23	0.5334
		24.24	24	0.3909
		13.4	25	0.2732
			26	0.1594
			27	0.1097
			28	0.0674
			29	0.0501
			30	0.0354
			31	0.0247
			32	0.0166
			33	0.0095
			34	0.0038
			35	0.0038
			36	0.0018
			37	0.0004
			38	0.0013
			39	0.0019
			40	0.001
			41	0
			42	0
			43	0
			44	0
			45	0
			46	0
			47	0
			48	0
			49	0
			50	0
