# Supplementary material for: Mechanical disengagement of the cohesin ring
Source: Nat Struct Mol Biol. 2023 Oct 23;31(1):23–31. doi: 10.1038/s41594-023-01122-4 (PMC11377297; doi:10.1038/s41594-023-01122-4)
Supplement: Supplementary file 12 — Statistical source and FD curve data. [file 41594_2023_1122_MOESM12_ESM.xlsx]

## Sheet: Panel b
		Simulation
	Experimental Forces used in the histogram (pN)	Force (pN)	Normalized counts
	19	5	0.0728
	20	6	0.0748
	22	7	0.076
	42	8	0.0786
	22	9	0.0823
	30	10	0.0911
	35	11	0.1051
	25	12	0.1253
	25	13	0.1515
	31	14	0.1767
	23	15	0.2082
	8	16	0.2449
	20	17	0.2982
	28	18	0.3542
	16	19	0.4311
	36	20	0.5132
	9	21	0.6042
	45	22	0.7008
	33	23	0.8035
	35	24	0.8825
	21	25	0.9441
		26	0.9865
		27	1
		28	0.9788
		29	0.935
		30	0.8609
		31	0.7697
		32	0.6581
		33	0.5505
		34	0.4385
		35	0.3345
		36	0.2555
		37	0.1759
		38	0.1223
		39	0.0875
		40	0.0608
		41	0.0455
		42	0.0347
		43	0.0293
		44	0.0265
		45	0.0214
		46	0.0157
		47	0.0132
		48	0.0102
		49	0.0091
		50	0.0074

## Sheet: Panel c
			Distance (m)	Force (N)
			2.99512e-06	-4.9301e-13
			2.99531e-06	4.03397e-16
			2.99551e-06	5.73823e-13
			2.9957e-06	-1.46678e-13
			2.9959e-06	3.32303e-13
			2.99609e-06	3.63405e-13
			2.99629e-06	5.81464e-13
			2.99648e-06	-3.11712e-13
			2.99668e-06	-3.81315e-13
			2.99688e-06	-7.15593e-14
			2.99707e-06	-1.76568e-13
			2.99727e-06	-3.71147e-13
			2.99746e-06	-4.17939e-14
			2.99766e-06	1.39448e-12
			2.99785e-06	-9.7263e-14
			2.99805e-06	2.5082e-13
			2.99824e-06	8.27062e-13
			2.99844e-06	2.9722e-13
			2.99863e-06	1.12327e-13
			2.99883e-06	1.60209e-12
			2.99902e-06	1.85975e-14
			2.99922e-06	-7.02224e-14
			2.99941e-06	-3.97953e-13
			2.99961e-06	4.67385e-13
			2.9998e-06	3.57694e-14
			3e-06	-9.06329e-13
			3.0002e-06	-1.30038e-13
			3.00039e-06	3.90566e-13
			3.00059e-06	1.40994e-13
			3.00078e-06	7.4202e-13
			3.00098e-06	-7.6556e-13
			3.00117e-06	9.93444e-13
			3.00137e-06	-1.15535e-13
			3.00156e-06	1.15721e-12
			3.00176e-06	-3.08823e-13
			3.00195e-06	-7.98938e-13
			3.00215e-06	1.56701e-14
			3.00234e-06	4.12018e-13
			3.00254e-06	4.03731e-13
			3.00273e-06	-5.63089e-13
			3.00293e-06	-7.58982e-13
			3.00313e-06	7.03987e-13
			3.00332e-06	1.18112e-12
			3.00352e-06	-4.37031e-13
			3.00371e-06	-5.91318e-13
			3.00391e-06	-5.90142e-13
			3.0041e-06	-4.4257e-13
			3.0043e-06	-2.0837e-13
			3.00449e-06	-4.68729e-13
			3.00469e-06	7.03972e-13
			3.00488e-06	-3.03006e-13
			3.00508e-06	5.23922e-13
			3.00527e-06	1.14479e-13
			3.00547e-06	5.60653e-13
			3.00566e-06	5.69062e-13
			3.00586e-06	1.2374e-14
			3.00605e-06	1.02347e-13
			3.00625e-06	-1.10065e-14
			3.00645e-06	1.25509e-12
			3.00664e-06	-2.94978e-13
			3.00684e-06	1.06812e-12
			3.00703e-06	7.07183e-13
			3.00723e-06	1.18385e-13
			3.00742e-06	1.5348e-12
			3.00762e-06	7.11939e-13
			3.00781e-06	3.55307e-13
			3.00801e-06	-4.40862e-13
			3.0082e-06	-1.00401e-12
			3.0084e-06	9.65591e-13
			3.00859e-06	6.40468e-13
			3.00879e-06	1.9892e-12
			3.00898e-06	1.47731e-12
			3.00918e-06	-3.95612e-13
			3.00937e-06	1.48026e-12
			3.00957e-06	4.66378e-13
			3.00977e-06	9.63984e-13
			3.00996e-06	-1.17031e-12
			3.01016e-06	9.97738e-13
			3.01035e-06	1.04834e-12
			3.01055e-06	1.02581e-12
			3.01074e-06	1.86465e-13
			3.01094e-06	-6.49594e-14
			3.01113e-06	-8.64344e-14
			3.01133e-06	1.12772e-12
			3.01152e-06	1.53016e-12
			3.01172e-06	2.21931e-13
			3.01191e-06	7.91501e-15
			3.01211e-06	7.95796e-13
			3.0123e-06	1.07236e-12
			3.0125e-06	1.51559e-13
			3.0127e-06	1.47764e-12
			3.01289e-06	1.15662e-12
			3.01309e-06	-8.09869e-14
			3.01328e-06	8.30909e-13
			3.01348e-06	-3.37049e-14
			3.01367e-06	1.80575e-12
			3.01387e-06	1.08756e-12
			3.01406e-06	6.79185e-13
			3.01426e-06	1.12772e-12
			3.01445e-06	-4.51748e-14
			3.01465e-06	1.26285e-12
			3.01484e-06	3.12995e-13
			3.01504e-06	1.03377e-12
			3.01523e-06	9.74658e-13
			3.01543e-06	5.37433e-13
			3.01563e-06	1.70929e-13
			3.01582e-06	-9.5913e-13
			3.01602e-06	-7.07733e-13
			3.01621e-06	-3.53878e-13
			3.01641e-06	1.57268e-12
			3.0166e-06	-6.44383e-13
			3.0168e-06	5.12824e-13
			3.01699e-06	7.34763e-13
			3.01719e-06	-5.33393e-13
			3.01738e-06	5.77856e-13
			3.01758e-06	3.40011e-13
			3.01777e-06	-1.36391e-12
			3.01797e-06	1.19791e-12
			3.01816e-06	2.17478e-12
			3.01836e-06	2.01993e-13
			3.01855e-06	-3.54439e-13
			3.01875e-06	1.69914e-13
			3.01895e-06	-3.26648e-13
			3.01914e-06	8.31499e-13
			3.01934e-06	8.78792e-13
			3.01953e-06	-9.33659e-13
			3.01973e-06	2.77169e-13
			3.01992e-06	-7.51432e-13
			3.02012e-06	-5.2896e-13
			3.02031e-06	-1.71751e-13
			3.02051e-06	-2.09392e-13
			3.0207e-06	2.39601e-12
			3.0209e-06	6.81267e-13
			3.02109e-06	4.59624e-13
			3.02129e-06	1.07524e-13
			3.02148e-06	1.18159e-12
			3.02168e-06	1.2838e-12
			3.02188e-06	3.71012e-13
			3.02207e-06	-4.00647e-13
			3.02227e-06	1.64026e-13
			3.02246e-06	1.62176e-12
			3.02266e-06	-4.2529e-15
			3.02285e-06	2.34578e-13
			3.02305e-06	1.2198e-12
			3.02324e-06	-3.78426e-13
			3.02344e-06	4.75813e-13
			3.02363e-06	-1.28966e-14
			3.02383e-06	3.92068e-13
			3.02402e-06	5.68629e-13
			3.02422e-06	2.9374e-13
			3.02441e-06	-3.66278e-13
			3.02461e-06	-9.60835e-13
			3.0248e-06	7.2857e-13
			3.025e-06	2.57659e-13
			3.0252e-06	2.93425e-13
			3.02539e-06	9.2372e-13
			3.02559e-06	5.97826e-13
			3.02578e-06	8.81466e-13
			3.02598e-06	-9.66496e-13
			3.02617e-06	-4.05641e-13
			3.02637e-06	3.73072e-13
			3.02656e-06	1.0195e-12
			3.02676e-06	5.69843e-13
			3.02695e-06	2.09818e-12
			3.02715e-06	9.64692e-13
			3.02734e-06	7.02835e-13
			3.02754e-06	9.14704e-14
			3.02773e-06	-4.64749e-13
			3.02793e-06	5.28652e-13
			3.02812e-06	-4.51357e-13
			3.02832e-06	-1.32952e-12
			3.02852e-06	-1.14622e-12
			3.02871e-06	2.62307e-13
			3.02891e-06	7.32592e-13
			3.0291e-06	4.57452e-13
			3.0293e-06	1.57637e-12
			3.02949e-06	4.20981e-15
			3.02969e-06	8.91685e-13
			3.02988e-06	-1.95761e-13
			3.03008e-06	-1.25455e-12
			3.03027e-06	-3.48354e-13
			3.03047e-06	4.139e-13
			3.03066e-06	3.45865e-13
			3.03086e-06	-4.57189e-13
			3.03105e-06	-1.5484e-12
			3.03125e-06	9.19284e-13
			3.03145e-06	8.81581e-13
			3.03164e-06	5.61082e-13
			3.03184e-06	1.36417e-12
			3.03203e-06	5.05064e-13
			3.03223e-06	2.93908e-13
			3.03242e-06	9.05461e-13
			3.03262e-06	8.22124e-13
			3.03281e-06	1.40165e-12
			3.03301e-06	8.42549e-13
			3.0332e-06	1.46243e-12
			3.0334e-06	4.75598e-13
			3.03359e-06	6.6451e-13
			3.03379e-06	9.29398e-13
			3.03398e-06	2.39626e-13
			3.03418e-06	3.7982e-13
			3.03438e-06	-4.009e-13
			3.03457e-06	2.49299e-13
			3.03477e-06	4.98017e-13
			3.03496e-06	9.85895e-14
			3.03516e-06	-4.66516e-13
			3.03535e-06	-7.86092e-15
			3.03555e-06	6.48221e-13
			3.03574e-06	1.61094e-12
			3.03594e-06	-1.03148e-12
			3.03613e-06	1.08854e-13
			3.03633e-06	-4.28049e-13
			3.03652e-06	1.0615e-13
			3.03672e-06	1.85734e-13
			3.03691e-06	5.51271e-14
			3.03711e-06	1.15862e-13
			3.0373e-06	1.55901e-12
			3.0375e-06	-5.17012e-13
			3.0377e-06	1.10807e-12
			3.03789e-06	2.69304e-13
			3.03809e-06	-2.7572e-14
			3.03828e-06	-1.81662e-12
			3.03848e-06	7.49068e-13
			3.03867e-06	3.13025e-13
			3.03887e-06	-2.36027e-13
			3.03906e-06	-1.76359e-12
			3.03926e-06	-3.26955e-13
			3.03945e-06	-1.58834e-13
			3.03965e-06	-6.29404e-13
			3.03984e-06	-9.24147e-13
			3.04004e-06	-1.01529e-12
			3.04023e-06	-7.06261e-13
			3.04043e-06	-1.1404e-13
			3.04062e-06	2.0322e-15
			3.04082e-06	-1.88247e-13
			3.04102e-06	1.1456e-12
			3.04121e-06	1.64361e-12
			3.04141e-06	1.19638e-12
			3.0416e-06	-1.2059e-12
			3.0418e-06	5.76735e-13
			3.04199e-06	1.6126e-13
			3.04219e-06	1.42592e-13
			3.04238e-06	-1.45349e-12
			3.04258e-06	-3.69729e-13
			3.04277e-06	-1.02316e-13
			3.04297e-06	-3.25741e-13
			3.04316e-06	-2.7361e-13
			3.04336e-06	2.66994e-13
			3.04355e-06	2.86497e-13
			3.04375e-06	-1.70322e-13
			3.04395e-06	8.87013e-13
			3.04414e-06	-8.99117e-13
			3.04434e-06	1.31697e-13
			3.04453e-06	1.47661e-12
			3.04473e-06	-7.46665e-13
			3.04492e-06	2.70859e-13
			3.04512e-06	1.28193e-12
			3.04531e-06	1.87341e-12
			3.04551e-06	1.01072e-12
			3.0457e-06	1.04789e-12
			3.0459e-06	1.47299e-12
			3.04609e-06	1.46094e-12
			3.04629e-06	6.5727e-13
			3.04648e-06	1.23966e-12
			3.04668e-06	1.05359e-12
			3.04687e-06	9.91285e-13
			3.04707e-06	1.65668e-12
			3.04727e-06	6.43474e-13
			3.04746e-06	4.5118e-13
			3.04766e-06	1.11382e-13
			3.04785e-06	1.17254e-12
			3.04805e-06	5.23043e-13
			3.04824e-06	5.83667e-13
			3.04844e-06	-5.88475e-13
			3.04863e-06	1.69473e-12
			3.04883e-06	1.89711e-12
			3.04902e-06	1.70431e-12
			3.04922e-06	2.82556e-14
			3.04941e-06	3.41054e-14
			3.04961e-06	5.44534e-13
			3.0498e-06	8.5648e-13
			3.05e-06	9.21565e-13
			3.0502e-06	7.46399e-13
			3.05039e-06	-1.71228e-13
			3.05059e-06	4.15622e-13
			3.05078e-06	4.674e-13
			3.05098e-06	1.57925e-13
			3.05117e-06	3.07757e-14
			3.05137e-06	5.19e-13
			3.05156e-06	5.56965e-13
			3.05176e-06	4.69774e-13
			3.05195e-06	6.17176e-13
			3.05215e-06	9.95268e-14
			3.05234e-06	1.62931e-12
			3.05254e-06	5.93281e-13
			3.05273e-06	-4.77407e-14
			3.05293e-06	8.2395e-13
			3.05313e-06	3.3447e-13
			3.05332e-06	2.52995e-13
			3.05352e-06	1.75629e-12
			3.05371e-06	2.45488e-13
			3.05391e-06	5.54499e-13
			3.0541e-06	1.43936e-12
			3.0543e-06	6.25747e-13
			3.05449e-06	5.29438e-13
			3.05469e-06	-8.4832e-13
			3.05488e-06	3.3513e-13
			3.05508e-06	-8.71162e-13
			3.05527e-06	3.82237e-13
			3.05547e-06	1.23198e-12
			3.05566e-06	9.66141e-13
			3.05586e-06	-1.62523e-13
			3.05605e-06	7.35549e-13
			3.05625e-06	2.21908e-13
			3.05645e-06	-9.16425e-13
			3.05664e-06	1.37897e-12
			3.05684e-06	9.95672e-13
			3.05703e-06	2.02008e-13
			3.05723e-06	-2.59983e-13
			3.05742e-06	5.03643e-13
			3.05762e-06	-1.16972e-14
			3.05781e-06	-2.75446e-13
			3.05801e-06	2.09853e-13
			3.0582e-06	-7.86679e-14
			3.0584e-06	-8.60459e-13
			3.05859e-06	-9.74601e-14
			3.05879e-06	-1.13425e-12
			3.05898e-06	-5.87899e-13
			3.05918e-06	-2.18271e-13
			3.05937e-06	5.21279e-14
			3.05957e-06	2.38796e-13
			3.05977e-06	-9.93988e-13
			3.05996e-06	1.78758e-13
			3.06016e-06	4.69805e-13
			3.06035e-06	-3.20175e-13
			3.06055e-06	-1.44343e-12
			3.06074e-06	1.77552e-13
			3.06094e-06	5.49704e-13
			3.06113e-06	-1.07228e-12
			3.06133e-06	-3.32485e-13
			3.06152e-06	6.68328e-13
			3.06172e-06	-1.44157e-12
			3.06191e-06	1.1466e-14
			3.06211e-06	-5.13439e-13
			3.0623e-06	-1.1602e-12
			3.0625e-06	8.30536e-14
			3.0627e-06	7.32362e-13
			3.06289e-06	-3.71932e-13
			3.06309e-06	4.92005e-14
			3.06328e-06	-3.35584e-13
			3.06348e-06	1.26076e-12
			3.06367e-06	6.99292e-13
			3.06387e-06	1.13998e-12
			3.06406e-06	2.3699e-13
			3.06426e-06	-1.28164e-12
			3.06445e-06	7.18417e-13
			3.06465e-06	1.50867e-13
			3.06484e-06	5.13654e-13
			3.06504e-06	1.24702e-12
			3.06523e-06	-5.21353e-13
			3.06543e-06	-1.77495e-12
			3.06562e-06	-3.6903e-13
			3.06582e-06	-7.72961e-13
			3.06602e-06	1.56117e-12
			3.06621e-06	9.39591e-13
			3.06641e-06	1.8494e-12
			3.0666e-06	-7.88123e-13
			3.0668e-06	8.43925e-13
			3.06699e-06	-2.30742e-13
			3.06719e-06	-1.22974e-14
			3.06738e-06	-1.34048e-13
			3.06758e-06	-8.30682e-13
			3.06777e-06	3.38403e-13
			3.06797e-06	4.18995e-13
			3.06816e-06	1.64575e-12
			3.06836e-06	1.83022e-13
			3.06855e-06	-8.66394e-13
			3.06875e-06	-6.59877e-13
			3.06895e-06	3.8936e-13
			3.06914e-06	1.83553e-13
			3.06934e-06	3.62168e-13
			3.06953e-06	8.4364e-13
			3.06973e-06	2.18787e-13
			3.06992e-06	4.96635e-13
			3.07012e-06	5.42895e-13
			3.07031e-06	-4.7705e-13
			3.07051e-06	-7.68274e-13
			3.0707e-06	-1.21321e-12
			3.0709e-06	-1.31971e-12
			3.07109e-06	6.71579e-13
			3.07129e-06	5.69347e-13
			3.07148e-06	-1.5862e-13
			3.07168e-06	4.35483e-13
			3.07188e-06	4.29859e-13
			3.07207e-06	6.50549e-13
			3.07227e-06	8.47752e-13
			3.07246e-06	-6.38263e-13
			3.07266e-06	9.43025e-13
			3.07285e-06	5.69763e-13
			3.07305e-06	1.04259e-12
			3.07324e-06	-1.81961e-12
			3.07344e-06	2.0312e-12
			3.07363e-06	-8.72507e-13
			3.07383e-06	-9.06997e-13
			3.07402e-06	-8.53068e-13
			3.07422e-06	-1.8575e-13
			3.07441e-06	-6.36364e-13
			3.07461e-06	2.97167e-13
			3.0748e-06	-9.80354e-13
			3.075e-06	-1.39807e-12
			3.0752e-06	-1.13347e-12
			3.07539e-06	-9.44765e-13
			3.07559e-06	-2.14914e-12
			3.07578e-06	-1.54706e-14
			3.07598e-06	5.97625e-13
			3.07617e-06	-5.90892e-14
			3.07637e-06	7.76252e-13
			3.07656e-06	-1.66511e-13
			3.07676e-06	5.5232e-14
			3.07695e-06	-9.24961e-13
			3.07715e-06	6.38909e-13
			3.07734e-06	7.93806e-13
			3.07754e-06	-3.36521e-13
			3.07773e-06	4.04081e-13
			3.07793e-06	-5.56029e-13
			3.07812e-06	-4.81806e-13
			3.07832e-06	-9.20279e-14
			3.07852e-06	-8.62966e-13
			3.07871e-06	2.76998e-13
			3.07891e-06	7.74221e-13
			3.0791e-06	7.01405e-14
			3.0793e-06	1.31797e-13
			3.07949e-06	-3.45834e-13
			3.07969e-06	-6.9018e-13
			3.07988e-06	-3.57405e-13
			3.08008e-06	-1.48091e-12
			3.08027e-06	4.78867e-14
			3.08047e-06	1.83347e-12
			3.08066e-06	9.50447e-14
			3.08086e-06	6.41682e-13
			3.08105e-06	-1.00783e-13
			3.08125e-06	9.38515e-13
			3.08145e-06	1.00284e-12
			3.08164e-06	-1.93945e-13
			3.08184e-06	3.742e-13
			3.08203e-06	-6.82581e-13
			3.08223e-06	-2.12625e-13
			3.08242e-06	-6.13423e-13
			3.08262e-06	-8.95165e-13
			3.08281e-06	6.24641e-13
			3.08301e-06	7.17049e-13
			3.0832e-06	1.46035e-12
			3.0834e-06	-1.19242e-12
			3.08359e-06	-3.217e-13
			3.08379e-06	-3.90589e-13
			3.08398e-06	-8.57429e-14
			3.08418e-06	2.27433e-14
			3.08438e-06	8.30924e-13
			3.08457e-06	-2.02741e-12
			3.08477e-06	-2.57002e-13
			3.08496e-06	4.51726e-13
			3.08516e-06	-6.88236e-13
			3.08535e-06	-4.0323e-13
			3.08555e-06	6.3131e-13
			3.08574e-06	-8.58714e-13
			3.08594e-06	6.03703e-13
			3.08613e-06	7.46814e-13
			3.08633e-06	-6.68124e-13
			3.08652e-06	8.53122e-13
			3.08672e-06	-3.52095e-13
			3.08691e-06	-2.34794e-13
			3.08711e-06	1.21053e-12
			3.0873e-06	4.09169e-13
			3.0875e-06	5.3995e-14
			3.0877e-06	-1.99595e-13
			3.08789e-06	5.30747e-13
			3.08809e-06	-4.28899e-13
			3.08828e-06	-1.98658e-13
			3.08848e-06	-1.32445e-12
			3.08867e-06	6.59577e-13
			3.08887e-06	8.36768e-13
			3.08906e-06	-8.91247e-13
			3.08926e-06	3.2339e-13
			3.08945e-06	-5.35326e-14
			3.08965e-06	1.64245e-12
			3.08984e-06	8.88012e-13
			3.09004e-06	5.65064e-13
			3.09023e-06	3.65318e-13
			3.09043e-06	3.56526e-13
			3.09063e-06	-1.22347e-13
			3.09082e-06	-3.56045e-13
			3.09102e-06	6.1413e-14
			3.09121e-06	2.84015e-14
			3.09141e-06	8.83087e-13
			3.0916e-06	1.97363e-12
			3.0918e-06	1.26174e-12
			3.09199e-06	8.15507e-13
			3.09219e-06	8.04494e-13
			3.09238e-06	8.89195e-13
			3.09258e-06	2.89486e-13
			3.09277e-06	-1.39947e-12
			3.09297e-06	-9.04222e-14
			3.09316e-06	-1.29069e-12
			3.09336e-06	1.29769e-13
			3.09355e-06	-5.23583e-13
			3.09375e-06	1.16173e-12
			3.09395e-06	-2.41531e-13
			3.09414e-06	2.33161e-13
			3.09434e-06	8.33898e-13
			3.09453e-06	5.53008e-13
			3.09473e-06	1.62197e-12
			3.09492e-06	-3.47554e-13
			3.09512e-06	-3.21716e-13
			3.09531e-06	1.49905e-12
			3.09551e-06	1.37204e-12
			3.0957e-06	-1.57532e-13
			3.0959e-06	5.13301e-13
			3.09609e-06	1.88308e-13
			3.09629e-06	1.62639e-13
			3.09648e-06	-1.11512e-12
			3.09668e-06	2.61778e-13
			3.09687e-06	3.52418e-13
			3.09707e-06	1.73258e-12
			3.09727e-06	9.89566e-13
			3.09746e-06	-3.6339e-13
			3.09766e-06	-2.30805e-13
			3.09785e-06	-1.56893e-13
			3.09805e-06	8.45185e-13
			3.09824e-06	5.79046e-13
			3.09844e-06	2.10782e-13
			3.09863e-06	-1.0337e-12
			3.09883e-06	3.71393e-13
			3.09902e-06	8.61066e-13
			3.09922e-06	1.67609e-13
			3.09941e-06	1.43443e-13
			3.09961e-06	1.18196e-12
			3.0998e-06	1.63653e-12
			3.1e-06	1.79574e-12
			3.1002e-06	7.59849e-14
			3.10039e-06	5.78876e-13
			3.10059e-06	1.24753e-12
			3.10078e-06	-5.49021e-13
			3.10098e-06	2.00122e-13
			3.10117e-06	1.8127e-13
			3.10137e-06	2.09984e-12
			3.10156e-06	-4.25008e-14
			3.10176e-06	-6.24963e-13
			3.10195e-06	9.01127e-13
			3.10215e-06	1.45435e-13
			3.10234e-06	4.4717e-13
			3.10254e-06	7.10006e-13
			3.10273e-06	8.21312e-13
			3.10293e-06	1.49653e-12
			3.10313e-06	6.32601e-13
			3.10332e-06	2.91335e-13
			3.10352e-06	5.67136e-13
			3.10371e-06	1.72962e-12
			3.10391e-06	8.27843e-13
			3.1041e-06	-2.26667e-13
			3.1043e-06	7.48812e-13
			3.10449e-06	8.79227e-13
			3.10469e-06	5.68955e-15
			3.10488e-06	1.3371e-13
			3.10508e-06	-8.41983e-13
			3.10527e-06	6.56496e-13
			3.10547e-06	9.59852e-13
			3.10566e-06	-8.9156e-13
			3.10586e-06	9.56625e-13
			3.10605e-06	5.52362e-13
			3.10625e-06	3.97865e-13
			3.10645e-06	1.27796e-12
			3.10664e-06	7.10383e-13
			3.10684e-06	3.90059e-13
			3.10703e-06	2.05304e-13
			3.10723e-06	1.71575e-13
			3.10742e-06	-9.51628e-14
			3.10762e-06	-2.40132e-13
			3.10781e-06	5.51552e-14
			3.10801e-06	5.31249e-13
			3.1082e-06	1.33778e-12
			3.1084e-06	9.04547e-13
			3.10859e-06	-4.14154e-13
			3.10879e-06	-6.81455e-14
			3.10898e-06	4.3473e-13
			3.10918e-06	-1.29012e-12
			3.10938e-06	4.31265e-13
			3.10957e-06	2.64781e-13
			3.10977e-06	-1.75303e-13
			3.10996e-06	4.91503e-13
			3.11016e-06	-1.94924e-13
			3.11035e-06	9.04073e-14
			3.11055e-06	1.15179e-12
			3.11074e-06	-3.35528e-13
			3.11094e-06	-1.05093e-12
			3.11113e-06	-6.97871e-13
			3.11133e-06	1.44267e-12
			3.11152e-06	-2.40048e-13
			3.11172e-06	1.13691e-12
			3.11191e-06	9.86239e-13
			3.11211e-06	5.88721e-13
			3.1123e-06	-1.49947e-12
			3.1125e-06	2.24897e-13
			3.1127e-06	2.1187e-14
			3.11289e-06	4.89281e-13
			3.11309e-06	5.2113e-13
			3.11328e-06	-3.4702e-14
			3.11348e-06	7.15513e-13
			3.11367e-06	9.20482e-13
			3.11387e-06	1.04614e-12
			3.11406e-06	1.67449e-12
			3.11426e-06	1.16263e-12
			3.11445e-06	6.61838e-13
			3.11465e-06	5.78049e-13
			3.11484e-06	2.23483e-13
			3.11504e-06	1.05166e-13
			3.11523e-06	5.32471e-13
			3.11543e-06	6.7374e-13
			3.11562e-06	3.03943e-13
			3.11582e-06	-6.26032e-13
			3.11602e-06	1.69453e-12
			3.11621e-06	9.7057e-13
			3.11641e-06	7.93199e-13
			3.1166e-06	9.2758e-13
			3.1168e-06	8.23894e-13
			3.11699e-06	-2.4725e-13
			3.11719e-06	1.40262e-12
			3.11738e-06	4.92271e-13
			3.11758e-06	1.5442e-12
			3.11777e-06	1.95182e-12
			3.11797e-06	6.81006e-13
			3.11816e-06	5.20779e-13
			3.11836e-06	1.27195e-13
			3.11855e-06	1.73531e-13
			3.11875e-06	-4.143e-13
			3.11895e-06	6.74076e-13
			3.11914e-06	9.01609e-14
			3.11934e-06	1.05282e-12
			3.11953e-06	4.76945e-14
			3.11973e-06	3.12488e-13
			3.11992e-06	2.12288e-13
			3.12012e-06	2.54714e-13
			3.12031e-06	7.78124e-13
			3.12051e-06	1.27412e-12
			3.1207e-06	-6.70011e-13
			3.1209e-06	9.12046e-13
			3.12109e-06	1.15575e-12
			3.12129e-06	6.57417e-13
			3.12148e-06	6.46e-13
			3.12168e-06	1.20973e-12
			3.12188e-06	1.53759e-12
			3.12207e-06	6.82412e-13
			3.12227e-06	2.21742e-12
			3.12246e-06	9.52184e-13
			3.12266e-06	-3.94938e-13
			3.12285e-06	8.04053e-13
			3.12305e-06	1.05028e-12
			3.12324e-06	4.50381e-13
			3.12344e-06	1.01024e-12
			3.12363e-06	7.60721e-13
			3.12383e-06	8.11609e-13
			3.12402e-06	1.5446e-12
			3.12422e-06	4.25994e-13
			3.12441e-06	9.27644e-14
			3.12461e-06	-5.82912e-13
			3.1248e-06	-9.60025e-13
			3.125e-06	1.58984e-12
			3.1252e-06	1.78678e-12
			3.12539e-06	1.25213e-12
			3.12559e-06	6.66419e-14
			3.12578e-06	9.07082e-13
			3.12598e-06	-1.39137e-13
			3.12617e-06	8.71262e-13
			3.12637e-06	1.12407e-12
			3.12656e-06	1.41944e-12
			3.12676e-06	-1.05952e-12
			3.12695e-06	2.34517e-13
			3.12715e-06	3.65049e-13
			3.12734e-06	-5.84556e-13
			3.12754e-06	1.98642e-12
			3.12773e-06	3.94607e-13
			3.12793e-06	1.08608e-12
			3.12812e-06	-4.82096e-14
			3.12832e-06	7.25992e-13
			3.12852e-06	1.83319e-12
			3.12871e-06	1.1749e-12
			3.12891e-06	-8.23717e-13
			3.1291e-06	3.58772e-14
			3.1293e-06	-3.7158e-13
			3.12949e-06	2.95957e-13
			3.12969e-06	3.71519e-13
			3.12988e-06	1.5619e-12
			3.13008e-06	-4.24714e-13
			3.13027e-06	4.36013e-13
			3.13047e-06	5.02989e-13
			3.13066e-06	1.40492e-12
			3.13086e-06	6.14076e-13
			3.13105e-06	-8.7043e-13
			3.13125e-06	6.36511e-13
			3.13145e-06	8.82772e-13
			3.13164e-06	7.16607e-13
			3.13184e-06	5.32017e-13
			3.13203e-06	7.48436e-13
			3.13223e-06	1.05008e-12
			3.13242e-06	-5.74576e-13
			3.13262e-06	-6.16132e-14
			3.13281e-06	-6.87045e-13
			3.13301e-06	4.51411e-13
			3.1332e-06	1.2908e-12
			3.1334e-06	-2.21667e-15
			3.13359e-06	9.20251e-13
			3.13379e-06	-5.62345e-13
			3.13398e-06	3.63743e-13
			3.13418e-06	1.50447e-12
			3.13437e-06	-6.46861e-13
			3.13457e-06	6.9034e-15
			3.13477e-06	9.86516e-13
			3.13496e-06	-9.39276e-13
			3.13516e-06	1.58141e-12
			3.13535e-06	8.07642e-13
			3.13555e-06	-1.15749e-12
			3.13574e-06	-1.81908e-14
			3.13594e-06	3.01946e-13
			3.13613e-06	1.24751e-12
			3.13633e-06	8.77656e-13
			3.13652e-06	8.11447e-13
			3.13672e-06	4.57122e-14
			3.13691e-06	4.77526e-13
			3.13711e-06	-1.74993e-13
			3.1373e-06	1.73104e-12
			3.1375e-06	1.08002e-12
			3.1377e-06	4.58003e-13
			3.13789e-06	3.97846e-13
			3.13809e-06	-1.45589e-13
			3.13828e-06	4.93693e-13
			3.13848e-06	1.0619e-12
			3.13867e-06	1.51966e-13
			3.13887e-06	5.24928e-14
			3.13906e-06	7.33906e-13
			3.13926e-06	2.7019e-12
			3.13945e-06	5.80802e-13
			3.13965e-06	-6.41675e-13
			3.13984e-06	7.86729e-13
			3.14004e-06	9.73159e-13
			3.14023e-06	7.89956e-13
			3.14043e-06	1.00304e-12
			3.14063e-06	2.26249e-13
			3.14082e-06	1.39673e-13
			3.14102e-06	1.07287e-12
			3.14121e-06	1.7575e-12
			3.14141e-06	2.10723e-12
			3.1416e-06	1.60876e-12
			3.1418e-06	-4.28599e-13
			3.14199e-06	9.02984e-13
			3.14219e-06	-8.15619e-13
			3.14238e-06	-1.03007e-13
			3.14258e-06	9.50412e-13
			3.14277e-06	-6.31671e-13
			3.14297e-06	-4.98495e-13
			3.14316e-06	2.67602e-13
			3.14336e-06	-1.24114e-13
			3.14355e-06	9.00157e-13
			3.14375e-06	5.45894e-13
			3.14395e-06	1.00754e-12
			3.14414e-06	7.08234e-13
			3.14434e-06	5.47907e-13
			3.14453e-06	-5.52245e-14
			3.14473e-06	1.44168e-12
			3.14492e-06	7.58301e-13
			3.14512e-06	6.42519e-13
			3.14531e-06	2.81738e-13
			3.14551e-06	8.49795e-13
			3.1457e-06	1.22436e-12
			3.1459e-06	1.32209e-12
			3.14609e-06	1.08895e-12
			3.14629e-06	1.15167e-12
			3.14648e-06	4.28606e-13
			3.14668e-06	-7.97567e-13
			3.14687e-06	-1.03916e-12
			3.14707e-06	3.16406e-13
			3.14727e-06	7.28932e-13
			3.14746e-06	1.41278e-13
			3.14766e-06	1.97075e-13
			3.14785e-06	3.28456e-13
			3.14805e-06	-6.8106e-13
			3.14824e-06	-1.62174e-12
			3.14844e-06	-1.83714e-13
			3.14863e-06	7.35466e-13
			3.14883e-06	2.08411e-12
			3.14902e-06	-1.15597e-14
			3.14922e-06	1.82707e-12
			3.14941e-06	1.78744e-12
			3.14961e-06	1.15542e-12
			3.1498e-06	3.71177e-13
			3.15e-06	-8.13402e-14
			3.1502e-06	8.54628e-13
			3.15039e-06	8.88132e-13
			3.15059e-06	1.45187e-12
			3.15078e-06	1.11297e-12
			3.15098e-06	7.44023e-13
			3.15117e-06	6.00092e-13
			3.15137e-06	9.82564e-13
			3.15156e-06	6.31074e-14
			3.15176e-06	6.58402e-13
			3.15195e-06	5.68446e-13
			3.15215e-06	2.48205e-12
			3.15234e-06	-4.20286e-13
			3.15254e-06	7.99061e-13
			3.15273e-06	-5.27231e-13
			3.15293e-06	-2.98468e-13
			3.15312e-06	4.36789e-13
			3.15332e-06	2.86441e-13
			3.15352e-06	-8.54169e-13
			3.15371e-06	3.68392e-13
			3.15391e-06	-1.35193e-13
			3.1541e-06	-2.6831e-13
			3.1543e-06	4.17235e-13
			3.15449e-06	-4.92147e-13
			3.15469e-06	-3.57858e-13
			3.15488e-06	7.5283e-13
			3.15508e-06	2.334e-13
			3.15527e-06	1.30184e-13
			3.15547e-06	1.02976e-12
			3.15566e-06	-3.0188e-13
			3.15586e-06	7.79e-13
			3.15605e-06	3.213e-13
			3.15625e-06	1.50132e-12
			3.15645e-06	1.82314e-12
			3.15664e-06	6.74641e-13
			3.15684e-06	1.67394e-12
			3.15703e-06	1.8028e-12
			3.15723e-06	8.20892e-13
			3.15742e-06	-1.29692e-13
			3.15762e-06	-4.88226e-13
			3.15781e-06	-1.31672e-12
			3.15801e-06	-9.56102e-13
			3.1582e-06	-6.50607e-13
			3.1584e-06	-1.66027e-13
			3.15859e-06	1.18882e-12
			3.15879e-06	5.93793e-14
			3.15898e-06	1.02377e-12
			3.15918e-06	1.05639e-12
			3.15938e-06	9.94596e-13
			3.15957e-06	4.31096e-13
			3.15977e-06	8.17479e-13
			3.15996e-06	7.26983e-13
			3.16016e-06	1.09541e-12
			3.16035e-06	1.56038e-12
			3.16055e-06	4.45956e-13
			3.16074e-06	1.53003e-13
			3.16094e-06	1.07516e-12
			3.16113e-06	7.0434e-13
			3.16133e-06	1.578e-12
			3.16152e-06	1.02133e-12
			3.16172e-06	1.16909e-12
			3.16191e-06	8.54e-13
			3.16211e-06	1.51683e-12
			3.1623e-06	3.96783e-13
			3.1625e-06	-6.01342e-14
			3.1627e-06	-3.45434e-13
			3.16289e-06	3.7382e-13
			3.16309e-06	7.75612e-13
			3.16328e-06	1.33415e-12
			3.16348e-06	1.73635e-12
			3.16367e-06	1.24147e-12
			3.16387e-06	2.22869e-12
			3.16406e-06	2.37274e-12
			3.16426e-06	1.02725e-12
			3.16445e-06	-1.63689e-12
			3.16465e-06	-3.23106e-13
			3.16484e-06	2.2629e-12
			3.16504e-06	1.09258e-12
			3.16523e-06	-3.03029e-13
			3.16543e-06	1.08351e-12
			3.16562e-06	-1.61371e-13
			3.16582e-06	-8.44847e-13
			3.16602e-06	7.67856e-13
			3.16621e-06	1.73211e-13
			3.16641e-06	1.72735e-12
			3.1666e-06	3.8482e-13
			3.1668e-06	4.22806e-13
			3.16699e-06	5.73407e-13
			3.16719e-06	8.51285e-13
			3.16738e-06	-6.72873e-14
			3.16758e-06	4.11934e-13
			3.16777e-06	2.9626e-13
			3.16797e-06	8.53736e-13
			3.16816e-06	-8.26041e-14
			3.16836e-06	5.85947e-13
			3.16855e-06	5.60165e-13
			3.16875e-06	4.3062e-13
			3.16895e-06	1.50329e-13
			3.16914e-06	7.22816e-13
			3.16934e-06	1.78205e-12
			3.16953e-06	-3.85718e-13
			3.16973e-06	-1.09595e-12
			3.16992e-06	-6.46746e-13
			3.17012e-06	-6.77206e-13
			3.17031e-06	-5.78771e-13
			3.17051e-06	1.82116e-13
			3.1707e-06	5.47848e-13
			3.1709e-06	-6.32032e-13
			3.17109e-06	-9.09157e-13
			3.17129e-06	-9.88149e-13
			3.17148e-06	-9.31036e-14
			3.17168e-06	5.47024e-13
			3.17188e-06	3.54977e-13
			3.17207e-06	2.23959e-13
			3.17227e-06	-5.9025e-14
			3.17246e-06	4.73977e-13
			3.17266e-06	-1.79142e-13
			3.17285e-06	5.6498e-13
			3.17305e-06	-4.10366e-13
			3.17324e-06	-1.04955e-12
			3.17344e-06	5.48198e-15
			3.17363e-06	-4.29298e-13
			3.17383e-06	6.15504e-13
			3.17402e-06	6.05816e-13
			3.17422e-06	3.97519e-13
			3.17441e-06	1.45262e-12
			3.17461e-06	9.87304e-13
			3.1748e-06	1.5447e-12
			3.175e-06	1.15827e-12
			3.1752e-06	1.12715e-12
			3.17539e-06	2.40402e-13
			3.17559e-06	7.12954e-13
			3.17578e-06	1.40887e-12
			3.17598e-06	1.49036e-13
			3.17617e-06	9.25177e-13
			3.17637e-06	1.10072e-12
			3.17656e-06	1.84747e-14
			3.17676e-06	1.56613e-12
			3.17695e-06	6.65004e-13
			3.17715e-06	5.76719e-13
			3.17734e-06	1.11947e-12
			3.17754e-06	3.75287e-12
			3.17773e-06	1.56093e-12
			3.17793e-06	2.02877e-12
			3.17813e-06	5.74606e-13
			3.17832e-06	1.7434e-12
			3.17852e-06	4.48309e-13
			3.17871e-06	2.01037e-12
			3.17891e-06	1.1928e-12
			3.1791e-06	6.60282e-13
			3.1793e-06	-1.68611e-12
			3.17949e-06	1.73895e-12
			3.17969e-06	8.16265e-13
			3.17988e-06	-1.06211e-13
			3.18008e-06	1.53865e-13
			3.18027e-06	-4.28653e-13
			3.18047e-06	1.48361e-12
			3.18066e-06	1.01049e-12
			3.18086e-06	7.69841e-13
			3.18105e-06	6.08198e-14
			3.18125e-06	1.27207e-12
			3.18145e-06	1.83076e-12
			3.18164e-06	5.43257e-13
			3.18184e-06	3.75875e-13
			3.18203e-06	5.24503e-13
			3.18223e-06	1.05611e-12
			3.18242e-06	5.11395e-13
			3.18262e-06	3.96297e-13
			3.18281e-06	2.15249e-14
			3.18301e-06	-1.21693e-13
			3.1832e-06	1.54528e-13
			3.1834e-06	1.47672e-12
			3.18359e-06	-6.74181e-14
			3.18379e-06	1.87679e-12
			3.18398e-06	1.42588e-12
			3.18418e-06	1.56887e-12
			3.18437e-06	2.13379e-13
			3.18457e-06	-6.08175e-13
			3.18477e-06	4.7728e-13
			3.18496e-06	5.3108e-13
			3.18516e-06	5.86741e-14
			3.18535e-06	8.7637e-13
			3.18555e-06	1.36146e-12
			3.18574e-06	3.2405e-13
			3.18594e-06	1.47548e-12
			3.18613e-06	1.47873e-12
			3.18633e-06	5.95307e-13
			3.18652e-06	-6.72577e-13
			3.18672e-06	-5.25045e-14
			3.18691e-06	-8.67234e-13
			3.18711e-06	5.80815e-13
			3.1873e-06	1.94091e-12
			3.1875e-06	8.00245e-13
			3.1877e-06	5.67599e-13
			3.18789e-06	-1.32604e-12
			3.18809e-06	7.14283e-13
			3.18828e-06	-8.27974e-13
			3.18848e-06	2.57279e-13
			3.18867e-06	-7.12593e-13
			3.18887e-06	1.06589e-12
			3.18906e-06	3.35115e-13
			3.18926e-06	4.9148e-13
			3.18945e-06	1.08958e-12
			3.18965e-06	4.59402e-13
			3.18984e-06	5.13677e-13
			3.19004e-06	2.20887e-12
			3.19023e-06	1.3623e-12
			3.19043e-06	2.26047e-14
			3.19063e-06	5.66539e-13
			3.19082e-06	1.67456e-13
			3.19102e-06	-6.04809e-14
			3.19121e-06	5.74371e-14
			3.19141e-06	-1.59165e-13
			3.1916e-06	-1.0844e-13
			3.1918e-06	1.84367e-13
			3.19199e-06	2.21645e-13
			3.19219e-06	7.79407e-13
			3.19238e-06	2.09822e-13
			3.19258e-06	-2.70536e-13
			3.19277e-06	7.82826e-13
			3.19297e-06	4.7224e-13
			3.19316e-06	-2.01178e-13
			3.19336e-06	-3.80778e-13
			3.19355e-06	2.43391e-13
			3.19375e-06	-1.96484e-13
			3.19395e-06	-1.90203e-14
			3.19414e-06	-1.2323e-13
			3.19434e-06	3.52971e-13
			3.19453e-06	-1.24363e-12
			3.19473e-06	1.71351e-13
			3.19492e-06	-1.80909e-13
			3.19512e-06	9.32671e-13
			3.19531e-06	9.39107e-13
			3.19551e-06	9.47566e-13
			3.1957e-06	-3.65662e-13
			3.1959e-06	2.44217e-14
			3.19609e-06	-8.32576e-13
			3.19629e-06	-3.08936e-13
			3.19648e-06	9.41638e-14
			3.19668e-06	-6.46709e-13
			3.19688e-06	1.6011e-13
			3.19707e-06	-3.24335e-13
			3.19727e-06	-4.11657e-13
			3.19746e-06	1.39104e-13
			3.19766e-06	-8.00291e-13
			3.19785e-06	-5.84669e-13
			3.19805e-06	-2.64174e-13
			3.19824e-06	4.41699e-13
			3.19844e-06	-1.0552e-13
			3.19863e-06	-2.45972e-13
			3.19883e-06	5.05288e-13
			3.19902e-06	8.718e-13
			3.19922e-06	9.70931e-13
			3.19941e-06	-3.44918e-13
			3.19961e-06	8.34543e-13
			3.1998e-06	1.08049e-12
			3.2e-06	9.27712e-13
			3.2002e-06	-1.69154e-13
			3.20039e-06	-4.20701e-13
			3.20059e-06	-4.27201e-13
			3.20078e-06	3.44143e-13
			3.20098e-06	2.09751e-13
			3.20117e-06	-8.27628e-13
			3.20137e-06	-1.11672e-12
			3.20156e-06	-1.07377e-12
			3.20176e-06	-1.40089e-12
			3.20195e-06	-7.78129e-14
			3.20215e-06	7.3575e-13
			3.20234e-06	4.81153e-13
			3.20254e-06	-6.02189e-14
			3.20273e-06	-7.88328e-13
			3.20293e-06	-6.80233e-13
			3.20312e-06	4.76374e-13
			3.20332e-06	-4.66009e-13
			3.20352e-06	3.38743e-14
			3.20371e-06	-9.52775e-13
			3.20391e-06	-6.57633e-13
			3.2041e-06	-4.8184e-13
			3.2043e-06	-3.33578e-13
			3.20449e-06	-1.9037e-13
			3.20469e-06	-2.78681e-13
			3.20488e-06	-4.3828e-13
			3.20508e-06	-1.34284e-13
			3.20527e-06	1.31275e-13
			3.20547e-06	1.5845e-12
			3.20566e-06	-3.90312e-13
			3.20586e-06	4.12794e-13
			3.20605e-06	-2.89093e-13
			3.20625e-06	1.85273e-13
			3.20645e-06	4.02223e-15
			3.20664e-06	1.08107e-12
			3.20684e-06	1.07682e-12
			3.20703e-06	1.68478e-12
			3.20723e-06	1.94529e-12
			3.20742e-06	3.56851e-13
			3.20762e-06	1.82552e-12
			3.20781e-06	8.86614e-13
			3.20801e-06	1.76201e-12
			3.2082e-06	-5.5192e-15
			3.2084e-06	4.0211e-14
			3.20859e-06	7.06015e-13
			3.20879e-06	2.46222e-12
			3.20898e-06	1.1403e-12
			3.20918e-06	-1.02187e-12
			3.20938e-06	3.60593e-13
			3.20957e-06	1.36437e-12
			3.20977e-06	1.79917e-13
			3.20996e-06	5.79708e-13
			3.21016e-06	-4.6642e-14
			3.21035e-06	2.25732e-12
			3.21055e-06	-4.11496e-13
			3.21074e-06	5.21087e-13
			3.21094e-06	2.70954e-14
			3.21113e-06	2.03483e-13
			3.21133e-06	5.54419e-13
			3.21152e-06	7.5124e-13
			3.21172e-06	4.95467e-13
			3.21191e-06	-1.82952e-13
			3.21211e-06	5.88006e-13
			3.2123e-06	5.71288e-13
			3.2125e-06	5.42436e-13
			3.2127e-06	-4.72955e-13
			3.21289e-06	5.10488e-13
			3.21309e-06	1.33664e-13
			3.21328e-06	8.46506e-13
			3.21348e-06	1.89384e-13
			3.21367e-06	1.39595e-12
			3.21387e-06	1.20942e-13
			3.21406e-06	-1.25764e-12
			3.21426e-06	-1.63349e-12
			3.21445e-06	-3.65292e-13
			3.21465e-06	-1.75246e-12
			3.21484e-06	-1.13197e-12
			3.21504e-06	2.6915e-13
			3.21523e-06	-6.47637e-13
			3.21543e-06	1.34241e-12
			3.21562e-06	2.2949e-12
			3.21582e-06	1.60284e-12
			3.21602e-06	1.16594e-12
			3.21621e-06	-2.76529e-13
			3.21641e-06	9.8944e-13
			3.2166e-06	2.43815e-13
			3.2168e-06	-8.26676e-13
			3.21699e-06	6.81296e-13
			3.21719e-06	3.74669e-13
			3.21738e-06	-6.2854e-14
			3.21758e-06	-4.21402e-13
			3.21777e-06	-1.25695e-12
			3.21797e-06	-6.18363e-13
			3.21816e-06	1.03827e-12
			3.21836e-06	-1.44636e-13
			3.21855e-06	1.79278e-13
			3.21875e-06	5.95106e-13
			3.21895e-06	1.86165e-13
			3.21914e-06	-1.11443e-12
			3.21934e-06	-1.17831e-12
			3.21953e-06	-7.75819e-13
			3.21973e-06	-9.56685e-14
			3.21992e-06	-7.14521e-13
			3.22012e-06	2.32021e-13
			3.22031e-06	1.06832e-12
			3.22051e-06	-5.29758e-13
			3.2207e-06	3.39282e-14
			3.2209e-06	-1.79657e-13
			3.22109e-06	-4.47154e-13
			3.22129e-06	-1.81011e-12
			3.22148e-06	-2.48819e-12
			3.22168e-06	-3.60971e-13
			3.22187e-06	-3.95272e-14
			3.22207e-06	1.17235e-12
			3.22227e-06	9.55927e-13
			3.22246e-06	9.13828e-13
			3.22266e-06	-5.09448e-14
			3.22285e-06	7.93091e-13
			3.22305e-06	8.11558e-14
			3.22324e-06	2.99408e-13
			3.22344e-06	-5.79332e-13
			3.22363e-06	-6.53346e-13
			3.22383e-06	8.9414e-13
			3.22402e-06	1.05697e-13
			3.22422e-06	1.84978e-14
			3.22441e-06	1.32597e-13
			3.22461e-06	-4.45433e-13
			3.2248e-06	7.76414e-13
			3.225e-06	1.68204e-12
			3.2252e-06	-6.79961e-13
			3.22539e-06	3.45064e-13
			3.22559e-06	-6.72362e-13
			3.22578e-06	6.51171e-13
			3.22598e-06	1.38591e-12
			3.22617e-06	9.82733e-13
			3.22637e-06	8.82024e-13
			3.22656e-06	1.27495e-12
			3.22676e-06	5.42559e-13
			3.22695e-06	1.49363e-12
			3.22715e-06	1.38918e-12
			3.22734e-06	1.8646e-12
			3.22754e-06	1.63878e-12
			3.22773e-06	9.40059e-13
			3.22793e-06	8.10554e-13
			3.22813e-06	3.94469e-13
			3.22832e-06	4.37197e-13
			3.22852e-06	1.02072e-12
			3.22871e-06	2.21583e-12
			3.22891e-06	1.59556e-12
			3.2291e-06	-1.98805e-13
			3.2293e-06	9.38154e-13
			3.22949e-06	1.39345e-12
			3.22969e-06	5.96796e-13
			3.22988e-06	2.99725e-13
			3.23008e-06	7.62071e-13
			3.23027e-06	1.05781e-13
			3.23047e-06	-2.70406e-13
			3.23066e-06	6.7974e-13
			3.23086e-06	7.44986e-13
			3.23105e-06	2.28672e-12
			3.23125e-06	1.18285e-12
			3.23145e-06	1.14792e-12
			3.23164e-06	1.29647e-12
			3.23184e-06	2.02588e-12
			3.23203e-06	1.12942e-12
			3.23223e-06	1.69475e-12
			3.23242e-06	3.1742e-13
			3.23262e-06	2.39206e-12
			3.23281e-06	2.60305e-12
			3.23301e-06	8.36579e-13
			3.2332e-06	1.47263e-12
			3.2334e-06	6.95374e-13
			3.23359e-06	-2.18018e-14
			3.23379e-06	9.68799e-13
			3.23398e-06	9.1203e-13
			3.23418e-06	1.40789e-12
			3.23437e-06	-3.00613e-14
			3.23457e-06	1.87271e-13
			3.23477e-06	9.30129e-13
			3.23496e-06	8.68419e-13
			3.23516e-06	7.59961e-13
			3.23535e-06	1.25069e-12
			3.23555e-06	1.69307e-13
			3.23574e-06	1.42681e-13
			3.23594e-06	-4.10958e-13
			3.23613e-06	1.75222e-12
			3.23633e-06	5.90369e-13
			3.23652e-06	2.24524e-12
			3.23672e-06	9.05884e-13
			3.23691e-06	1.45449e-12
			3.23711e-06	9.36947e-13
			3.2373e-06	1.13472e-12
			3.2375e-06	8.69941e-13
			3.2377e-06	1.38049e-12
			3.23789e-06	1.27631e-12
			3.23809e-06	-4.80846e-13
			3.23828e-06	-6.03473e-13
			3.23848e-06	-1.0445e-12
			3.23867e-06	-1.13368e-12
			3.23887e-06	-1.03993e-12
			3.23906e-06	2.01393e-13
			3.23926e-06	3.4349e-13
			3.23945e-06	7.53559e-13
			3.23965e-06	-1.61495e-12
			3.23984e-06	-2.1749e-13
			3.24004e-06	8.8113e-13
			3.24023e-06	6.78939e-13
			3.24043e-06	-2.07402e-13
			3.24062e-06	-2.8578e-13
			3.24082e-06	-4.83873e-13
			3.24102e-06	8.93008e-13
			3.24121e-06	-3.33256e-13
			3.24141e-06	3.6886e-13
			3.2416e-06	7.32399e-13
			3.2418e-06	2.50905e-13
			3.24199e-06	2.57264e-13
			3.24219e-06	3.83367e-13
			3.24238e-06	8.04347e-13
			3.24258e-06	7.42166e-13
			3.24277e-06	-6.41206e-13
			3.24297e-06	4.29867e-13
			3.24316e-06	-7.43376e-13
			3.24336e-06	1.27967e-14
			3.24355e-06	3.71023e-13
			3.24375e-06	1.67033e-13
			3.24395e-06	2.4137e-13
			3.24414e-06	-6.00891e-13
			3.24434e-06	-2.67832e-13
			3.24453e-06	4.22106e-13
			3.24473e-06	1.34067e-12
			3.24492e-06	2.15606e-12
			3.24512e-06	1.10066e-12
			3.24531e-06	4.10213e-13
			3.24551e-06	1.30983e-13
			3.2457e-06	7.51425e-13
			3.2459e-06	-3.68953e-13
			3.24609e-06	1.89265e-12
			3.24629e-06	1.37024e-12
			3.24648e-06	1.00099e-12
			3.24668e-06	9.00942e-13
			3.24688e-06	1.76951e-12
			3.24707e-06	4.77791e-14
			3.24727e-06	5.1645e-13
			3.24746e-06	3.67977e-13
			3.24766e-06	7.18148e-13
			3.24785e-06	-7.69913e-13
			3.24805e-06	-1.46365e-13
			3.24824e-06	-1.98489e-13
			3.24844e-06	-4.36782e-13
			3.24863e-06	2.06552e-12
			3.24883e-06	1.28386e-12
			3.24902e-06	7.37336e-14
			3.24922e-06	-5.33621e-15
			3.24941e-06	-8.67988e-13
			3.24961e-06	-7.74398e-13
			3.2498e-06	1.86778e-12
			3.25e-06	5.46139e-13
			3.2502e-06	-1.21555e-13
			3.25039e-06	2.16827e-12
			3.25059e-06	8.915e-13
			3.25078e-06	1.15111e-12
			3.25098e-06	-3.63313e-13
			3.25117e-06	4.10843e-13
			3.25137e-06	8.64692e-13
			3.25156e-06	-2.1331e-13
			3.25176e-06	-4.73362e-13
			3.25195e-06	-5.44436e-13
			3.25215e-06	3.64999e-14
			3.25234e-06	-1.92965e-13
			3.25254e-06	-3.40977e-14
			3.25273e-06	7.78316e-13
			3.25293e-06	2.0358e-12
			3.25312e-06	7.53706e-13
			3.25332e-06	9.27712e-13
			3.25352e-06	1.12221e-12
			3.25371e-06	-5.44226e-13
			3.25391e-06	-1.26202e-12
			3.2541e-06	-2.27738e-13
			3.2543e-06	7.06538e-13
			3.25449e-06	1.81369e-14
			3.25469e-06	-1.92458e-13
			3.25488e-06	2.90267e-13
			3.25508e-06	7.03805e-13
			3.25527e-06	-5.06232e-13
			3.25547e-06	1.24579e-12
			3.25566e-06	-1.21106e-12
			3.25586e-06	-4.09268e-13
			3.25605e-06	2.45152e-14
			3.25625e-06	8.10686e-13
			3.25645e-06	9.43186e-13
			3.25664e-06	-1.43844e-13
			3.25684e-06	2.05243e-13
			3.25703e-06	6.04272e-13
			3.25723e-06	2.58011e-13
			3.25742e-06	3.68686e-14
			3.25762e-06	-4.56905e-13
			3.25781e-06	1.22244e-12
			3.25801e-06	1.58712e-13
			3.2582e-06	-3.817e-13
			3.2584e-06	2.82899e-13
			3.25859e-06	9.68027e-13
			3.25879e-06	-4.06627e-13
			3.25898e-06	-6.48567e-13
			3.25918e-06	-7.52014e-14
			3.25938e-06	6.94462e-14
			3.25957e-06	-1.0542e-13
			3.25977e-06	-1.2105e-13
			3.25996e-06	-3.38646e-14
			3.26016e-06	7.80468e-13
			3.26035e-06	-8.19494e-14
			3.26055e-06	4.83043e-13
			3.26074e-06	9.9452e-13
			3.26094e-06	2.00326e-12
			3.26113e-06	7.51747e-13
			3.26133e-06	3.32747e-13
			3.26152e-06	-6.14376e-13
			3.26172e-06	1.38948e-12
			3.26191e-06	1.59712e-12
			3.26211e-06	1.19135e-12
			3.2623e-06	9.78721e-13
			3.2625e-06	5.20538e-13
			3.2627e-06	2.72765e-12
			3.26289e-06	1.00377e-12
			3.26309e-06	5.70135e-13
			3.26328e-06	4.25733e-13
			3.26348e-06	6.55352e-13
			3.26367e-06	2.1928e-13
			3.26387e-06	-7.94694e-13
			3.26406e-06	3.03237e-13
			3.26426e-06	6.6076e-13
			3.26445e-06	2.17639e-13
			3.26465e-06	9.03363e-13
			3.26484e-06	4.94107e-13
			3.26504e-06	5.55058e-13
			3.26523e-06	6.3731e-13
			3.26543e-06	-6.9906e-13
			3.26563e-06	1.83488e-12
			3.26582e-06	-6.43588e-13
			3.26602e-06	-3.61356e-13
			3.26621e-06	1.44455e-12
			3.26641e-06	1.29449e-12
			3.2666e-06	5.48826e-13
			3.2668e-06	7.26492e-13
			3.26699e-06	4.15902e-13
			3.26719e-06	6.64663e-13
			3.26738e-06	1.39891e-12
			3.26758e-06	7.1841e-13
			3.26777e-06	5.73661e-13
			3.26797e-06	1.74461e-12
			3.26816e-06	8.26592e-13
			3.26836e-06	1.26348e-12
			3.26855e-06	1.26378e-12
			3.26875e-06	1.45604e-13
			3.26895e-06	4.77918e-13
			3.26914e-06	-1.02193e-13
			3.26934e-06	-6.467e-13
			3.26953e-06	5.33562e-13
			3.26973e-06	8.41139e-14
			3.26992e-06	5.05156e-13
			3.27012e-06	8.40442e-13
			3.27031e-06	-1.28965e-12
			3.27051e-06	-7.01582e-13
			3.2707e-06	2.33585e-13
			3.2709e-06	7.38524e-13
			3.27109e-06	-4.2206e-13
			3.27129e-06	-5.63655e-13
			3.27148e-06	3.30828e-13
			3.27168e-06	2.86235e-13
			3.27187e-06	2.60878e-13
			3.27207e-06	-3.95353e-13
			3.27227e-06	-4.22399e-14
			3.27246e-06	-4.78556e-13
			3.27266e-06	1.70152e-13
			3.27285e-06	-5.14863e-13
			3.27305e-06	-9.55979e-13
			3.27324e-06	6.36772e-13
			3.27344e-06	-2.04674e-13
			3.27363e-06	1.08668e-12
			3.27383e-06	-1.21205e-12
			3.27402e-06	-1.1076e-13
			3.27422e-06	6.60968e-13
			3.27441e-06	2.20192e-14
			3.27461e-06	-5.75306e-13
			3.2748e-06	1.0383e-12
			3.275e-06	2.95922e-13
			3.2752e-06	4.42298e-13
			3.27539e-06	1.88606e-12
			3.27559e-06	1.34059e-12
			3.27578e-06	-1.15423e-12
			3.27598e-06	5.24585e-13
			3.27617e-06	3.49276e-13
			3.27637e-06	1.47477e-12
			3.27656e-06	-1.12189e-13
			3.27676e-06	1.45608e-12
			3.27695e-06	5.38512e-13
			3.27715e-06	5.9781e-13
			3.27734e-06	-1.0461e-14
			3.27754e-06	5.49982e-13
			3.27773e-06	1.06351e-12
			3.27793e-06	6.92581e-13
			3.27813e-06	7.75404e-13
			3.27832e-06	1.43119e-12
			3.27852e-06	-4.20165e-14
			3.27871e-06	4.65802e-13
			3.27891e-06	1.40083e-12
			3.2791e-06	1.20742e-12
			3.2793e-06	5.60577e-13
			3.27949e-06	1.43633e-12
			3.27969e-06	8.06545e-13
			3.27988e-06	6.00376e-13
			3.28008e-06	-2.19565e-13
			3.28027e-06	-4.34139e-13
			3.28047e-06	1.33695e-13
			3.28066e-06	1.31879e-12
			3.28086e-06	3.66187e-13
			3.28105e-06	1.1827e-12
			3.28125e-06	1.92512e-12
			3.28145e-06	9.99567e-13
			3.28164e-06	4.17435e-13
			3.28184e-06	-1.51405e-13
			3.28203e-06	6.44602e-13
			3.28223e-06	1.53896e-12
			3.28242e-06	-6.32247e-13
			3.28262e-06	7.4356e-13
			3.28281e-06	1.36207e-13
			3.28301e-06	2.69061e-13
			3.2832e-06	5.99474e-13
			3.2834e-06	1.32536e-12
			3.28359e-06	7.8842e-13
			3.28379e-06	1.44527e-12
			3.28398e-06	1.5875e-12
			3.28418e-06	6.44283e-13
			3.28437e-06	6.69051e-13
			3.28457e-06	-2.83206e-13
			3.28477e-06	-1.56369e-13
			3.28496e-06	7.42331e-14
			3.28516e-06	-6.63742e-13
			3.28535e-06	-1.46108e-13
			3.28555e-06	1.92029e-12
			3.28574e-06	3.2442e-13
			3.28594e-06	1.98563e-12
			3.28613e-06	4.80016e-13
			3.28633e-06	-1.34612e-14
			3.28652e-06	2.22702e-12
			3.28672e-06	1.02231e-12
			3.28691e-06	6.35694e-13
			3.28711e-06	8.41043e-13
			3.2873e-06	9.81108e-13
			3.2875e-06	6.54391e-13
			3.2877e-06	1.32776e-12
			3.28789e-06	-4.48401e-13
			3.28809e-06	-3.13048e-13
			3.28828e-06	6.99777e-13
			3.28848e-06	2.62941e-13
			3.28867e-06	-2.66764e-13
			3.28887e-06	6.34619e-14
			3.28906e-06	-2.88538e-13
			3.28926e-06	3.97346e-14
			3.28945e-06	2.81259e-13
			3.28965e-06	-1.8074e-13
			3.28984e-06	6.33945e-13
			3.29004e-06	9.96792e-13
			3.29023e-06	-3.22706e-13
			3.29043e-06	-7.86659e-13
			3.29062e-06	2.05704e-13
			3.29082e-06	1.19718e-12
			3.29102e-06	2.17621e-12
			3.29121e-06	1.98323e-12
			3.29141e-06	-2.09361e-13
			3.2916e-06	3.41906e-13
			3.2918e-06	5.47428e-15
			3.29199e-06	2.14763e-12
			3.29219e-06	7.17625e-13
			3.29238e-06	1.87615e-12
			3.29258e-06	1.37147e-12
			3.29277e-06	1.07909e-12
			3.29297e-06	-7.85282e-14
			3.29316e-06	1.14697e-12
			3.29336e-06	2.26873e-12
			3.29355e-06	8.25752e-13
			3.29375e-06	1.75787e-12
			3.29395e-06	1.36175e-12
			3.29414e-06	3.22032e-13
			3.29434e-06	9.85837e-13
			3.29453e-06	-6.69274e-13
			3.29473e-06	1.63475e-12
			3.29492e-06	3.50067e-13
			3.29512e-06	1.69305e-12
			3.29531e-06	1.56294e-12
			3.29551e-06	1.63534e-12
			3.2957e-06	1.60363e-12
			3.2959e-06	1.31191e-12
			3.29609e-06	3.99548e-13
			3.29629e-06	1.43756e-12
			3.29648e-06	9.21158e-13
			3.29668e-06	6.89046e-13
			3.29688e-06	1.70426e-12
			3.29707e-06	1.37984e-12
			3.29727e-06	1.37786e-12
			3.29746e-06	1.51545e-12
			3.29766e-06	5.42006e-13
			3.29785e-06	9.587e-13
			3.29805e-06	9.69759e-14
			3.29824e-06	1.60622e-12
			3.29844e-06	6.08275e-13
			3.29863e-06	1.16604e-12
			3.29883e-06	1.07944e-12
			3.29902e-06	1.15045e-12
			3.29922e-06	1.74537e-12
			3.29941e-06	7.47065e-13
			3.29961e-06	1.40646e-12
			3.2998e-06	4.52869e-13
			3.3e-06	-8.63884e-14
			3.3002e-06	1.17141e-12
			3.30039e-06	2.26397e-12
			3.30059e-06	7.34529e-13
			3.30078e-06	-1.14095e-13
			3.30098e-06	9.31947e-13
			3.30117e-06	1.00514e-12
			3.30137e-06	1.03313e-12
			3.30156e-06	1.16948e-12
			3.30176e-06	1.68683e-12
			3.30195e-06	2.08681e-12
			3.30215e-06	2.11245e-12
			3.30234e-06	1.09657e-12
			3.30254e-06	1.07662e-12
			3.30273e-06	3.08369e-13
			3.30293e-06	2.24957e-13
			3.30312e-06	1.24494e-12
			3.30332e-06	-1.35746e-13
			3.30352e-06	-4.41668e-13
			3.30371e-06	-6.67418e-14
			3.30391e-06	-1.35301e-13
			3.3041e-06	2.99439e-13
			3.3043e-06	1.04329e-12
			3.30449e-06	1.58839e-12
			3.30469e-06	1.9467e-13
			3.30488e-06	-5.98648e-13
			3.30508e-06	-2.59506e-13
			3.30527e-06	-2.62423e-13
			3.30547e-06	-7.1867e-13
			3.30566e-06	-1.34611e-12
			3.30586e-06	-5.33961e-13
			3.30605e-06	-1.69191e-12
			3.30625e-06	-8.77432e-13
			3.30645e-06	1.00998e-12
			3.30664e-06	-2.81128e-13
			3.30684e-06	6.43369e-14
			3.30703e-06	9.97562e-13
			3.30723e-06	9.06735e-13
			3.30742e-06	9.95165e-13
			3.30762e-06	1.44534e-12
			3.30781e-06	4.23624e-14
			3.30801e-06	2.27071e-13
			3.3082e-06	-7.31328e-13
			3.3084e-06	-1.11247e-12
			3.30859e-06	6.21414e-13
			3.30879e-06	-1.2244e-14
			3.30898e-06	1.12765e-13
			3.30918e-06	-2.68657e-13
			3.30937e-06	3.49944e-13
			3.30957e-06	1.49475e-12
			3.30977e-06	-1.4047e-13
			3.30996e-06	4.15706e-13
			3.31016e-06	5.50742e-13
			3.31035e-06	5.17852e-13
			3.31055e-06	-4.79371e-13
			3.31074e-06	6.86473e-13
			3.31094e-06	6.94483e-13
			3.31113e-06	-1.33411e-13
			3.31133e-06	1.41975e-12
			3.31152e-06	1.37886e-12
			3.31172e-06	4.41761e-13
			3.31191e-06	4.01297e-13
			3.31211e-06	1.34568e-12
			3.3123e-06	1.45916e-12
			3.3125e-06	6.70879e-13
			3.3127e-06	1.43045e-13
			3.31289e-06	-4.74846e-13
			3.31309e-06	-4.52871e-13
			3.31328e-06	-4.32902e-13
			3.31348e-06	-8.81038e-13
			3.31367e-06	2.83229e-13
			3.31387e-06	1.24563e-12
			3.31406e-06	1.00613e-14
			3.31426e-06	8.77501e-13
			3.31445e-06	-4.78928e-13
			3.31465e-06	2.78296e-13
			3.31484e-06	2.48595e-14
			3.31504e-06	2.00185e-12
			3.31523e-06	9.14051e-13
			3.31543e-06	1.20755e-12
			3.31563e-06	-2.41309e-13
			3.31582e-06	6.34168e-13
			3.31602e-06	1.70801e-12
			3.31621e-06	8.64455e-13
			3.31641e-06	1.15306e-12
			3.3166e-06	1.29019e-12
			3.3168e-06	-5.07415e-13
			3.31699e-06	1.71841e-12
			3.31719e-06	9.64984e-13
			3.31738e-06	-7.38875e-14
			3.31758e-06	-3.86668e-13
			3.31777e-06	-3.49491e-13
			3.31797e-06	1.46803e-13
			3.31816e-06	6.19302e-13
			3.31836e-06	3.50766e-13
			3.31855e-06	7.49407e-13
			3.31875e-06	1.43387e-12
			3.31895e-06	7.39104e-14
			3.31914e-06	8.72556e-13
			3.31934e-06	4.84557e-13
			3.31953e-06	1.46921e-12
			3.31973e-06	1.75725e-12
			3.31992e-06	1.54524e-13
			3.32012e-06	5.41108e-13
			3.32031e-06	5.16458e-13
			3.32051e-06	1.31783e-12
			3.3207e-06	8.23865e-13
			3.3209e-06	1.45251e-13
			3.32109e-06	4.1974e-13
			3.32129e-06	1.62978e-13
			3.32148e-06	3.63213e-13
			3.32168e-06	9.49241e-13
			3.32187e-06	-2.80532e-13
			3.32207e-06	-7.16342e-13
			3.32227e-06	7.87938e-13
			3.32246e-06	7.39392e-13
			3.32266e-06	9.18139e-13
			3.32285e-06	1.05925e-12
			3.32305e-06	-2.91935e-13
			3.32324e-06	1.08931e-12
			3.32344e-06	3.98818e-13
			3.32363e-06	1.12392e-12
			3.32383e-06	-2.39593e-13
			3.32402e-06	8.83748e-13
			3.32422e-06	4.48015e-13
			3.32441e-06	4.1328e-15
			3.32461e-06	-1.31688e-12
			3.3248e-06	2.22808e-13
			3.325e-06	1.46461e-12
			3.3252e-06	5.73723e-13
			3.32539e-06	9.58138e-13
			3.32559e-06	6.83772e-13
			3.32578e-06	9.78837e-13
			3.32598e-06	-7.84598e-14
			3.32617e-06	-4.9483e-13
			3.32637e-06	6.0881e-13
			3.32656e-06	3.09537e-13
			3.32676e-06	2.86786e-13
			3.32695e-06	1.71906e-13
			3.32715e-06	9.05699e-13
			3.32734e-06	1.39945e-12
			3.32754e-06	1.723e-12
			3.32773e-06	8.77524e-13
			3.32793e-06	-3.59831e-13
			3.32813e-06	1.41273e-12
			3.32832e-06	-6.3247e-13
			3.32852e-06	6.11468e-13
			3.32871e-06	3.65441e-13
			3.32891e-06	2.05296e-13
			3.3291e-06	-1.07878e-13
			3.3293e-06	9.31495e-14
			3.32949e-06	1.60891e-12
			3.32969e-06	1.28506e-12
			3.32988e-06	1.60548e-13
			3.33008e-06	8.64414e-13
			3.33027e-06	1.674e-12
			3.33047e-06	1.68815e-12
			3.33066e-06	1.45221e-12
			3.33086e-06	8.53514e-13
			3.33105e-06	-1.49941e-14
			3.33125e-06	1.74193e-12
			3.33145e-06	1.68395e-12
			3.33164e-06	-6.36279e-13
			3.33184e-06	1.73053e-12
			3.33203e-06	-6.06055e-13
			3.33223e-06	9.65687e-13
			3.33242e-06	8.257e-13
			3.33262e-06	1.38148e-12
			3.33281e-06	8.98423e-13
			3.33301e-06	5.29789e-13
			3.3332e-06	5.09733e-13
			3.3334e-06	1.14311e-12
			3.33359e-06	1.21288e-12
			3.33379e-06	8.57066e-13
			3.33398e-06	7.25278e-13
			3.33418e-06	8.84381e-13
			3.33438e-06	1.10269e-12
			3.33457e-06	5.62374e-13
			3.33477e-06	-5.62892e-13
			3.33496e-06	-3.33624e-13
			3.33516e-06	7.95576e-14
			3.33535e-06	-1.4305e-13
			3.33555e-06	7.46707e-13
			3.33574e-06	1.73285e-12
			3.33594e-06	2.55222e-12
			3.33613e-06	6.72101e-13
			3.33633e-06	1.88189e-12
			3.33652e-06	1.06106e-12
			3.33672e-06	1.53732e-12
			3.33691e-06	7.60969e-13
			3.33711e-06	2.5019e-13
			3.3373e-06	9.60518e-13
			3.3375e-06	5.34399e-13
			3.3377e-06	-2.0336e-13
			3.33789e-06	2.31146e-12
			3.33809e-06	2.50829e-12
			3.33828e-06	1.68984e-12
			3.33848e-06	1.37789e-12
			3.33867e-06	1.40833e-12
			3.33887e-06	4.95428e-13
			3.33906e-06	2.35884e-13
			3.33926e-06	2.53552e-12
			3.33945e-06	1.84467e-12
			3.33965e-06	6.1809e-14
			3.33984e-06	6.36458e-13
			3.34004e-06	4.70159e-14
			3.34023e-06	-1.6595e-13
			3.34043e-06	-3.77871e-13
			3.34062e-06	1.81428e-12
			3.34082e-06	3.35776e-13
			3.34102e-06	1.40583e-12
			3.34121e-06	2.97731e-12
			3.34141e-06	2.69931e-12
			3.3416e-06	6.31265e-13
			3.3418e-06	2.34816e-13
			3.34199e-06	1.31994e-12
			3.34219e-06	2.46698e-12
			3.34238e-06	1.94225e-13
			3.34258e-06	1.9483e-12
			3.34277e-06	2.36208e-12
			3.34297e-06	4.27938e-13
			3.34316e-06	1.33935e-12
			3.34336e-06	7.75446e-14
			3.34355e-06	1.072e-13
			3.34375e-06	7.40498e-13
			3.34395e-06	8.38055e-13
			3.34414e-06	1.04092e-12
			3.34434e-06	-6.01496e-14
			3.34453e-06	-1.47594e-13
			3.34473e-06	9.49688e-13
			3.34492e-06	8.85476e-13
			3.34512e-06	4.95783e-13
			3.34531e-06	1.76368e-13
			3.34551e-06	1.38319e-12
			3.3457e-06	1.23276e-12
			3.3459e-06	6.34122e-13
			3.34609e-06	1.029e-12
			3.34629e-06	4.0568e-13
			3.34648e-06	5.40945e-13
			3.34668e-06	-3.01742e-13
			3.34688e-06	3.2274e-14
			3.34707e-06	3.17289e-13
			3.34727e-06	1.44149e-12
			3.34746e-06	2.05341e-12
			3.34766e-06	2.28472e-12
			3.34785e-06	2.02014e-12
			3.34805e-06	2.85453e-12
			3.34824e-06	4.31739e-13
			3.34844e-06	6.47737e-13
			3.34863e-06	-5.64826e-13
			3.34883e-06	-1.21403e-12
			3.34902e-06	-1.22666e-14
			3.34922e-06	1.59121e-12
			3.34941e-06	1.39382e-12
			3.34961e-06	2.20548e-13
			3.3498e-06	-2.45502e-13
			3.35e-06	-5.99485e-13
			3.3502e-06	-2.87271e-13
			3.35039e-06	-6.33707e-13
			3.35059e-06	4.49252e-13
			3.35078e-06	4.13328e-14
			3.35098e-06	-3.86399e-13
			3.35117e-06	2.46088e-13
			3.35137e-06	-5.02762e-13
			3.35156e-06	-1.0026e-12
			3.35176e-06	-6.57188e-13
			3.35195e-06	-4.40271e-14
			3.35215e-06	5.39655e-13
			3.35234e-06	-1.01969e-12
			3.35254e-06	-1.10482e-13
			3.35273e-06	7.07575e-13
			3.35293e-06	8.25452e-13
			3.35313e-06	2.95323e-13
			3.35332e-06	9.67243e-13
			3.35352e-06	4.14538e-13
			3.35371e-06	5.87586e-14
			3.35391e-06	1.13658e-12
			3.3541e-06	1.22076e-12
			3.3543e-06	8.78723e-13
			3.35449e-06	2.72462e-13
			3.35469e-06	1.30832e-12
			3.35488e-06	7.08259e-13
			3.35508e-06	1.97967e-12
			3.35527e-06	7.60283e-13
			3.35547e-06	1.12572e-12
			3.35566e-06	1.00207e-12
			3.35586e-06	1.5852e-13
			3.35605e-06	1.10717e-12
			3.35625e-06	1.55838e-12
			3.35645e-06	1.19411e-12
			3.35664e-06	1.46036e-12
			3.35684e-06	2.67301e-13
			3.35703e-06	2.16314e-13
			3.35723e-06	1.27862e-12
			3.35742e-06	2.58622e-12
			3.35762e-06	6.35987e-13
			3.35781e-06	7.30956e-13
			3.35801e-06	-2.01309e-13
			3.3582e-06	4.44033e-13
			3.3584e-06	1.25358e-13
			3.35859e-06	2.69568e-13
			3.35879e-06	6.55915e-13
			3.35898e-06	5.83281e-13
			3.35918e-06	8.39911e-13
			3.35937e-06	1.02498e-12
			3.35957e-06	2.44299e-12
			3.35977e-06	9.29883e-13
			3.35996e-06	1.94578e-12
			3.36016e-06	1.13365e-13
			3.36035e-06	-1.30499e-12
			3.36055e-06	5.8388e-13
			3.36074e-06	5.95931e-13
			3.36094e-06	3.08361e-13
			3.36113e-06	2.70144e-13
			3.36133e-06	8.94295e-13
			3.36152e-06	1.15312e-12
			3.36172e-06	3.49037e-13
			3.36191e-06	7.79803e-13
			3.36211e-06	1.99739e-12
			3.3623e-06	8.30243e-13
			3.3625e-06	1.83441e-14
			3.3627e-06	8.4563e-13
			3.36289e-06	9.46706e-13
			3.36309e-06	9.55664e-13
			3.36328e-06	1.1726e-12
			3.36348e-06	1.04618e-12
			3.36367e-06	1.31846e-12
			3.36387e-06	-2.72501e-13
			3.36406e-06	5.0929e-13
			3.36426e-06	1.71832e-12
			3.36445e-06	6.36854e-14
			3.36465e-06	1.59864e-12
			3.36484e-06	7.80283e-13
			3.36504e-06	1.46477e-12
			3.36523e-06	1.53065e-13
			3.36543e-06	5.08501e-13
			3.36563e-06	2.33056e-12
			3.36582e-06	1.80864e-12
			3.36602e-06	-5.01862e-15
			3.36621e-06	1.09768e-12
			3.36641e-06	1.26045e-14
			3.3666e-06	8.70276e-13
			3.3668e-06	8.89841e-13
			3.36699e-06	-1.01987e-12
			3.36719e-06	2.88856e-14
			3.36738e-06	1.04835e-12
			3.36758e-06	1.03912e-12
			3.36777e-06	7.94774e-13
			3.36797e-06	1.66178e-12
			3.36816e-06	2.12077e-12
			3.36836e-06	9.00398e-13
			3.36855e-06	1.23107e-12
			3.36875e-06	1.47502e-13
			3.36895e-06	-8.79422e-13
			3.36914e-06	-7.44385e-13
			3.36934e-06	-5.68345e-13
			3.36953e-06	-6.89058e-13
			3.36973e-06	8.27047e-13
			3.36992e-06	1.10595e-12
			3.37012e-06	8.62812e-13
			3.37031e-06	-1.29861e-13
			3.37051e-06	-2.31297e-13
			3.3707e-06	4.89416e-14
			3.3709e-06	1.00155e-12
			3.37109e-06	9.97746e-13
			3.37129e-06	6.53107e-14
			3.37148e-06	1.5046e-12
			3.37168e-06	7.84598e-14
			3.37187e-06	-1.07912e-12
			3.37207e-06	3.39141e-13
			3.37227e-06	1.38267e-13
			3.37246e-06	1.08057e-12
			3.37266e-06	-7.35339e-14
			3.37285e-06	1.00766e-12
			3.37305e-06	1.39135e-12
			3.37324e-06	1.74285e-12
			3.37344e-06	-1.47802e-13
			3.37363e-06	-1.8545e-13
			3.37383e-06	1.51159e-12
			3.37402e-06	3.1606e-13
			3.37422e-06	1.05576e-12
			3.37441e-06	-7.71658e-14
			3.37461e-06	3.58657e-13
			3.3748e-06	1.52743e-12
			3.375e-06	-7.24755e-13
			3.3752e-06	-1.01791e-12
			3.37539e-06	-8.61672e-13
			3.37559e-06	-2.79464e-13
			3.37578e-06	-2.30805e-13
			3.37598e-06	1.63073e-12
			3.37617e-06	4.80815e-13
			3.37637e-06	2.21676e-13
			3.37656e-06	7.36918e-13
			3.37676e-06	1.62152e-12
			3.37695e-06	3.81815e-13
			3.37715e-06	1.42099e-12
			3.37734e-06	1.87603e-12
			3.37754e-06	1.21537e-12
			3.37773e-06	1.86811e-12
			3.37793e-06	2.321e-12
			3.37812e-06	9.78346e-13
			3.37832e-06	-5.18648e-13
			3.37852e-06	1.22e-12
			3.37871e-06	2.05031e-12
			3.37891e-06	1.56024e-12
			3.3791e-06	2.03941e-12
			3.3793e-06	1.82786e-12
			3.37949e-06	3.34434e-13
			3.37969e-06	-1.09546e-13
			3.37988e-06	1.73664e-12
			3.38008e-06	-1.83931e-13
			3.38027e-06	5.6826e-13
			3.38047e-06	2.14344e-12
			3.38066e-06	1.44918e-12
			3.38086e-06	3.76605e-13
			3.38105e-06	2.67763e-13
			3.38125e-06	1.30371e-12
			3.38145e-06	1.9734e-12
			3.38164e-06	1.05752e-13
			3.38184e-06	9.27943e-13
			3.38203e-06	2.09013e-12
			3.38223e-06	1.50345e-12
			3.38242e-06	1.42721e-12
			3.38262e-06	1.76628e-12
			3.38281e-06	9.89963e-13
			3.38301e-06	6.16673e-13
			3.3832e-06	1.20642e-12
			3.3834e-06	1.41183e-12
			3.38359e-06	3.53225e-13
			3.38379e-06	5.30397e-14
			3.38398e-06	-9.38182e-14
			3.38418e-06	8.18589e-13
			3.38438e-06	2.72004e-13
			3.38457e-06	1.13667e-12
			3.38477e-06	3.30882e-13
			3.38496e-06	4.97965e-13
			3.38516e-06	-4.38126e-13
			3.38535e-06	1.07794e-12
[truncated: 18,635 more rows]

## Sheet: Panel d
		Simulation					Simulation
	Experimental Forces used in the histogram (pN)	Force (pN)	Normalized counts			Experimental Forces used in the histogram (pN)	Force (pN)	Normalized counts
	20	8	0.0929			65	40	0
	25	9	0.0949			65	41	0
	25	10	0.117			75	42	0.0066
	25	11	0.1441			73	43	0.0083
	25	12	0.1841			64	44	0.0097
	20	13	0.2277			69	45	0.0117
	25	14	0.288			70	46	0.0135
	10	15	0.3552			70	47	0.0172
	25	16	0.442			60	48	0.0254
	23	17	0.5444			75	49	0.0347
	35	18	0.6331			80	50	0.0443
	25	19	0.7331				51	0.0542
	45	20	0.825				52	0.0657
	40	21	0.9072				53	0.0791
		22	0.9724				54	0.0956
		23	1				55	0.1172
		24	0.9873				56	0.1437
		25	0.9469				57	0.1672
		26	0.8786				58	0.1932
		27	0.771				59	0.2289
		28	0.6777				60	0.2724
		29	0.5724				61	0.3045
		30	0.4646				62	0.3384
		31	0.3463				63	0.3993
		32	0.2484				64	0.4526
		33	0.1673				65	0.5057
		34	0.123				66	0.5627
		35	0.0889				67	0.6009
		36	0.0619				68	0.6476
		37	0.0419				69	0.6991
		38	0.0294				70	0.7308
		39	0.0156				71	0.7442
		40	0.0092				72	0.7471
		41	0.0043				73	0.7162
		42	0.0009				74	0.6526
		43	-0.0014				75	0.5825
		44	-0.0037				76	0.5139
		45	-0.0037				77	0.4365
		46	-0.0037				78	0.3549
		47	-0.0037				79	0.2713
		48	-0.0037				80	0.1852
		49	-0.0037				81	0.1301
		50	-0.0037				82	0.087
