# Supplementary material for: Mechanical disengagement of the cohesin ring
Source: Nat Struct Mol Biol. 2023 Oct 23;31(1):23–31. doi: 10.1038/s41594-023-01122-4 (PMC11377297; doi:10.1038/s41594-023-01122-4)
Supplement: Supplementary file 13 — Statistical source and single-molecule photobleaching data. [file 41594_2023_1122_MOESM13_ESM.xlsx]

## Sheet: Panel c
			Normalised counts
		PacI	-	+	-
		Pds5-Wapl	-	-	+
			1	0.238095	0.166667

## Sheet: Panel d
	Time (s)	Background	Trace 1	Trace 2	Trace 3
	0.4	90.7105	1788.47	1689.41	1345.46
	0.8	258.711	1769.47	953.412	671.462
	1.2	123.711	1106.47	1736.41	1476.46
	1.6	-11.2895	1088.47	1282.41	1620.46
	2	-39.2895	1543.47	1820.41	1697.46
	2.4	167.711	1488.47	164.412	812.462
	2.8	87.7105	1100.47	1780.41	1510.46
	3.2	28.7105	969.474	2039.41	1408.46
	3.6	125.711	1563.47	1552.41	1515.46
	4	46.7105	1607.47	520.412	1192.46
	4.4	128.711	1010.47	2361.41	1263.46
	4.8	210.711	956.474	848.412	1254.46
	5.2	52.7105	1485.47	2074.41	874.462
	5.6	93.7105	1474.47	1510.41	280.462
	6	-119.289	1647.47	321.412	1299.46
	6.4	-61.2895	1731.47	367.412	1325.46
	6.8	-3.28947	2100.47	178.412	1494.46
	7.2	-62.2895	2069.47	50.4118	1248.46
	7.6	-64.2895	1842.47	358.412	1576.46
	8	76.7105	1813.47	473.412	1106.46
	8.4	-53.2895	1743.47	211.412	1227.46
	8.8	-65.2895	1089.47	235.412	1161.46
	9.2	-198.289	966.474	178.412	-29.5385
	9.6	-55.2895	1374.47	35.4118	-100.538
	10	70.7105	1374.47	-77.5882	-57.5385
	10.4	7.71053	-265.526	-131.588	2.46154
	10.8	-78.2895	-151.526	114.412	-89.5385
	11.2	-38.2895	-17.5263	3.41176	-28.5385
	11.6	-20.2895	-59.5263	-56.5882	-2.53846
	12	-121.289	-90.5263	-71.5882	-85.5385
	12.4	-80.2895	26.4737	-151.588	13.4615
	12.8	-69.2895	-122.526	-271.588	-45.5385
	13.2	140.711	-63.5263	-198.588	-49.5385
	13.6	27.7105	-261.526	106.412	-46.5385
	14	-37.2895	-116.526	327.412	-22.5385
	14.4	51.7105	-65.5263	354.412	-50.5385
	14.8	-21.2895	-58.5263	-88.5882	-100.538
	15.2	17.7105	-37.5263	278.412	-40.5385
	15.6	-59.2895	-111.526	46.4118	-41.5385
	16	-27.2895	-58.5263	-63.5882	-85.5385
	16.4	53.7105	-107.526	92.4118	-20.5385
	16.8	-47.2895	-230.526	14.4118	46.4615
	17.2	-41.2895	-31.5263	-11.5882	-2.53846
	17.6	-33.2895	-49.5263	-299.588	-20.5385
	18	-9.28947	-150.526	-22.5882	-88.5385
	18.4	-18.2895	-150.526	62.4118	-31.5385
	18.8	22.7105	-197.526	-90.5882	-8.53846
	19.2	69.7105	-182.526	-52.5882	-70.5385
	19.6	-180.289	-197.526	-140.588	-68.5385
	20	-42.2895	-70.5263	-61.5882	-83.5385
	20.4	88.7105	-151.526	-10.5882	-85.5385
	20.8	-163.289	-32.5263	127.412	-26.5385
	21.2	48.7105	-75.5263	184.412	-29.5385
	21.6	91.7105	-64.5263	148.412	-109.538
	22	-65.2895	-62.5263	-102.588	-64.5385
	22.4	-174.289	-25.5263	-168.588	-16.5385
	22.8	-123.289	-30.5263	18.4118	-29.5385
	23.2	-44.2895	-120.526	31.4118	-45.5385
	23.6	-87.2895	-132.526	104.412	44.4615
	24	66.7105	-243.526	14.4118	44.4615
