# Supplementary material for: Mechanical disengagement of the cohesin ring
Source: Nat Struct Mol Biol. 2023 Oct 23;31(1):23–31. doi: 10.1038/s41594-023-01122-4 (PMC11377297; doi:10.1038/s41594-023-01122-4)
Supplement: Supplementary file 14 — FD curve and single-molecule photobleaching data. [file 41594_2023_1122_MOESM14_ESM.xlsx]

## Sheet: Panel c
		Distance (m)	Force (N)
		1.99492e-06	-4.38361e-13
		1.995e-06	-9.2664e-13
		1.99508e-06	-7.06479e-14
		1.99516e-06	-4.50929e-13
		1.99523e-06	-8.66239e-14
		1.99531e-06	-2.43377e-13
		1.99539e-06	-3.09812e-14
		1.99547e-06	-2.84498e-13
		1.99555e-06	-7.46238e-13
		1.99563e-06	-8.49632e-13
		1.9957e-06	-4.58818e-13
		1.99578e-06	-7.72035e-13
		1.99586e-06	-1.02474e-12
		1.99594e-06	-6.66774e-14
		1.99602e-06	-2.2205e-13
		1.99609e-06	-8.34049e-13
		1.99617e-06	-5.40864e-13
		1.99625e-06	-1.21849e-12
		1.99633e-06	-2.50372e-13
		1.99641e-06	-5.01736e-13
		1.99648e-06	-1.1242e-14
		1.99656e-06	-9.43152e-13
		1.99664e-06	-5.9227e-13
		1.99672e-06	-4.98216e-13
		1.9968e-06	-1.67569e-13
		1.99687e-06	-7.61913e-13
		1.99695e-06	-3.42419e-14
		1.99703e-06	-5.41094e-13
		1.99711e-06	-5.38713e-13
		1.99719e-06	-3.1582e-13
		1.99727e-06	-4.36875e-13
		1.99734e-06	-3.40393e-13
		1.99742e-06	-6.30803e-13
		1.9975e-06	-4.82791e-13
		1.99758e-06	-6.62166e-13
		1.99766e-06	-5.25791e-13
		1.99773e-06	9.76185e-14
		1.99781e-06	-2.23615e-13
		1.99789e-06	-7.50248e-14
		1.99797e-06	-1.05956e-12
		1.99805e-06	-2.69546e-13
		1.99813e-06	-1.52931e-13
		1.9982e-06	-3.40311e-13
		1.99828e-06	-3.45938e-13
		1.99836e-06	-3.54013e-13
		1.99844e-06	-3.56454e-13
		1.99852e-06	-7.6402e-13
		1.99859e-06	-6.6614e-13
		1.99867e-06	1.7976e-13
		1.99875e-06	-7.52296e-13
		1.99883e-06	-6.30827e-13
		1.99891e-06	-5.85146e-13
		1.99898e-06	-6.73662e-13
		1.99906e-06	-6.04258e-13
		1.99914e-06	-8.94251e-13
		1.99922e-06	-5.10649e-13
		1.9993e-06	-1.88324e-13
		1.99937e-06	-1.01057e-12
		1.99945e-06	1.83891e-14
		1.99953e-06	9.11377e-14
		1.99961e-06	1.70984e-13
		1.99969e-06	-4.40885e-13
		1.99977e-06	-5.34807e-13
		1.99984e-06	-5.61302e-13
		1.99992e-06	-1.42453e-13
		2e-06	-5.52306e-13
		2.00008e-06	-1.15105e-12
		2.00016e-06	-2.00061e-13
		2.00023e-06	-1.51641e-13
		2.00031e-06	-6.45177e-14
		2.00039e-06	-1.86506e-13
		2.00047e-06	-5.61177e-13
		2.00055e-06	-6.47251e-13
		2.00063e-06	-3.72542e-13
		2.0007e-06	-7.26261e-13
		2.00078e-06	-5.5937e-13
		2.00086e-06	-7.20212e-13
		2.00094e-06	-2.56218e-13
		2.00102e-06	-3.01856e-13
		2.00109e-06	-8.04995e-13
		2.00117e-06	-7.97958e-13
		2.00125e-06	-4.90041e-13
		2.00133e-06	-5.67466e-14
		2.00141e-06	-1.21173e-12
		2.00148e-06	-6.04888e-13
		2.00156e-06	-1.13134e-12
		2.00164e-06	-5.95458e-13
		2.00172e-06	-4.33838e-13
		2.0018e-06	-2.70451e-13
		2.00188e-06	-6.06423e-13
		2.00195e-06	-4.38069e-13
		2.00203e-06	-1.03784e-12
		2.00211e-06	-8.85135e-13
		2.00219e-06	-5.70662e-13
		2.00227e-06	-9.9698e-13
		2.00234e-06	-5.12891e-13
		2.00242e-06	-6.75131e-13
		2.0025e-06	-5.06398e-13
		2.00258e-06	-5.50314e-13
		2.00266e-06	-6.0141e-13
		2.00273e-06	-1.07793e-12
		2.00281e-06	-1.21651e-12
		2.00289e-06	-3.73859e-13
		2.00297e-06	-7.72263e-13
		2.00305e-06	-1.13743e-12
		2.00312e-06	-4.70929e-13
		2.0032e-06	-7.23011e-13
		2.00328e-06	-1.11873e-12
		2.00336e-06	-1.07246e-12
		2.00344e-06	-2.2719e-13
		2.00352e-06	-3.5214e-13
		2.00359e-06	-2.85172e-13
		2.00367e-06	-6.10693e-13
		2.00375e-06	1.92272e-14
		2.00383e-06	-2.55166e-13
		2.00391e-06	-6.10144e-13
		2.00398e-06	-1.92619e-13
		2.00406e-06	-7.48443e-13
		2.00414e-06	-5.01336e-13
		2.00422e-06	-4.81906e-13
		2.0043e-06	-3.30987e-13
		2.00438e-06	-4.37492e-13
		2.00445e-06	-7.13453e-14
		2.00453e-06	-5.77417e-13
		2.00461e-06	-6.94552e-13
		2.00469e-06	-4.05847e-13
		2.00477e-06	-3.44833e-13
		2.00484e-06	-3.92046e-13
		2.00492e-06	-6.56511e-13
		2.005e-06	-5.03564e-13
		2.00508e-06	-8.52876e-13
		2.00516e-06	-8.31261e-13
		2.00523e-06	-5.35733e-13
		2.00531e-06	-6.2448e-13
		2.00539e-06	-5.37671e-13
		2.00547e-06	-8.96086e-13
		2.00555e-06	-9.74758e-13
		2.00562e-06	-6.31498e-13
		2.0057e-06	-9.44151e-13
		2.00578e-06	-5.13437e-13
		2.00586e-06	-7.78021e-13
		2.00594e-06	-5.90005e-13
		2.00602e-06	-7.51875e-13
		2.00609e-06	-1.00383e-12
		2.00617e-06	-8.89039e-13
		2.00625e-06	-8.44551e-13
		2.00633e-06	-9.28419e-13
		2.00641e-06	-9.40063e-13
		2.00648e-06	-5.4477e-13
		2.00656e-06	-4.7444e-13
		2.00664e-06	-1.15233e-12
		2.00672e-06	-6.98367e-13
		2.0068e-06	-5.53782e-13
		2.00688e-06	-3.34345e-13
		2.00695e-06	-2.94965e-13
		2.00703e-06	3.74257e-14
		2.00711e-06	-2.23035e-13
		2.00719e-06	-5.11991e-13
		2.00727e-06	-1.40788e-13
		2.00734e-06	1.15625e-13
		2.00742e-06	-4.87722e-13
		2.0075e-06	-5.12613e-13
		2.00758e-06	-2.40092e-13
		2.00766e-06	-3.03986e-13
		2.00773e-06	-4.8139e-13
		2.00781e-06	-7.16113e-13
		2.00789e-06	-3.10719e-13
		2.00797e-06	-4.08045e-13
		2.00805e-06	-4.77132e-13
		2.00812e-06	-3.43406e-13
		2.0082e-06	1.43894e-13
		2.00828e-06	-4.81979e-13
		2.00836e-06	-1.7017e-13
		2.00844e-06	-5.01372e-13
		2.00852e-06	-5.53738e-13
		2.00859e-06	-4.72415e-13
		2.00867e-06	-3.02499e-13
		2.00875e-06	-4.93112e-13
		2.00883e-06	-5.4777e-13
		2.00891e-06	-1.06595e-12
		2.00898e-06	-5.59137e-13
		2.00906e-06	-6.70661e-13
		2.00914e-06	-8.6873e-13
		2.00922e-06	-4.12722e-13
		2.0093e-06	-2.3973e-13
		2.00938e-06	-1.39407e-13
		2.00945e-06	1.45123e-14
		2.00953e-06	-7.49825e-13
		2.00961e-06	2.30337e-14
		2.00969e-06	-5.66392e-13
		2.00977e-06	-2.73873e-13
		2.00984e-06	-6.04548e-13
		2.00992e-06	-3.52357e-13
		2.01e-06	-6.83727e-13
		2.01008e-06	-2.29637e-13
		2.01016e-06	-6.62983e-13
		2.01023e-06	-1.81469e-13
		2.01031e-06	-4.97897e-13
		2.01039e-06	-6.4439e-13
		2.01047e-06	-6.32623e-13
		2.01055e-06	-1.12811e-12
		2.01062e-06	-4.7412e-13
		2.0107e-06	-3.38207e-13
		2.01078e-06	-4.6073e-13
		2.01086e-06	-1.07775e-13
		2.01094e-06	-6.50665e-13
		2.01102e-06	-5.22535e-13
		2.01109e-06	-2.98534e-13
		2.01117e-06	-3.9004e-13
		2.01125e-06	-6.2827e-14
		2.01133e-06	-4.91878e-13
		2.01141e-06	-1.15222e-12
		2.01148e-06	5.85576e-14
		2.01156e-06	-6.33323e-13
		2.01164e-06	-5.75695e-13
		2.01172e-06	-2.61111e-13
		2.0118e-06	1.14908e-13
		2.01188e-06	-7.40215e-13
		2.01195e-06	-1.38798e-13
		2.01203e-06	-7.53291e-13
		2.01211e-06	-2.5378e-13
		2.01219e-06	-7.63384e-13
		2.01227e-06	-6.14956e-13
		2.01234e-06	-6.09342e-13
		2.01242e-06	-5.73509e-13
		2.0125e-06	-2.19401e-13
		2.01258e-06	-6.6987e-13
		2.01266e-06	-5.61482e-13
		2.01273e-06	-1.19628e-12
		2.01281e-06	-1.03069e-12
		2.01289e-06	-1.13738e-12
		2.01297e-06	-5.1622e-13
		2.01305e-06	-1.1061e-12
		2.01312e-06	-6.12647e-13
		2.0132e-06	-6.5899e-13
		2.01328e-06	-4.42239e-13
		2.01336e-06	-5.22277e-13
		2.01344e-06	-5.90714e-13
		2.01352e-06	-7.59763e-13
		2.01359e-06	-7.70889e-13
		2.01367e-06	-1.07823e-13
		2.01375e-06	-6.38322e-13
		2.01383e-06	-3.22996e-13
		2.01391e-06	-3.56214e-13
		2.01398e-06	-1.72411e-13
		2.01406e-06	-6.66481e-14
		2.01414e-06	-5.21892e-13
		2.01422e-06	-1.07398e-12
		2.0143e-06	-3.74264e-13
		2.01438e-06	-2.15674e-13
		2.01445e-06	-3.74329e-13
		2.01453e-06	-7.78698e-13
		2.01461e-06	-5.86392e-13
		2.01469e-06	-4.0193e-13
		2.01477e-06	-1.16457e-13
		2.01484e-06	-9.66738e-13
		2.01492e-06	-5.54099e-13
		2.015e-06	-6.95621e-13
		2.01508e-06	-5.16372e-13
		2.01516e-06	-3.64746e-13
		2.01523e-06	-9.79913e-13
		2.01531e-06	-7.21522e-13
		2.01539e-06	-9.79832e-13
		2.01547e-06	-8.98881e-13
		2.01555e-06	-8.24739e-13
		2.01562e-06	-5.35475e-13
		2.0157e-06	-1.16958e-13
		2.01578e-06	-1.79273e-13
		2.01586e-06	-5.02023e-13
		2.01594e-06	-8.97466e-13
		2.01602e-06	-1.27318e-12
		2.01609e-06	-8.65939e-13
		2.01617e-06	-1.06787e-12
		2.01625e-06	-2.0943e-13
		2.01633e-06	-1.59014e-13
		2.01641e-06	-3.35811e-13
		2.01648e-06	-4.97349e-13
		2.01656e-06	-2.63599e-13
		2.01664e-06	-6.31314e-13
		2.01672e-06	-6.05619e-14
		2.0168e-06	3.88652e-14
		2.01688e-06	4.16322e-14
		2.01695e-06	-2.39767e-13
		2.01703e-06	-4.14268e-13
		2.01711e-06	-3.03899e-13
		2.01719e-06	-1.91203e-13
		2.01727e-06	8.01525e-15
		2.01734e-06	-3.44496e-13
		2.01742e-06	-3.2733e-13
		2.0175e-06	-3.98873e-13
		2.01758e-06	-3.4769e-13
		2.01766e-06	-3.69314e-13
		2.01773e-06	-4.15262e-13
		2.01781e-06	-1.00895e-12
		2.01789e-06	-3.07961e-13
		2.01797e-06	-1.2144e-12
		2.01805e-06	-8.49713e-13
		2.01812e-06	-1.87359e-13
		2.0182e-06	-2.15809e-13
		2.01828e-06	-1.16687e-12
		2.01836e-06	-6.11191e-13
		2.01844e-06	-1.14258e-12
		2.01852e-06	-6.38614e-13
		2.01859e-06	-3.39016e-13
		2.01867e-06	-2.55694e-13
		2.01875e-06	-7.01538e-13
		2.01883e-06	-2.6083e-13
		2.01891e-06	-1.04019e-12
		2.01898e-06	-3.99714e-13
		2.01906e-06	-3.74766e-13
		2.01914e-06	-7.58233e-13
		2.01922e-06	-6.05131e-13
		2.0193e-06	-5.69896e-13
		2.01938e-06	-7.66726e-14
		2.01945e-06	-9.0604e-13
		2.01953e-06	-4.95296e-13
		2.01961e-06	-7.48264e-13
		2.01969e-06	-7.43552e-13
		2.01977e-06	-6.19762e-13
		2.01984e-06	-1.91508e-13
		2.01992e-06	-5.85384e-13
		2.02e-06	-6.35246e-13
		2.02008e-06	-7.89092e-13
		2.02016e-06	-3.87073e-13
		2.02023e-06	-4.52715e-13
		2.02031e-06	-5.55726e-13
		2.02039e-06	-7.35973e-13
		2.02047e-06	-9.41309e-13
		2.02055e-06	-3.82243e-13
		2.02062e-06	-7.67965e-13
		2.0207e-06	-1.23948e-12
		2.02078e-06	-7.62269e-13
		2.02086e-06	-2.73448e-13
		2.02094e-06	-5.47389e-13
		2.02102e-06	-8.94973e-13
		2.02109e-06	-5.30907e-13
		2.02117e-06	-1.08492e-12
		2.02125e-06	-3.05924e-13
		2.02133e-06	-6.34088e-13
		2.02141e-06	-5.14888e-13
		2.02148e-06	-6.89148e-13
		2.02156e-06	-3.83492e-13
		2.02164e-06	-7.8512e-13
		2.02172e-06	-4.13686e-13
		2.0218e-06	-1.32885e-12
		2.02188e-06	-5.60752e-13
		2.02195e-06	-9.46001e-13
		2.02203e-06	-1.366e-12
		2.02211e-06	-8.79067e-13
		2.02219e-06	-7.30574e-13
		2.02227e-06	-6.43729e-13
		2.02234e-06	-1.17624e-12
		2.02242e-06	-6.70536e-13
		2.0225e-06	-8.83764e-13
		2.02258e-06	-6.64695e-13
		2.02266e-06	-8.17894e-13
		2.02273e-06	-1.29842e-12
		2.02281e-06	-1.21012e-12
		2.02289e-06	-3.22823e-13
		2.02297e-06	-7.91008e-13
		2.02305e-06	-2.62575e-13
		2.02312e-06	-5.83711e-13
		2.0232e-06	-7.60683e-13
		2.02328e-06	-5.57537e-13
		2.02336e-06	-3.65304e-13
		2.02344e-06	-3.67121e-13
		2.02352e-06	-7.18138e-13
		2.02359e-06	-8.89466e-13
		2.02367e-06	-7.308e-13
		2.02375e-06	-5.00815e-13
		2.02383e-06	-5.70609e-13
		2.02391e-06	-3.40917e-13
		2.02398e-06	-7.24482e-13
		2.02406e-06	-8.87708e-13
		2.02414e-06	-5.04121e-13
		2.02422e-06	-5.3944e-13
		2.0243e-06	-8.80696e-13
		2.02437e-06	-3.49791e-13
		2.02445e-06	-9.02075e-13
		2.02453e-06	-8.16261e-14
		2.02461e-06	-7.75869e-14
		2.02469e-06	-3.94469e-13
		2.02477e-06	-5.10599e-13
		2.02484e-06	1.32046e-13
		2.02492e-06	-5.57302e-13
		2.025e-06	-3.0649e-13
		2.02508e-06	-1.2153e-12
		2.02516e-06	-9.9163e-13
		2.02523e-06	-1.08002e-12
		2.02531e-06	-7.64135e-13
		2.02539e-06	-1.75871e-13
		2.02547e-06	-6.91935e-13
		2.02555e-06	-4.83965e-13
		2.02563e-06	-8.66708e-14
		2.0257e-06	-5.21087e-13
		2.02578e-06	-6.22603e-13
		2.02586e-06	-8.38497e-13
		2.02594e-06	-1.09601e-12
		2.02602e-06	-7.0725e-13
		2.02609e-06	-6.78746e-13
		2.02617e-06	-5.16701e-13
		2.02625e-06	-6.96673e-13
		2.02633e-06	-5.80294e-13
		2.02641e-06	-6.41379e-13
		2.02648e-06	-8.55384e-13
		2.02656e-06	-1.04044e-12
		2.02664e-06	-6.96965e-13
		2.02672e-06	-3.3128e-13
		2.0268e-06	-7.8034e-13
		2.02687e-06	-1.43445e-12
		2.02695e-06	-9.11822e-13
		2.02703e-06	-9.58736e-13
		2.02711e-06	-6.52411e-13
		2.02719e-06	-7.30577e-13
		2.02727e-06	-6.46082e-13
		2.02734e-06	-5.47044e-13
		2.02742e-06	-9.37577e-13
		2.0275e-06	-1.21285e-12
		2.02758e-06	-6.02139e-13
		2.02766e-06	-8.75927e-13
		2.02773e-06	-8.40492e-13
		2.02781e-06	-4.56656e-13
		2.02789e-06	-9.0228e-13
		2.02797e-06	-7.08846e-13
		2.02805e-06	-1.01508e-12
		2.02813e-06	-6.90974e-13
		2.0282e-06	-2.7569e-13
		2.02828e-06	-1.41864e-12
		2.02836e-06	-1.17644e-12
		2.02844e-06	-6.97722e-13
		2.02852e-06	-5.76347e-13
		2.02859e-06	-2.52942e-13
		2.02867e-06	-5.60586e-13
		2.02875e-06	-1.0195e-12
		2.02883e-06	-7.00357e-13
		2.02891e-06	-2.55268e-13
		2.02898e-06	-9.92879e-13
		2.02906e-06	-2.50638e-13
		2.02914e-06	-1.02477e-12
		2.02922e-06	-5.40881e-13
		2.0293e-06	-8.05685e-14
		2.02937e-06	-3.12315e-13
		2.02945e-06	-5.46408e-13
		2.02953e-06	-5.06034e-13
		2.02961e-06	-7.47716e-13
		2.02969e-06	-5.63623e-13
		2.02977e-06	-7.07012e-13
		2.02984e-06	-8.85212e-13
		2.02992e-06	-3.99744e-13
		2.03e-06	-1.00556e-12
		2.03008e-06	-9.39721e-13
		2.03016e-06	-7.97679e-13
		2.03023e-06	-1.21466e-12
		2.03031e-06	-6.72674e-13
		2.03039e-06	-8.27941e-13
		2.03047e-06	-9.78782e-13
		2.03055e-06	-7.80152e-13
		2.03063e-06	-7.66291e-13
		2.0307e-06	-5.54194e-13
		2.03078e-06	-9.57649e-13
		2.03086e-06	-6.82716e-13
		2.03094e-06	-4.4749e-13
		2.03102e-06	-2.51675e-13
		2.03109e-06	-5.43027e-14
		2.03117e-06	-3.14965e-13
		2.03125e-06	-6.15929e-13
		2.03133e-06	-5.69698e-13
		2.03141e-06	-3.43693e-13
		2.03148e-06	-3.28584e-13
		2.03156e-06	-7.81283e-13
		2.03164e-06	-4.94409e-13
		2.03172e-06	-4.14375e-13
		2.0318e-06	4.06174e-13
		2.03187e-06	-2.60338e-13
		2.03195e-06	-8.77692e-13
		2.03203e-06	-3.6147e-13
		2.03211e-06	-4.30934e-13
		2.03219e-06	-6.12249e-13
		2.03227e-06	-6.26854e-13
		2.03234e-06	-8.47422e-13
		2.03242e-06	-4.08672e-13
		2.0325e-06	-9.59805e-13
		2.03258e-06	-5.60371e-13
		2.03266e-06	-1.24365e-13
		2.03273e-06	2.0238e-13
		2.03281e-06	-1.34288e-13
		2.03289e-06	-5.84967e-13
		2.03297e-06	-8.36194e-13
		2.03305e-06	-6.06801e-13
		2.03313e-06	-8.78917e-13
		2.0332e-06	-3.63343e-13
		2.03328e-06	-3.1339e-13
		2.03336e-06	-6.28562e-13
		2.03344e-06	-4.70532e-14
		2.03352e-06	-2.24245e-13
		2.03359e-06	-3.3589e-13
		2.03367e-06	-2.10616e-13
		2.03375e-06	-8.47645e-13
		2.03383e-06	-7.3572e-13
		2.03391e-06	-5.01818e-13
		2.03398e-06	5.64185e-14
		2.03406e-06	-3.45571e-13
		2.03414e-06	-8.25288e-13
		2.03422e-06	-5.19953e-13
		2.0343e-06	-5.12961e-13
		2.03437e-06	-4.64699e-13
		2.03445e-06	-3.16107e-13
		2.03453e-06	-3.91588e-13
		2.03461e-06	-1.24322e-13
		2.03469e-06	-8.09157e-14
		2.03477e-06	1.76881e-13
		2.03484e-06	-5.14189e-13
		2.03492e-06	3.1503e-14
		2.035e-06	-6.19762e-13
		2.03508e-06	4.46599e-13
		2.03516e-06	-3.93422e-14
		2.03523e-06	-4.15725e-13
		2.03531e-06	-6.01251e-13
		2.03539e-06	-2.75927e-13
		2.03547e-06	1.39085e-13
		2.03555e-06	-3.59117e-13
		2.03563e-06	-1.0689e-12
		2.0357e-06	-6.68279e-13
		2.03578e-06	8.94308e-14
		2.03586e-06	-6.67552e-13
		2.03594e-06	-7.26753e-13
		2.03602e-06	-2.07884e-13
		2.03609e-06	4.33512e-13
		2.03617e-06	-5.38015e-13
		2.03625e-06	-3.29145e-14
		2.03633e-06	-4.08937e-14
		2.03641e-06	-1.04958e-14
		2.03648e-06	-6.67365e-13
		2.03656e-06	-3.23743e-13
		2.03664e-06	-3.3129e-13
		2.03672e-06	-6.77773e-13
		2.0368e-06	-2.59742e-13
		2.03687e-06	-1.83453e-13
		2.03695e-06	1.70407e-13
		2.03703e-06	-4.38294e-13
		2.03711e-06	1.42358e-13
		2.03719e-06	-1.74914e-13
		2.03727e-06	2.7882e-13
		2.03734e-06	-3.47306e-13
		2.03742e-06	-1.44942e-14
		2.0375e-06	1.25239e-13
		2.03758e-06	1.67276e-14
		2.03766e-06	-5.78019e-13
		2.03773e-06	-7.97934e-14
		2.03781e-06	-4.23154e-13
		2.03789e-06	-2.82931e-13
		2.03797e-06	3.66517e-13
		2.03805e-06	-1.91154e-14
		2.03813e-06	-2.34103e-13
		2.0382e-06	-9.39999e-13
		2.03828e-06	-3.30024e-14
		2.03836e-06	-5.91241e-13
		2.03844e-06	-6.89169e-13
		2.03852e-06	-3.39369e-13
		2.03859e-06	-2.48584e-13
		2.03867e-06	-4.33176e-13
		2.03875e-06	2.56335e-13
		2.03883e-06	1.47961e-13
		2.03891e-06	-3.52372e-13
		2.03898e-06	-2.05457e-14
		2.03906e-06	-8.65741e-14
		2.03914e-06	-2.67745e-13
		2.03922e-06	-2.57437e-13
		2.0393e-06	-8.02894e-13
		2.03937e-06	1.14702e-13
		2.03945e-06	-3.7556e-13
		2.03953e-06	-5.49975e-13
		2.03961e-06	-1.94734e-13
		2.03969e-06	4.14271e-14
		2.03977e-06	-3.248e-13
		2.03984e-06	-8.73736e-13
		2.03992e-06	-3.94274e-13
		2.04e-06	-3.50901e-13
		2.04008e-06	-6.85708e-13
		2.04016e-06	-6.30291e-13
		2.04023e-06	-3.02739e-13
		2.04031e-06	-4.05619e-13
		2.04039e-06	-1.55195e-14
		2.04047e-06	-3.02751e-13
		2.04055e-06	-7.63412e-13
		2.04063e-06	-3.49679e-13
		2.0407e-06	-6.47207e-13
		2.04078e-06	-5.02861e-13
		2.04086e-06	-4.7924e-13
		2.04094e-06	-4.24563e-13
		2.04102e-06	-3.3367e-13
		2.04109e-06	8.9988e-14
		2.04117e-06	-1.27622e-12
		2.04125e-06	-1.01489e-12
		2.04133e-06	-5.40703e-13
		2.04141e-06	-9.02141e-13
		2.04148e-06	-6.4207e-13
		2.04156e-06	-2.87431e-13
		2.04164e-06	-8.92785e-13
		2.04172e-06	-9.41983e-13
		2.0418e-06	-5.82722e-13
		2.04187e-06	-9.30329e-13
		2.04195e-06	-1.04503e-12
		2.04203e-06	-8.77299e-13
		2.04211e-06	-9.28173e-13
		2.04219e-06	-9.14761e-13
		2.04227e-06	-7.381e-13
		2.04234e-06	1.00085e-14
		2.04242e-06	-2.45573e-13
		2.0425e-06	-1.53467e-13
		2.04258e-06	-4.36973e-13
		2.04266e-06	-6.88501e-13
		2.04273e-06	-5.43697e-13
		2.04281e-06	-1.25414e-12
		2.04289e-06	-9.90505e-13
		2.04297e-06	-6.47063e-13
		2.04305e-06	-1.13466e-12
		2.04313e-06	-5.58583e-13
		2.0432e-06	-6.34305e-13
		2.04328e-06	-1.03796e-12
		2.04336e-06	-6.28128e-13
		2.04344e-06	-6.40913e-13
		2.04352e-06	-5.73459e-13
		2.04359e-06	-4.74531e-13
		2.04367e-06	-5.79479e-13
		2.04375e-06	-1.11308e-12
		2.04383e-06	-3.36701e-13
		2.04391e-06	-1.12299e-12
		2.04398e-06	-3.53345e-13
		2.04406e-06	-4.50892e-13
		2.04414e-06	-7.62872e-13
		2.04422e-06	-4.5815e-13
		2.0443e-06	-1.20821e-12
		2.04437e-06	-9.89257e-13
		2.04445e-06	-2.14074e-13
		2.04453e-06	-6.71265e-13
		2.04461e-06	-6.3357e-13
		2.04469e-06	-7.10959e-13
		2.04477e-06	-1.2135e-12
		2.04484e-06	-5.52863e-13
		2.04492e-06	-3.88092e-13
		2.045e-06	-7.6824e-13
		2.04508e-06	-7.04017e-13
		2.04516e-06	-2.08598e-13
		2.04523e-06	-7.55605e-13
		2.04531e-06	-2.29057e-13
		2.04539e-06	-6.72299e-13
		2.04547e-06	-1.55231e-13
		2.04555e-06	-5.9116e-13
		2.04563e-06	-2.98768e-13
		2.0457e-06	-9.67113e-13
		2.04578e-06	-2.13913e-13
		2.04586e-06	-8.85223e-13
		2.04594e-06	-3.28543e-13
		2.04602e-06	-1.3223e-13
		2.04609e-06	-3.80152e-13
		2.04617e-06	-8.06801e-13
		2.04625e-06	-6.4702e-13
		2.04633e-06	-8.33215e-14
		2.04641e-06	-7.84518e-13
		2.04648e-06	9.11601e-14
		2.04656e-06	-7.75117e-13
		2.04664e-06	-2.94276e-15
		2.04672e-06	-1.39404e-13
		2.0468e-06	-6.95296e-13
		2.04688e-06	-6.77521e-13
		2.04695e-06	-7.54198e-13
		2.04703e-06	-7.52748e-13
		2.04711e-06	-2.35873e-13
		2.04719e-06	-7.51136e-13
		2.04727e-06	-9.10802e-13
		2.04734e-06	-2.69296e-13
		2.04742e-06	-1.32198e-12
		2.0475e-06	-5.06503e-13
		2.04758e-06	-5.10963e-13
		2.04766e-06	-9.02397e-13
		2.04773e-06	-7.44654e-13
		2.04781e-06	-5.16158e-13
		2.04789e-06	2.84857e-13
		2.04797e-06	-5.12662e-13
		2.04805e-06	-3.41105e-13
		2.04812e-06	-3.54303e-13
		2.0482e-06	4.45948e-14
		2.04828e-06	-3.6692e-13
		2.04836e-06	-8.46189e-13
		2.04844e-06	-5.94887e-13
		2.04852e-06	1.26289e-13
		2.04859e-06	-4.04045e-13
		2.04867e-06	-6.19507e-13
		2.04875e-06	-5.39771e-13
		2.04883e-06	-1.218e-12
		2.04891e-06	-5.76447e-13
		2.04898e-06	-7.08518e-13
		2.04906e-06	-9.33995e-13
		2.04914e-06	-5.77572e-13
		2.04922e-06	-3.76873e-13
		2.0493e-06	-9.05517e-13
		2.04938e-06	1.24806e-13
		2.04945e-06	-3.956e-13
		2.04953e-06	1.11734e-14
		2.04961e-06	-8.2943e-13
		2.04969e-06	-1.12013e-12
		2.04977e-06	-5.43576e-13
		2.04984e-06	-1.11165e-12
		2.04992e-06	-9.08082e-13
		2.05e-06	-7.60221e-14
		2.05008e-06	-6.30182e-13
		2.05016e-06	-7.69297e-13
		2.05023e-06	-6.5518e-13
		2.05031e-06	-8.81133e-13
		2.05039e-06	-1.25292e-12
		2.05047e-06	-3.73702e-13
		2.05055e-06	-8.03369e-13
		2.05062e-06	-6.903e-13
		2.0507e-06	-7.86935e-13
		2.05078e-06	-6.7507e-14
		2.05086e-06	-5.21342e-13
		2.05094e-06	-2.0288e-13
		2.05102e-06	-1.57718e-13
		2.05109e-06	-1.43097e-13
		2.05117e-06	-4.34848e-13
		2.05125e-06	-4.64907e-13
		2.05133e-06	-6.22531e-13
		2.05141e-06	-7.04718e-13
		2.05148e-06	-3.96509e-13
		2.05156e-06	-9.93225e-13
		2.05164e-06	-9.9458e-13
		2.05172e-06	-9.73211e-13
		2.0518e-06	-5.00378e-13
		2.05188e-06	-4.4516e-13
		2.05195e-06	-4.39695e-13
		2.05203e-06	-9.22671e-13
		2.05211e-06	-2.6786e-13
		2.05219e-06	-5.50894e-13
		2.05227e-06	-1.02035e-12
		2.05234e-06	-5.12466e-13
		2.05242e-06	-8.96051e-13
		2.0525e-06	-6.4869e-13
		2.05258e-06	-8.24625e-13
		2.05266e-06	-1.04027e-12
		2.05273e-06	-8.54479e-13
		2.05281e-06	-1.014e-12
		2.05289e-06	-1.04189e-12
		2.05297e-06	-1.13306e-12
		2.05305e-06	-8.20494e-13
		2.05312e-06	-8.3978e-13
		2.0532e-06	-1.70908e-13
		2.05328e-06	-8.51411e-13
		2.05336e-06	-9.21237e-13
		2.05344e-06	-1.08787e-12
		2.05352e-06	-7.80128e-13
		2.05359e-06	-1.14128e-12
		2.05367e-06	-6.51297e-13
		2.05375e-06	-1.01434e-13
		2.05383e-06	-7.58872e-13
		2.05391e-06	-4.48999e-13
		2.05398e-06	-1.03341e-12
		2.05406e-06	-1.01429e-12
		2.05414e-06	-3.40823e-13
		2.05422e-06	-5.99467e-13
		2.0543e-06	-5.82493e-13
		2.05438e-06	-3.21637e-13
		2.05445e-06	-2.67995e-13
		2.05453e-06	-5.99198e-13
		2.05461e-06	-8.16013e-13
		2.05469e-06	-1.06832e-12
		2.05477e-06	-1.03038e-12
		2.05484e-06	-5.59917e-13
		2.05492e-06	-6.28681e-13
		2.055e-06	-7.13523e-13
		2.05508e-06	-5.20305e-13
		2.05516e-06	-9.30571e-14
		2.05523e-06	-1.41599e-13
		2.05531e-06	-2.6551e-13
		2.05539e-06	-3.89855e-13
		2.05547e-06	-1.77006e-13
		2.05555e-06	-2.90684e-13
		2.05562e-06	-9.52507e-14
		2.0557e-06	-3.37835e-13
		2.05578e-06	-9.95678e-13
		2.05586e-06	-4.61749e-13
		2.05594e-06	-5.05299e-13
		2.05602e-06	-3.38564e-13
		2.05609e-06	-7.13074e-13
		2.05617e-06	-3.7514e-13
		2.05625e-06	-1.35103e-13
		2.05633e-06	3.20412e-13
		2.05641e-06	2.27185e-13
		2.05648e-06	-4.43551e-13
		2.05656e-06	-3.40716e-13
		2.05664e-06	5.82078e-14
		2.05672e-06	9.1089e-15
		2.0568e-06	2.15436e-15
		2.05688e-06	8.9648e-14
		2.05695e-06	6.69726e-13
		2.05703e-06	-2.18225e-13
		2.05711e-06	1.56714e-13
		2.05719e-06	-1.8694e-13
		2.05727e-06	-3.49172e-13
		2.05734e-06	-3.87668e-13
		2.05742e-06	1.16846e-14
		2.0575e-06	-5.31716e-14
		2.05758e-06	-2.26135e-13
		2.05766e-06	-3.61156e-13
		2.05773e-06	-5.32923e-13
		2.05781e-06	-2.69313e-13
		2.05789e-06	-1.57463e-13
		2.05797e-06	-6.99106e-13
		2.05805e-06	-7.48679e-13
		2.05812e-06	2.32726e-13
		2.0582e-06	-1.04308e-13
		2.05828e-06	-8.14563e-13
		2.05836e-06	-8.38775e-13
		2.05844e-06	-1.88686e-13
		2.05852e-06	-2.38764e-13
		2.05859e-06	-5.86597e-13
		2.05867e-06	-5.93827e-13
		2.05875e-06	-3.94665e-13
		2.05883e-06	-6.44379e-13
		2.05891e-06	-1.0263e-12
		2.05898e-06	-3.63543e-13
		2.05906e-06	2.85814e-13
		2.05914e-06	-3.35429e-13
		2.05922e-06	-5.51254e-13
		2.0593e-06	-7.23344e-13
		2.05938e-06	-7.1669e-13
		2.05945e-06	-2.51142e-13
		2.05953e-06	-9.40359e-13
		2.05961e-06	-5.27815e-13
		2.05969e-06	-6.62456e-13
		2.05977e-06	-5.81735e-13
		2.05984e-06	-2.32535e-13
		2.05992e-06	-7.03722e-13
		2.06e-06	-5.34062e-13
		2.06008e-06	-1.42695e-13
		2.06016e-06	1.17881e-13
		2.06023e-06	-1.4668e-13
		2.06031e-06	-4.65326e-13
		2.06039e-06	-3.50119e-14
		2.06047e-06	-4.90055e-13
		2.06055e-06	-5.61291e-13
		2.06062e-06	-3.5435e-13
		2.0607e-06	-2.87437e-13
		2.06078e-06	-3.63817e-13
		2.06086e-06	-3.04524e-13
		2.06094e-06	-1.20337e-13
		2.06102e-06	-5.92828e-13
		2.06109e-06	-4.63768e-13
		2.06117e-06	-2.68685e-13
		2.06125e-06	-3.84342e-13
		2.06133e-06	-1.7109e-13
		2.06141e-06	-6.00637e-13
		2.06148e-06	-8.82176e-13
		2.06156e-06	-4.8823e-13
		2.06164e-06	-2.9715e-13
		2.06172e-06	-4.1584e-13
		2.0618e-06	2.52379e-13
		2.06188e-06	-7.5658e-13
		2.06195e-06	-5.21087e-13
		2.06203e-06	1.28257e-13
		2.06211e-06	-7.08611e-13
		2.06219e-06	-5.91238e-13
		2.06227e-06	-1.2086e-13
		2.06234e-06	-3.22958e-13
		2.06242e-06	-7.05819e-13
		2.0625e-06	-6.75059e-13
		2.06258e-06	-1.04871e-13
		2.06266e-06	-7.46358e-13
		2.06273e-06	-3.35878e-13
		2.06281e-06	-4.43991e-13
		2.06289e-06	-7.95085e-13
		2.06297e-06	-3.24781e-13
		2.06305e-06	-9.81036e-13
		2.06312e-06	-8.4945e-13
		2.0632e-06	-2.55564e-13
		2.06328e-06	-5.84203e-13
		2.06336e-06	-9.04464e-13
		2.06344e-06	-5.06694e-13
		2.06352e-06	-7.26842e-13
		2.06359e-06	-8.70021e-13
		2.06367e-06	-6.07468e-13
		2.06375e-06	-7.61796e-13
		2.06383e-06	-6.30721e-13
		2.06391e-06	-8.70466e-13
		2.06398e-06	-8.62109e-13
		2.06406e-06	-1.13419e-12
		2.06414e-06	-1.12991e-12
		2.06422e-06	-5.41643e-13
		2.0643e-06	-7.28397e-13
		2.06438e-06	-1.04821e-12
		2.06445e-06	-1.0523e-12
		2.06453e-06	-2.34078e-13
		2.06461e-06	-6.53384e-13
		2.06469e-06	-8.5008e-13
		2.06477e-06	-5.6885e-13
		2.06484e-06	-5.95095e-13
		2.06492e-06	-8.64655e-13
		2.065e-06	-1.03387e-12
		2.06508e-06	-1.01373e-12
		2.06516e-06	-7.05949e-13
		2.06523e-06	-8.15016e-13
		2.06531e-06	-6.09998e-13
		2.06539e-06	-5.75513e-13
		2.06547e-06	-3.65655e-13
		2.06555e-06	-2.51358e-13
		2.06562e-06	-1.49666e-13
		2.0657e-06	-2.85137e-13
		2.06578e-06	-4.148e-13
		2.06586e-06	-4.00385e-13
		2.06594e-06	-1.29186e-13
		2.06602e-06	-2.58039e-13
		2.06609e-06	-1.55096e-13
		2.06617e-06	-7.54922e-13
		2.06625e-06	-2.67956e-13
		2.06633e-06	-4.28247e-13
		2.06641e-06	-9.43092e-13
		2.06648e-06	-8.31614e-13
		2.06656e-06	-9.24876e-13
		2.06664e-06	-4.12996e-13
		2.06672e-06	-7.52774e-13
		2.0668e-06	1.64023e-15
		2.06688e-06	-1.26675e-13
		2.06695e-06	-1.31794e-13
		2.06703e-06	-7.62078e-13
		2.06711e-06	-8.49058e-13
		2.06719e-06	-6.45877e-13
		2.06727e-06	-8.33356e-13
		2.06734e-06	1.16055e-14
		2.06742e-06	-6.52977e-14
		2.0675e-06	-4.01352e-13
		2.06758e-06	-3.44572e-13
		2.06766e-06	-6.21684e-13
		2.06773e-06	1.03415e-13
		2.06781e-06	2.33312e-13
		2.06789e-06	-1.76603e-13
		2.06797e-06	-8.24302e-13
		2.06805e-06	-8.53021e-13
		2.06813e-06	-5.05642e-13
		2.0682e-06	-5.43606e-13
		2.06828e-06	-2.73113e-13
		2.06836e-06	-7.94202e-13
		2.06844e-06	-3.19975e-13
		2.06852e-06	-4.91392e-13
		2.06859e-06	4.8541e-15
		2.06867e-06	-5.35453e-13
		2.06875e-06	-3.90484e-13
		2.06883e-06	-1.0992e-13
		2.06891e-06	-3.07408e-13
		2.06898e-06	-6.46832e-13
		2.06906e-06	-2.44898e-13
		2.06914e-06	-5.03114e-13
		2.06922e-06	-3.08017e-13
		2.0693e-06	-2.71793e-13
		2.06937e-06	-1.84657e-13
		2.06945e-06	-8.1827e-14
		2.06953e-06	-1.5615e-13
		2.06961e-06	-1.71424e-13
		2.06969e-06	3.80266e-13
		2.06977e-06	-4.65492e-13
		2.06984e-06	7.53532e-15
		2.06992e-06	1.38151e-13
		2.07e-06	-5.60697e-14
		2.07008e-06	-2.51685e-13
		2.07016e-06	1.5255e-13
		2.07023e-06	2.25555e-13
		2.07031e-06	-1.22341e-13
		2.07039e-06	-5.48344e-13
		2.07047e-06	1.54545e-13
		2.07055e-06	-3.78721e-13
		2.07063e-06	-6.22461e-13
		2.0707e-06	-3.74657e-13
		2.07078e-06	-1.297e-13
		2.07086e-06	-3.98821e-13
		2.07094e-06	-6.05084e-13
		2.07102e-06	-7.10708e-13
		2.07109e-06	-3.43168e-13
		2.07117e-06	-9.42504e-13
		2.07125e-06	-7.47933e-13
		2.07133e-06	-3.03856e-13
		2.07141e-06	-7.71488e-13
		2.07148e-06	-2.4682e-13
		2.07156e-06	-2.11202e-13
		2.07164e-06	-6.61873e-13
		2.07172e-06	-7.26263e-13
		2.0718e-06	-1.01778e-12
		2.07187e-06	-3.92576e-13
		2.07195e-06	-7.29332e-13
		2.07203e-06	-4.53691e-13
		2.07211e-06	-7.5004e-13
		2.07219e-06	-8.47718e-13
		2.07227e-06	-8.17492e-13
		2.07234e-06	-1.05677e-12
		2.07242e-06	-2.86297e-13
		2.0725e-06	-1.01298e-12
		2.07258e-06	-5.60722e-13
		2.07266e-06	-9.35671e-13
		2.07273e-06	-1.17049e-12
		2.07281e-06	-8.43672e-13
		2.07289e-06	-1.14879e-12
		2.07297e-06	-6.12442e-13
		2.07305e-06	-5.92599e-13
		2.07313e-06	-5.24627e-13
		2.0732e-06	-3.58286e-13
		2.07328e-06	-9.09039e-13
		2.07336e-06	-3.6499e-13
		2.07344e-06	-6.36028e-13
		2.07352e-06	-1.15807e-12
		2.07359e-06	-1.4331e-12
		2.07367e-06	-9.39613e-13
		2.07375e-06	-7.5775e-13
		2.07383e-06	-8.79946e-13
		2.07391e-06	-1.16902e-12
		2.07398e-06	-9.19994e-13
		2.07406e-06	-7.96005e-13
		2.07414e-06	-7.81027e-13
		2.07422e-06	-7.53272e-13
		2.0743e-06	-9.94498e-13
		2.07437e-06	-3.04371e-13
		2.07445e-06	-6.31504e-13
		2.07453e-06	-7.09515e-13
		2.07461e-06	-7.47347e-13
		2.07469e-06	-1.2601e-12
		2.07477e-06	-2.83521e-13
		2.07484e-06	-8.94378e-13
		2.07492e-06	-4.06894e-13
		2.075e-06	-9.81179e-13
		2.07508e-06	-1.22459e-12
		2.07516e-06	-1.03442e-12
		2.07523e-06	-1.11478e-12
		2.07531e-06	-6.9134e-13
		2.07539e-06	-7.42924e-13
		2.07547e-06	-8.92095e-13
		2.07555e-06	-1.0867e-12
		2.07563e-06	-9.99185e-13
		2.0757e-06	-6.45669e-13
		2.07578e-06	-1.02051e-12
		2.07586e-06	-1.59339e-12
		2.07594e-06	-7.71721e-13
		2.07602e-06	-1.00147e-12
		2.07609e-06	-1.0185e-12
		2.07617e-06	-9.30274e-13
		2.07625e-06	-1.00984e-12
		2.07633e-06	-1.25198e-12
		2.07641e-06	-9.21904e-13
		2.07648e-06	-8.85839e-13
		2.07656e-06	-9.29761e-13
		2.07664e-06	-5.27703e-13
		2.07672e-06	-3.99559e-13
		2.0768e-06	-4.2636e-13
		2.07687e-06	-8.55533e-13
		2.07695e-06	-4.68995e-13
		2.07703e-06	-4.68544e-13
		2.07711e-06	-6.88542e-13
		2.07719e-06	-9.67808e-13
		2.07727e-06	-6.06189e-13
		2.07734e-06	-8.00136e-13
		2.07742e-06	-9.06454e-13
		2.0775e-06	-9.93972e-13
		2.07758e-06	-5.63436e-13
		2.07766e-06	-9.5209e-13
		2.07773e-06	-6.05547e-13
		2.07781e-06	-7.7723e-13
		2.07789e-06	-2.98528e-13
		2.07797e-06	-8.56632e-13
		2.07805e-06	-1.41263e-12
		2.07813e-06	-9.50707e-13
		2.0782e-06	-1.11548e-12
		2.07828e-06	-7.85111e-13
		2.07836e-06	-4.73446e-13
		2.07844e-06	-7.0496e-13
		2.07852e-06	-9.62992e-13
		2.07859e-06	-9.41599e-13
		2.07867e-06	-9.68935e-13
		2.07875e-06	-5.97506e-13
		2.07883e-06	-8.02501e-13
		2.07891e-06	-6.51273e-13
		2.07898e-06	-1.05172e-12
		2.07906e-06	-1.07037e-12
		2.07914e-06	-4.97808e-13
		2.07922e-06	-8.2662e-13
		2.0793e-06	-4.28517e-13
		2.07937e-06	-3.21733e-13
		2.07945e-06	-1.22212e-12
		2.07953e-06	-1.21399e-12
		2.07961e-06	-8.64102e-13
		2.07969e-06	-5.88123e-13
		2.07977e-06	-4.61561e-13
		2.07984e-06	-1.0718e-12
		2.07992e-06	-6.73495e-13
		2.08e-06	-1.00708e-12
		2.08008e-06	-6.87097e-13
		2.08016e-06	-1.04494e-12
		2.08023e-06	-9.85703e-13
		2.08031e-06	-9.16082e-13
		2.08039e-06	-4.98915e-13
		2.08047e-06	-9.01372e-13
		2.08055e-06	-5.63506e-13
		2.08063e-06	-9.3418e-13
		2.0807e-06	-8.92016e-13
		2.08078e-06	-7.18276e-13
		2.08086e-06	-9.44515e-13
		2.08094e-06	-3.38881e-13
		2.08102e-06	-6.99682e-13
		2.08109e-06	-7.52346e-13
		2.08117e-06	-6.99224e-13
		2.08125e-06	-6.89814e-13
		2.08133e-06	-5.2725e-13
		2.08141e-06	-6.02714e-13
		2.08148e-06	-9.22459e-13
		2.08156e-06	-8.0677e-13
		2.08164e-06	-3.61159e-13
		2.08172e-06	-5.13055e-13
		2.0818e-06	-2.4406e-13
		2.08187e-06	-1.02313e-12
		2.08195e-06	-8.88555e-13
		2.08203e-06	-8.56382e-13
		2.08211e-06	-1.25764e-13
		2.08219e-06	-1.06681e-12
		2.08227e-06	-3.33073e-13
		2.08234e-06	-8.16901e-13
		2.08242e-06	-1.11713e-12
		2.0825e-06	-3.51734e-13
		2.08258e-06	-6.9961e-13
		2.08266e-06	-1.13923e-12
		2.08273e-06	-9.80141e-13
		2.08281e-06	-6.38765e-13
		2.08289e-06	-7.9064e-13
		2.08297e-06	-1.34126e-12
		2.08305e-06	-1.09364e-12
		2.08313e-06	-6.69811e-13
		2.0832e-06	-4.00968e-13
		2.08328e-06	-3.18273e-14
		2.08336e-06	-5.0871e-13
		2.08344e-06	-6.25127e-13
		2.08352e-06	-3.3877e-13
		2.08359e-06	-1.03483e-12
		2.08367e-06	-1.05004e-12
		2.08375e-06	-1.5216e-12
		2.08383e-06	-8.47551e-13
		2.08391e-06	-8.64687e-13
		2.08398e-06	-5.31695e-13
		2.08406e-06	-4.81426e-13
		2.08414e-06	-8.65907e-13
		2.08422e-06	-7.06689e-13
		2.0843e-06	-7.90026e-13
		2.08437e-06	-3.22288e-14
		2.08445e-06	-5.66161e-13
		2.08453e-06	-1.11317e-12
		2.08461e-06	-1.23606e-12
		2.08469e-06	-8.32217e-13
		2.08477e-06	-8.72114e-13
		2.08484e-06	-7.15709e-13
		2.08492e-06	-7.06874e-13
		2.085e-06	-5.59621e-13
		2.08508e-06	-7.95313e-13
		2.08516e-06	-1.21671e-12
		2.08523e-06	-1.27161e-12
		2.08531e-06	-5.6983e-13
		2.08539e-06	-6.86406e-13
		2.08547e-06	-5.08308e-13
		2.08555e-06	-2.04873e-13
		2.08563e-06	-8.21961e-13
		2.0857e-06	-8.84798e-13
		2.08578e-06	-6.07752e-13
		2.08586e-06	-8.67269e-13
		2.08594e-06	-5.90518e-13
		2.08602e-06	-7.58201e-13
		2.08609e-06	-4.73877e-13
		2.08617e-06	-7.92552e-13
		2.08625e-06	-6.1919e-13
		2.08633e-06	-1.074e-12
		2.08641e-06	-6.32994e-13
		2.08648e-06	-2.35741e-13
		2.08656e-06	-3.56853e-13
		2.08664e-06	-1.38063e-12
		2.08672e-06	-8.04579e-13
		2.0868e-06	-4.86706e-13
		2.08687e-06	-8.69936e-13
		2.08695e-06	-6.78242e-13
		2.08703e-06	-3.81612e-13
		2.08711e-06	-6.43998e-13
		2.08719e-06	-1.06348e-12
		2.08727e-06	-1.44112e-12
		2.08734e-06	-2.30598e-13
		2.08742e-06	-9.03848e-13
		2.0875e-06	-8.55797e-13
		2.08758e-06	-8.69023e-14
		2.08766e-06	-4.61973e-13
		2.08773e-06	-1.02337e-12
		2.08781e-06	-9.37561e-13
		2.08789e-06	-8.11572e-13
		2.08797e-06	-4.31309e-13
		2.08805e-06	-1.84303e-13
		2.08813e-06	3.36971e-13
		2.0882e-06	-5.00686e-13
		2.08828e-06	-4.41913e-13
		2.08836e-06	-5.51949e-13
		2.08844e-06	-8.77968e-13
		2.08852e-06	-8.35356e-13
		2.08859e-06	-2.83927e-13
		2.08867e-06	-6.91348e-13
		2.08875e-06	-5.15268e-13
		2.08883e-06	-1.03206e-12
		2.08891e-06	-7.24651e-13
		2.08898e-06	-3.92614e-13
		2.08906e-06	-4.76371e-13
		2.08914e-06	1.8822e-13
		2.08922e-06	-2.61264e-13
		2.0893e-06	-7.4469e-13
		2.08937e-06	-3.63455e-13
		2.08945e-06	-6.02262e-13
		2.08953e-06	-5.03989e-13
		2.08961e-06	-8.57022e-13
		2.08969e-06	-9.6455e-14
		2.08977e-06	-7.48397e-13
		2.08984e-06	-1.10754e-12
		2.08992e-06	-5.64417e-13
		2.09e-06	-6.79807e-13
		2.09008e-06	-4.42754e-13
		2.09016e-06	-8.24768e-13
		2.09023e-06	-5.11408e-13
		2.09031e-06	-3.63891e-13
		2.09039e-06	-1.22009e-12
		2.09047e-06	-6.38571e-13
		2.09055e-06	-8.72182e-13
		2.09062e-06	-7.28036e-13
		2.0907e-06	-1.15003e-12
		2.09078e-06	-5.37145e-13
		2.09086e-06	-6.89477e-13
		2.09094e-06	-7.70713e-13
		2.09102e-06	-1.15829e-12
		2.09109e-06	-1.19375e-12
		2.09117e-06	-1.05062e-12
		2.09125e-06	-1.03857e-12
		2.09133e-06	-1.02481e-12
		2.09141e-06	-8.11105e-13
		2.09148e-06	-9.60189e-13
		2.09156e-06	-1.86562e-13
		2.09164e-06	-1.2068e-12
		2.09172e-06	-1.06644e-12
		2.0918e-06	-9.41085e-13
		2.09188e-06	-7.6485e-13
		2.09195e-06	-9.85255e-13
		2.09203e-06	-6.63894e-13
		2.09211e-06	-7.1458e-13
		2.09219e-06	-9.91221e-13
		2.09227e-06	-7.3929e-13
		2.09234e-06	-1.01139e-12
		2.09242e-06	-4.88865e-13
		2.0925e-06	-2.51846e-13
		2.09258e-06	-4.58086e-13
		2.09266e-06	-3.38435e-13
		2.09273e-06	1.72526e-13
		2.09281e-06	4.94038e-13
		2.09289e-06	-3.75483e-13
		2.09297e-06	-5.65877e-13
		2.09305e-06	2.24411e-13
		2.09312e-06	-7.93948e-13
		2.0932e-06	-6.17825e-13
		2.09328e-06	-4.90552e-13
		2.09336e-06	-5.45356e-13
		2.09344e-06	-1.19382e-12
		2.09352e-06	-6.72199e-13
		2.09359e-06	-9.23361e-13
		2.09367e-06	-6.89356e-13
		2.09375e-06	4.29274e-14
		2.09383e-06	-7.6431e-13
		2.09391e-06	-8.96921e-13
		2.09398e-06	-2.49639e-13
		2.09406e-06	-1.3355e-13
		2.09414e-06	1.43022e-14
		2.09422e-06	-6.02893e-14
		2.0943e-06	-1.28137e-13
		2.09438e-06	-1.85773e-13
		2.09445e-06	-2.93758e-15
		2.09453e-06	-1.98862e-13
		2.09461e-06	-6.34859e-13
		2.09469e-06	-3.18264e-13
		2.09477e-06	-5.01277e-13
		2.09484e-06	-8.97091e-13
		2.09492e-06	-1.8615e-13
		2.095e-06	-1.06107e-13
		2.09508e-06	-7.46075e-13
		2.09516e-06	-5.2347e-13
		2.09523e-06	-6.50805e-13
		2.09531e-06	-5.97348e-13
		2.09539e-06	-3.77672e-13
		2.09547e-06	2.51899e-13
		2.09555e-06	-3.78592e-13
		2.09562e-06	-4.98612e-13
		2.0957e-06	-5.944e-13
		2.09578e-06	-8.03622e-13
		2.09586e-06	-8.30353e-13
		2.09594e-06	-7.2176e-13
		2.09602e-06	-2.76412e-13
		2.09609e-06	-6.90394e-13
		2.09617e-06	-6.41752e-13
		2.09625e-06	-3.37703e-13
		2.09633e-06	-5.90863e-13
		2.09641e-06	-3.72293e-13
		2.09648e-06	-4.78202e-13
		2.09656e-06	-4.88681e-13
		2.09664e-06	-2.56922e-13
		2.09672e-06	-1.04824e-13
		2.0968e-06	-1.59625e-13
		2.09688e-06	-5.32184e-13
		2.09695e-06	-1.07601e-12
		2.09703e-06	-8.6261e-13
		2.09711e-06	-7.04978e-13
		2.09719e-06	-9.8597e-13
		2.09727e-06	1.14084e-14
		2.09734e-06	-5.06184e-13
		2.09742e-06	-9.22477e-13
		2.0975e-06	-4.19632e-13
		2.09758e-06	-6.63697e-14
		2.09766e-06	-2.87428e-13
		2.09773e-06	-2.8994e-13
		2.09781e-06	6.18044e-14
		2.09789e-06	-5.67231e-13
		2.09797e-06	-4.24995e-14
		2.09805e-06	-7.10999e-14
		2.09812e-06	-1.89855e-13
		2.0982e-06	-6.09642e-15
		2.09828e-06	-1.49058e-13
		2.09836e-06	-7.27357e-13
		2.09844e-06	-7.54983e-13
		2.09852e-06	-6.70971e-13
		2.09859e-06	-6.19053e-13
		2.09867e-06	-1.02247e-12
		2.09875e-06	-1.05259e-12
		2.09883e-06	-7.54013e-13
		2.09891e-06	-2.83527e-13
		2.09898e-06	-4.24566e-13
		2.09906e-06	-5.44398e-13
		2.09914e-06	-1.44466e-13
		2.09922e-06	-3.99181e-13
		2.0993e-06	-6.57545e-13
		2.09938e-06	-3.16711e-13
		2.09945e-06	-4.80731e-13
		2.09953e-06	-1.37612e-13
		2.09961e-06	-6.13755e-13
		2.09969e-06	-8.32469e-13
		2.09977e-06	-6.20502e-13
		2.09984e-06	-4.83468e-13
		2.09992e-06	-5.51247e-13
		2.1e-06	-5.58914e-13
		2.10008e-06	-7.83173e-13
		2.10016e-06	-8.23799e-13
		2.10023e-06	-7.05628e-13
		2.10031e-06	-8.51973e-13
		2.10039e-06	3.27986e-14
		2.10047e-06	-3.22472e-13
		2.10055e-06	-6.71935e-13
		2.10062e-06	-2.51011e-13
		2.1007e-06	-7.28291e-13
		2.10078e-06	-3.00002e-13
		2.10086e-06	-7.3034e-13
		2.10094e-06	-1.05672e-12
		2.10102e-06	-9.34228e-13
		2.10109e-06	-5.13222e-13
		2.10117e-06	-6.38035e-13
		2.10125e-06	-3.98642e-13
		2.10133e-06	-4.1649e-13
		2.10141e-06	-1.71617e-13
		2.10148e-06	-3.09508e-13
		2.10156e-06	-6.22292e-14
		2.10164e-06	-6.25752e-13
		2.10172e-06	-8.07907e-13
		2.1018e-06	-4.27306e-13
		2.10188e-06	-4.4945e-13
		2.10195e-06	-8.15936e-13
		2.10203e-06	-4.48896e-13
		2.10211e-06	-4.15532e-13
		2.10219e-06	-3.72767e-13
		2.10227e-06	-9.74262e-13
		2.10234e-06	4.33406e-14
		2.10242e-06	-5.01122e-13
		2.1025e-06	-6.49285e-13
		2.10258e-06	-4.72137e-13
		2.10266e-06	-7.88251e-13
		2.10273e-06	-7.09113e-13
		2.10281e-06	-1.01557e-12
		2.10289e-06	-1.16137e-12
		2.10297e-06	-7.78528e-13
		2.10305e-06	-5.77044e-13
		2.10312e-06	-7.37554e-13
		2.1032e-06	-7.88515e-13
		2.10328e-06	-9.16108e-13
		2.10336e-06	-6.17626e-13
		2.10344e-06	-1.07288e-12
		2.10352e-06	-8.06622e-13
		2.10359e-06	-6.44965e-13
		2.10367e-06	-9.05211e-13
		2.10375e-06	-5.03921e-13
		2.10383e-06	-4.63369e-13
		2.10391e-06	-5.66829e-13
		2.10398e-06	-5.53868e-13
		2.10406e-06	-7.22393e-13
		2.10414e-06	-1.02164e-13
		2.10422e-06	-7.42698e-14
		2.1043e-06	-7.72008e-13
		2.10438e-06	-7.03691e-13
		2.10445e-06	-6.57988e-13
		2.10453e-06	-4.84935e-14
		2.10461e-06	-2.03329e-13
		2.10469e-06	-7.981e-13
		2.10477e-06	-2.26968e-13
		2.10484e-06	-8.71126e-13
		2.10492e-06	-7.39061e-13
		2.105e-06	-3.63906e-13
		2.10508e-06	-6.97122e-13
		2.10516e-06	-6.56044e-13
		2.10523e-06	-4.00593e-13
		2.10531e-06	-1.0005e-12
		2.10539e-06	-2.66914e-13
		2.10547e-06	-3.88222e-13
		2.10555e-06	-2.3956e-13
		2.10562e-06	-8.89352e-13
		2.1057e-06	-1.66073e-13
		2.10578e-06	-3.25579e-13
		2.10586e-06	-2.81978e-13
		2.10594e-06	-2.08973e-14
		2.10602e-06	-5.22013e-13
		2.10609e-06	-9.81839e-14
		2.10617e-06	-1.5862e-13
		2.10625e-06	-5.99294e-13
		2.10633e-06	-5.38692e-13
		2.10641e-06	-8.10074e-13
		2.10648e-06	-5.42852e-14
		2.10656e-06	-1.70763e-14
		2.10664e-06	-3.9668e-13
		2.10672e-06	-1.78323e-14
		2.1068e-06	-3.36087e-13
		2.10688e-06	-6.00369e-13
		2.10695e-06	-4.56336e-13
		2.10703e-06	-4.327e-13
		2.10711e-06	-1.06643e-12
		2.10719e-06	-3.7362e-13
		2.10727e-06	-4.73148e-13
		2.10734e-06	-3.7481e-13
		2.10742e-06	-2.41361e-14
		2.1075e-06	-7.83671e-13
		2.10758e-06	-5.43088e-13
		2.10766e-06	-9.22086e-15
		2.10773e-06	-2.80586e-13
		2.10781e-06	-7.68396e-14
		2.10789e-06	-4.43423e-14
		2.10797e-06	-7.62245e-13
		2.10805e-06	-8.21255e-14
		2.10812e-06	-9.16201e-14
		2.1082e-06	-8.13079e-13
		2.10828e-06	-6.78433e-13
		2.10836e-06	-1.5063e-13
		2.10844e-06	-2.67077e-13
		2.10852e-06	1.64023e-15
		2.10859e-06	-4.0425e-13
		2.10867e-06	-4.45121e-13
		2.10875e-06	-6.13066e-13
		2.10883e-06	-6.43905e-13
		2.10891e-06	-9.69438e-14
		2.10898e-06	1.38543e-13
		2.10906e-06	-6.99739e-14
		2.10914e-06	-4.4877e-14
		2.10922e-06	-7.61158e-13
		2.1093e-06	-5.45591e-13
		2.10938e-06	8.31985e-14
		2.10945e-06	-3.38527e-13
		2.10953e-06	-2.70938e-13
		2.10961e-06	-3.03064e-13
		2.10969e-06	1.30883e-13
		2.10977e-06	1.4111e-13
		2.10984e-06	-7.93868e-13
		2.10992e-06	-1.36281e-13
		2.11e-06	-3.26779e-13
		2.11008e-06	-2.2717e-13
		2.11016e-06	1.73855e-13
		2.11023e-06	-9.99274e-14
		2.11031e-06	-3.77702e-13
		2.11039e-06	-5.10778e-13
		2.11047e-06	-4.18231e-13
		2.11055e-06	-5.69934e-13
		2.11062e-06	-2.94713e-13
		2.1107e-06	-5.58542e-13
		2.11078e-06	-4.87884e-13
		2.11086e-06	-3.7238e-13
		2.11094e-06	-8.92394e-13
		2.11102e-06	-4.69235e-13
		2.11109e-06	-9.33676e-13
		2.11117e-06	-7.89433e-13
		2.11125e-06	-8.56164e-13
		2.11133e-06	-4.69605e-13
		2.11141e-06	-3.9638e-13
		2.11148e-06	-4.78445e-13
		2.11156e-06	-6.46181e-13
		2.11164e-06	-6.89221e-13
		2.11172e-06	-5.10333e-13
		2.1118e-06	9.52976e-14
		2.11188e-06	-5.97955e-13
		2.11195e-06	-3.40282e-13
		2.11203e-06	-7.68827e-13
		2.11211e-06	-6.93893e-13
		2.11219e-06	-8.78797e-13
		2.11227e-06	-7.19101e-13
		2.11234e-06	-7.50061e-13
		2.11242e-06	-1.01713e-12
		2.1125e-06	-1.60315e-13
		2.11258e-06	-1.74369e-13
		2.11266e-06	1.84598e-13
		2.11273e-06	-7.63777e-15
		2.11281e-06	-8.6688e-13
		2.11289e-06	-3.67963e-13
		2.11297e-06	-8.56747e-13
		2.11305e-06	-2.01888e-13
		2.11313e-06	-9.57405e-13
		2.1132e-06	-2.01234e-13
		2.11328e-06	7.53822e-14
		2.11336e-06	-5.5592e-14
		2.11344e-06	-3.73585e-13
		2.11352e-06	-8.44599e-13
		2.11359e-06	-2.31723e-13
		2.11367e-06	-1.46869e-13
		2.11375e-06	-9.82407e-13
		2.11383e-06	-2.97224e-13
		2.11391e-06	-5.75904e-13
		2.11398e-06	-2.44705e-13
		2.11406e-06	-2.82555e-13
		2.11414e-06	-2.5914e-13
		2.11422e-06	-1.78524e-13
		2.1143e-06	-3.94171e-13
		2.11437e-06	-9.97325e-13
		2.11445e-06	-4.35426e-13
		2.11453e-06	5.82369e-15
		2.11461e-06	-8.92993e-14
		2.11469e-06	-2.20729e-13
		2.11477e-06	-1.30338e-13
		2.11484e-06	-6.08129e-13
		2.11492e-06	-6.03731e-13
		2.115e-06	-9.60327e-13
		2.11508e-06	-4.20294e-13
		2.11516e-06	-4.54111e-13
		2.11523e-06	-3.5324e-13
		2.11531e-06	-4.35124e-13
		2.11539e-06	-4.81838e-13
		2.11547e-06	-5.9038e-13
		2.11555e-06	-3.05478e-13
		2.11563e-06	-4.63759e-13
		2.1157e-06	-6.1723e-13
		2.11578e-06	-1.31892e-13
		2.11586e-06	-1.69879e-13
		2.11594e-06	-6.20644e-13
		2.11602e-06	-2.18804e-13
		2.11609e-06	-3.39391e-13
		2.11617e-06	-3.17244e-13
		2.11625e-06	-6.74948e-13
		2.11633e-06	-7.53014e-13
		2.11641e-06	-3.88542e-13
		2.11648e-06	-9.79524e-14
		2.11656e-06	-8.93859e-13
		2.11664e-06	-3.86765e-13
		2.11672e-06	-7.32883e-13
		2.1168e-06	-3.73177e-13
		2.11687e-06	-6.22537e-13
		2.11695e-06	-2.62298e-13
		2.11703e-06	-2.37935e-13
		2.11711e-06	-6.35322e-13
		2.11719e-06	-9.88797e-13
		2.11727e-06	-2.8457e-13
		2.11734e-06	5.85459e-14
		2.11742e-06	-1.68618e-13
		2.1175e-06	-5.79133e-13
		2.11758e-06	-7.87678e-14
		2.11766e-06	-3.3805e-13
		2.11773e-06	-2.31301e-13
		2.11781e-06	-5.31375e-13
		2.11789e-06	-2.25414e-13
		2.11797e-06	-3.10018e-13
		2.11805e-06	-6.149e-13
		2.11813e-06	-1.19953e-12
		2.1182e-06	-1.31238e-12
		2.11828e-06	-5.07083e-13
		2.11836e-06	-8.37284e-13
		2.11844e-06	-5.49239e-13
		2.11852e-06	-6.97976e-13
		2.11859e-06	-1.09503e-12
		2.11867e-06	-1.04416e-12
		2.11875e-06	-5.59969e-13
		2.11883e-06	-4.48844e-13
		2.11891e-06	-6.34199e-13
		2.11898e-06	-1.30585e-12
		2.11906e-06	-1.02201e-12
		2.11914e-06	-3.93903e-13
		2.11922e-06	-7.47168e-13
		2.1193e-06	-3.73591e-13
		2.11937e-06	-6.35668e-13
		2.11945e-06	-4.82249e-13
		2.11953e-06	-9.2181e-13
		2.11961e-06	-4.28601e-13
		2.11969e-06	-2.8138e-13
		2.11977e-06	-2.53429e-13
		2.11984e-06	-7.34568e-13
		2.11992e-06	-4.73791e-13
		2.12e-06	-5.786e-13
		2.12008e-06	-1.96791e-13
		2.12016e-06	-3.60227e-13
		2.12023e-06	-5.63377e-13
		2.12031e-06	-4.15136e-13
		2.12039e-06	-2.48608e-13
		2.12047e-06	-8.72298e-13
		2.12055e-06	-7.12876e-13
		2.12063e-06	-6.50817e-13
		2.1207e-06	-1.83174e-13
		2.12078e-06	-9.99289e-13
		2.12086e-06	-6.84179e-13
		2.12094e-06	-6.29822e-14
		2.12102e-06	-1.27875e-12
		2.12109e-06	-8.52776e-13
		2.12117e-06	-3.16398e-13
		2.12125e-06	-4.57456e-13
		2.12133e-06	-5.8757e-13
		2.12141e-06	4.2276e-14
		2.12148e-06	-5.07186e-13
		2.12156e-06	1.17506e-13
		2.12164e-06	-9.76783e-13
		2.12172e-06	-3.80263e-13
		2.1218e-06	-5.32433e-13
		2.12187e-06	-3.14191e-13
		2.12195e-06	-2.39843e-13
		2.12203e-06	-4.05158e-13
		2.12211e-06	-5.26769e-13
		2.12219e-06	-3.38823e-13
		2.12227e-06	-7.74438e-13
		2.12234e-06	-3.83252e-13
		2.12242e-06	-9.63448e-13
		2.1225e-06	-2.59933e-13
		2.12258e-06	-3.0445e-13
		2.12266e-06	-7.8868e-13
		2.12273e-06	-6.23217e-13
		2.12281e-06	-9.85979e-13
		2.12289e-06	-9.2637e-14
		2.12297e-06	-2.30897e-13
		2.12305e-06	-1.05474e-12
		2.12313e-06	-7.99263e-13
		2.1232e-06	-6.21154e-13
		2.12328e-06	-3.2448e-13
		2.12336e-06	-1.33919e-13
		2.12344e-06	-5.66278e-13
		2.12352e-06	-4.67866e-14
		2.12359e-06	-1.78234e-13
		2.12367e-06	-5.53494e-13
		2.12375e-06	-2.85263e-13
		2.12383e-06	-4.72951e-13
		2.12391e-06	-3.87135e-13
		2.12398e-06	-8.89007e-14
		2.12406e-06	-5.90471e-13
		2.12414e-06	-4.11686e-13
		2.12422e-06	-5.59392e-13
		2.1243e-06	-8.15573e-13
		2.12437e-06	-4.85578e-13
		2.12445e-06	-7.16629e-13
		2.12453e-06	3.29655e-13
		2.12461e-06	-5.24557e-13
		2.12469e-06	-6.8315e-13
		2.12477e-06	-3.29325e-13
		2.12484e-06	-6.5712e-13
		2.12492e-06	-6.29425e-13
		2.125e-06	-1.14075e-13
		2.12508e-06	-1.76188e-13
		2.12516e-06	-5.84182e-13
		2.12523e-06	5.06837e-13
		2.12531e-06	-5.48872e-13
		2.12539e-06	-5.58997e-14
		2.12547e-06	-2.94596e-13
		2.12555e-06	-2.52962e-13
		2.12563e-06	-2.41859e-13
		2.1257e-06	1.03517e-13
		2.12578e-06	-9.94289e-13
		2.12586e-06	-3.38093e-13
		2.12594e-06	-5.93764e-13
		2.12602e-06	-4.45961e-13
		2.12609e-06	1.26831e-13
		2.12617e-06	-5.82857e-13
		2.12625e-06	-6.13819e-13
		2.12633e-06	-1.30471e-14
		2.12641e-06	-1.31936e-13
		2.12648e-06	-9.37418e-13
		2.12656e-06	-4.90234e-13
		2.12664e-06	-1.86653e-13
		2.12672e-06	-3.7827e-13
		2.1268e-06	-4.6533e-13
		2.12687e-06	-7.05447e-13
		2.12695e-06	-7.87694e-13
		2.12703e-06	-2.7878e-13
		2.12711e-06	-9.94975e-15
		2.12719e-06	-3.14399e-13
		2.12727e-06	-6.17004e-13
		2.12734e-06	-6.22859e-13
		2.12742e-06	-3.37577e-13
		2.1275e-06	-3.78487e-13
		2.12758e-06	-2.12269e-13
		2.12766e-06	-8.24011e-13
		2.12773e-06	-7.37501e-13
		2.12781e-06	-2.4454e-13
		2.12789e-06	-6.5251e-13
		2.12797e-06	-1.50203e-13
		2.12805e-06	-4.53832e-13
		2.12813e-06	-2.59775e-13
		2.1282e-06	-3.98302e-13
		2.12828e-06	-7.53418e-13
		2.12836e-06	-6.30868e-13
		2.12844e-06	-3.87003e-13
		2.12852e-06	1.03538e-14
		2.12859e-06	-7.06062e-13
		2.12867e-06	-5.5333e-13
		2.12875e-06	-3.70133e-13
		2.12883e-06	-2.70286e-13
		2.12891e-06	-6.37557e-13
		2.12898e-06	-1.52784e-13
		2.12906e-06	-3.82267e-13
		2.12914e-06	-3.5147e-13
		2.12922e-06	-3.54535e-13
		2.1293e-06	-4.41849e-13
		2.12937e-06	-4.68389e-13
		2.12945e-06	-4.74906e-13
		2.12953e-06	-3.75131e-13
		2.12961e-06	-4.66502e-13
		2.12969e-06	-3.65831e-13
		2.12977e-06	-1.66673e-13
		2.12984e-06	-3.83094e-13
		2.12992e-06	1.25672e-13
		2.13e-06	1.92472e-13
		2.13008e-06	-3.34483e-13
		2.13016e-06	2.53175e-13
		2.13023e-06	-1.40978e-13
		2.13031e-06	4.0115e-13
		2.13039e-06	-1.89245e-14
		2.13047e-06	4.64437e-14
		2.13055e-06	-1.17961e-13
		2.13063e-06	-9.23497e-14
		2.1307e-06	2.27237e-13
		2.13078e-06	-2.18675e-13
		2.13086e-06	-3.71214e-13
		2.13094e-06	-6.48584e-13
		2.13102e-06	-3.93563e-13
		2.13109e-06	-4.99526e-13
		2.13117e-06	-2.77889e-13
		2.13125e-06	6.40461e-14
		2.13133e-06	-9.83039e-13
		2.13141e-06	-4.16519e-13
		2.13148e-06	-1.03106e-12
		2.13156e-06	-1.06025e-13
		2.13164e-06	-6.23969e-13
		2.13172e-06	-4.24885e-13
		2.1318e-06	-9.07477e-13
		2.13187e-06	-7.6562e-13
		2.13195e-06	6.70935e-14
		2.13203e-06	-6.66735e-13
		2.13211e-06	-5.67011e-13
		2.13219e-06	-2.04695e-14
		2.13227e-06	-6.03654e-13
		2.13234e-06	-2.56944e-13
		2.13242e-06	-5.26149e-13
		2.1325e-06	-1.68071e-13
		2.13258e-06	1.86705e-13
		2.13266e-06	-3.66141e-13
		2.13273e-06	-1.06208e-14
		2.13281e-06	-1.57769e-13
		2.13289e-06	-3.57522e-13
		2.13297e-06	-7.28959e-13
		2.13305e-06	-6.44869e-14
		2.13313e-06	-8.25146e-13
		2.1332e-06	-3.16169e-13
		2.13328e-06	2.11911e-13
		2.13336e-06	-8.2709e-14
		2.13344e-06	-3.57506e-13
		2.13352e-06	-4.72584e-13
		2.13359e-06	-1.01853e-13
		2.13367e-06	-1.17296e-12
		2.13375e-06	-2.28714e-13
		2.13383e-06	-7.94271e-14
		2.13391e-06	-1.93001e-13
		2.13398e-06	3.53233e-14
		2.13406e-06	1.52068e-14
		2.13414e-06	2.91279e-13
		2.13422e-06	-1.78544e-13
		2.1343e-06	9.44597e-15
		2.13438e-06	-5.9011e-13
		2.13445e-06	-9.03652e-13
		2.13453e-06	-7.00972e-13
		2.13461e-06	-1.8071e-13
		2.13469e-06	-5.27856e-13
		2.13477e-06	-7.11528e-14
		2.13484e-06	-5.57238e-13
		2.13492e-06	-5.61262e-13
		2.135e-06	-7.37645e-13
		2.13508e-06	-5.63573e-13
		2.13516e-06	-3.38006e-13
		2.13523e-06	5.87539e-14
		2.13531e-06	-3.34462e-13
		2.13539e-06	-5.92344e-13
		2.13547e-06	-2.25576e-13
		2.13555e-06	-3.43685e-13
		2.13562e-06	-4.0377e-13
		2.1357e-06	-5.97843e-13
		2.13578e-06	-4.8804e-13
		2.13586e-06	-5.01627e-13
		2.13594e-06	-4.07189e-13
		2.13602e-06	-6.35485e-13
		2.13609e-06	-1.7467e-13
		2.13617e-06	-6.11533e-13
		2.13625e-06	-6.09863e-13
		2.13633e-06	-7.24992e-13
		2.13641e-06	-3.21295e-13
		2.13648e-06	-2.84838e-13
		2.13656e-06	-5.20152e-13
		2.13664e-06	-5.97188e-14
		2.13672e-06	-1.66287e-13
		2.1368e-06	-9.67963e-13
		2.13688e-06	-2.01298e-13
		2.13695e-06	-3.85203e-13
		2.13703e-06	3.37299e-14
		2.13711e-06	-5.31847e-13
		2.13719e-06	-7.65125e-13
		2.13727e-06	4.66587e-13
		2.13734e-06	-3.76814e-13
		2.13742e-06	-6.95355e-13
		2.1375e-06	-3.59464e-13
		2.13758e-06	-1.49602e-13
		2.13766e-06	-7.76894e-14
		2.13773e-06	-4.76746e-13
		2.13781e-06	-5.67436e-13
		2.13789e-06	-2.02276e-13
		2.13797e-06	-9.48878e-13
		2.13805e-06	3.74462e-14
		2.13812e-06	-3.49586e-13
		2.1382e-06	-3.38474e-13
		2.13828e-06	-3.03669e-13
		2.13836e-06	-8.60349e-14
		2.13844e-06	-3.8523e-13
		2.13852e-06	-3.5038e-13
		2.13859e-06	-6.25666e-13
		2.13867e-06	-6.15109e-14
		2.13875e-06	1.67638e-13
		2.13883e-06	-1.72549e-13
		2.13891e-06	2.09487e-13
		2.13898e-06	-3.9378e-13
		2.13906e-06	-1.78134e-13
		2.13914e-06	1.59348e-13
		2.13922e-06	-4.49811e-13
		2.1393e-06	-5.44055e-13
		2.13938e-06	-2.96459e-13
		2.13945e-06	1.13612e-13
		2.13953e-06	-7.68345e-14
		2.13961e-06	3.66771e-14
		2.13969e-06	-5.66337e-13
		2.13977e-06	-4.04691e-13
		2.13984e-06	9.52205e-15
		2.13992e-06	-5.50189e-13
		2.14e-06	-5.65639e-13
		2.14008e-06	-5.80887e-14
		2.14016e-06	-1.44304e-13
		2.14023e-06	-1.44043e-13
		2.14031e-06	1.6113e-13
		2.14039e-06	-3.33158e-13
		2.14047e-06	-1.75854e-13
		2.14055e-06	-4.794e-13
		2.14062e-06	-3.58629e-13
		2.1407e-06	-3.96459e-13
		2.14078e-06	9.34174e-14
		2.14086e-06	-5.00657e-13
		2.14094e-06	1.91394e-13
		2.14102e-06	-3.4934e-13
		2.14109e-06	6.11597e-14
		2.14117e-06	-3.79623e-13
		2.14125e-06	-1.58648e-13
		2.14133e-06	-2.04797e-13
		2.14141e-06	2.06655e-13
		2.14148e-06	-9.58895e-14
		2.14156e-06	1.33695e-14
		2.14164e-06	-5.1792e-13
		2.14172e-06	1.38892e-13
		2.1418e-06	4.24846e-13
		2.14188e-06	-1.00045e-13
		2.14195e-06	-1.18312e-13
		2.14203e-06	-3.07314e-13
		2.14211e-06	-6.79901e-14
		2.14219e-06	-1.77695e-13
		2.14227e-06	-5.22444e-13
		2.14234e-06	-9.21237e-13
		2.14242e-06	-4.86121e-13
		2.1425e-06	-6.30314e-13
		2.14258e-06	6.49457e-14
		2.14266e-06	-1.06859e-13
		2.14273e-06	-3.27154e-13
		2.14281e-06	-3.14528e-13
		2.14289e-06	-2.53896e-13
		2.14297e-06	-7.40215e-13
		2.14305e-06	-5.15661e-13
		2.14312e-06	-7.13332e-13
		2.1432e-06	-1.66747e-13
		2.14328e-06	-3.68154e-13
		2.14336e-06	-1.72643e-13
		2.14344e-06	-3.61339e-13
		2.14352e-06	-7.407e-14
		2.14359e-06	-1.27255e-13
		2.14367e-06	-2.97781e-13
		2.14375e-06	-3.42641e-13
		2.14383e-06	-4.84813e-13
		2.14391e-06	-1.22738e-13
		2.14398e-06	1.36049e-13
		2.14406e-06	1.11839e-13
		2.14414e-06	-4.49073e-13
		2.14422e-06	-2.07712e-13
		2.1443e-06	-3.00026e-13
		2.14438e-06	-2.88726e-13
		2.14445e-06	-4.00368e-13
		2.14453e-06	-4.64044e-13
		2.14461e-06	-7.36402e-13
		2.14469e-06	-1.56538e-13
		2.14477e-06	-1.69658e-13
		2.14484e-06	2.72943e-14
		2.14492e-06	-5.74987e-13
		2.145e-06	-4.85783e-13
		2.14508e-06	-2.95536e-13
		2.14516e-06	-5.66914e-13
		2.14523e-06	-1.9736e-13
		2.14531e-06	-1.38537e-13
		2.14539e-06	-4.65856e-13
		2.14547e-06	-3.34843e-13
		2.14555e-06	-6.22812e-13
		2.14562e-06	-4.44199e-13
		2.1457e-06	-1.24794e-13
		2.14578e-06	-2.79828e-13
		2.14586e-06	-2.96465e-13
		2.14594e-06	-3.4198e-14
		2.14602e-06	-6.49757e-13
		2.14609e-06	-5.49892e-13
		2.14617e-06	1.46083e-13
		2.14625e-06	-1.56859e-12
		2.14633e-06	-7.70775e-13
		2.14641e-06	-2.23146e-13
		2.14648e-06	-4.52498e-13
		2.14656e-06	-2.79722e-13
		2.14664e-06	-4.37624e-13
		2.14672e-06	-2.30953e-13
		2.1468e-06	-2.67816e-13
		2.14688e-06	-4.07219e-13
		2.14695e-06	2.52857e-13
		2.14703e-06	5.05398e-13
		2.14711e-06	1.19294e-13
		2.14719e-06	-3.18211e-13
		2.14727e-06	-6.51914e-13
		2.14734e-06	-7.9769e-13
		2.14742e-06	-3.11386e-13
		2.1475e-06	-4.1504e-13
		2.14758e-06	-7.77995e-13
		2.14766e-06	1.01091e-13
		2.14773e-06	-1.07948e-13
		2.14781e-06	3.30888e-13
		2.14789e-06	-5.24727e-13
		2.14797e-06	-8.23177e-13
		2.14805e-06	-8.15012e-13
		2.14812e-06	-4.93557e-13
		2.1482e-06	-4.37996e-13
		2.14828e-06	-6.58932e-13
		2.14836e-06	-1.22559e-14
		2.14844e-06	-3.40997e-13
		2.14852e-06	-7.70078e-13
		2.14859e-06	-2.49018e-13
		2.14867e-06	-5.7935e-13
		2.14875e-06	-7.86499e-13
		2.14883e-06	-9.67483e-13
		2.14891e-06	-9.73821e-13
		2.14898e-06	-7.01101e-13
		2.14906e-06	-9.17714e-13
		2.14914e-06	-2.13125e-13
		2.14922e-06	-9.09428e-13
		2.1493e-06	-5.10599e-13
		2.14938e-06	3.54268e-13
		2.14945e-06	-3.60182e-13
		2.14953e-06	-3.76585e-13
		2.14961e-06	-6.30598e-13
		2.14969e-06	-1.7974e-13
		2.14977e-06	-3.69802e-14
		2.14984e-06	-2.7879e-13
		2.14992e-06	-4.7229e-13
		2.15e-06	-7.43048e-13
		2.15008e-06	-5.81885e-13
		2.15016e-06	-1.98316e-13
		2.15023e-06	-7.40411e-13
		2.15031e-06	-1.43085e-13
		2.15039e-06	1.25604e-13
		2.15047e-06	-4.11394e-13
		2.15055e-06	-2.48784e-13
		2.15062e-06	-3.13871e-13
		2.1507e-06	2.77501e-13
		2.15078e-06	-1.9133e-13
		2.15086e-06	-2.71986e-13
		2.15094e-06	-2.23337e-13
		2.15102e-06	-4.04856e-13
[truncated: 103,667 more rows]

## Sheet: Panel d
	Time (s)	Background	Trace 1	Trace 2	Trace 3
	0	11130.8	23893.5	21002.5	23513.5
	0.2	5691.17	25178	15946.5	23272.5
	0.4	4515.67	23184.5	20684.5	23299.5
	0.6	6211.17	22923	19311.5	22414.5
	0.8	7204.67	22737.5	26338	21832.5
	1	5150.67	23116	18934.5	22573.5
	1.2	4527	20804.5	27884.5	22516.5
	1.4	5253	20049.5	10083	23310
	1.6	3585.17	20707	10240	22479.5
	1.8	3962.67	21317	24615	21896.5
	2	5359.17	23512.5	28029	22170.5
	2.2	6265.33	23656	4848.5	22488.5
	2.4	3627.83	24291	8100.5	725
	2.6	8884.83	21188.5	4855.5	22003.5
	2.8	3889.33	22272	3312	22089
	3	903	-1774.5	2635	22022
	3.2	1153.17	-2618	3559	8675.5
	3.4	1174.17	-878	3205	24157.5
	3.6	1266	-2557.5	4180	22973
	3.8	2216	-1287.5	4476.5	22257
	4	858.667	-1852	1733	1204.5
	4.2	1907.83	-2959	877	21729
	4.4	2002.5	-1798.5	84	12161.5
	4.6	1159	-1994.5	-76	22007
	4.8	-932.833	-2751.5	-39	774.5
	5	-1084.17	-110.5	-86.5	1154.5
	5.2	-1181.83	-362.5	414.5	-870.5
	5.4	-1203.5	-1180.5	-69	-2593.5
	5.6	-286.333	-363.5	133.5	-1414.5
	5.8	-607.833	-418.5	-549	-2254
	6	-992.333	-2710	-414.5	-2757
	6.2	-1762.5	-2278.5	161.5	-1455
	6.4	-739.333	-2835	-139	-1379.5
	6.6	-629.333	-2022.5	-540	-686.5
	6.8	-1101	-2528.5	391.5	-1510.5
	7	-1237.33	-3656	-432.5	-1940.5
	7.2	-1020.33	-1811	388	-2684
	7.4	-824.667	-1528	493	-2245.5
	7.6	-1291	-278	-255	-1204
	7.8	-91.8333	1152.5	714.5	-1511
	8	-1036.83	-1732.5	1220.5	-1958
	8.2	236.5	1235.5	-21	-899.5
	8.4	621.333	-22.5	369.5	-219.5
	8.6	-79.5	-232.5	635.5	-1673
	8.8	-533.5	-1247.5	159.5	-536
	9	-706.167	281	-519	-2120
	9.2	-113.5	-300.5	-326.5	-2348
	9.4	-1177.33	-1833	-508.5	-2412
	9.6	-349.333	-1280	-105	-1965
	9.8	-1331.33	-3080.5	-184.5	-1366.5
	10	-954	-1263.5	-564.5	-2373.5
	10.2	-884.167	-1261.5	251	-823.5
	10.4	-1527.83	-2943.5	272.5	-1417.5
	10.6	-288.5	-572.5	64.5	-1120
	10.8	-1429.83	-2262	-418.5	-1815.5
	11	1840	4738	-295	-1997.5
	11.2	-1359.33	-114.5	-302	-860.5
	11.4	-1223.17	-417	72.5	-608.5
	11.6	-1796.5	-2299	30	-1616.5
	11.8	-1370.33	-1800	-34.5	-2149
	12	-1520.5	-2125.5	-278.5	-1016.5

## Sheet: Panel e
		Simulation
	Experimental Forces used in the histogram (pN)	Force (pN)	Normalized counts
	25	0	0.0913
	16	1	0.117
	10	2	0.1439
	36	3	0.1718
	12	4	0.2034
	35	5	0.2301
	10	6	0.2688
	10	7	0.3005
	20	8	0.3379
	20	9	0.3994
	45	10	0.5297
	14	11	0.6644
	14	12	0.8227
	27	13	0.9301
	18	14	0.9612
	17	15	0.9833
	5.9	16	0.9978
	17	17	1
	6	18	0.9806
	15	19	0.9304
	24	20	0.8625
	24	21	0.7749
	14	22	0.6773
	22	23	0.5678
	27	24	0.4412
	34	25	0.3254
	16	26	0.231
	17	27	0.1545
	7.6	28	0.0996
	4.2	29	0.054
	3.6	30	0.0284
	16	31	0.0137
	20	32	0.0076
	8	33	0.009
	6.1	34	0.0055
	6.4	35	0
	11	36	0
	16	37	0
	12	38	0
	20	39	0
	16	40	0
		41	0
		42	0
		43	0
		44	0
		45	0
		46	0
		47	0
		48	0
		49	0
		50	0
