# Supplementary material for: Mechanical disengagement of the cohesin ring
Source: Nat Struct Mol Biol. 2023 Oct 23;31(1):23–31. doi: 10.1038/s41594-023-01122-4 (PMC11377297; doi:10.1038/s41594-023-01122-4)
Supplement: Supplementary file 15 — Numerical data. [file 41594_2023_1122_MOESM15_ESM.xlsx]

## Sheet: Panel c
	Panel c
	Wavelength (nm)	Absorbance (a.u.)
	800	-3e-05
	799	-0.000489998
	798	-0.000449998
	797	-0.000260002
	796	-0.000189998
	795	-0.000689997
	794	-0.000459997
	793	-0.000480002
	792	-0.000420002
	791	-0.000110001
	790	-0.000260001
	789	-0.000189999
	788	-0.000439997
	787	-0.000220001
	786	-0.000359998
	785	-0.000430003
	784	-0.000520002
	783	-0.000499998
	782	-0.000330002
	781	-0.000459998
	780	-6e-05
	779	0.000110004
	778	-0.000429997
	777	-6e-05
	776	-0.000640002
	775	-0.000250001
	774	7e-05
	773	-0.000519999
	772	-5e-05
	771	-0.00029
	770	3e-05
	769	3e-05
	768	-1e-05
	767	-0.000389999
	766	-1e-05
	765	-8e-05
	764	0.000119998
	763	0.000169998
	762	-0.000180001
	761	-0.000330002
	760	4e-05
	759	-0.000200002
	758	1e-05
	757	-0.000299998
	756	-0.00012
	755	3e-05
	754	5e-05
	753	-0.00033
	752	2e-05
	751	-0.00014
	750	-0.00027
	749	-0.000109997
	748	5e-05
	747	-9e-05
	746	-6e-05
	745	-0.00012
	744	4e-05
	743	2e-05
	742	5e-05
	741	-4e-05
	740	-0.000119999
	739	0.000150003
	738	-8e-05
	737	-3e-05
	736	-9e-05
	735	9e-05
	734	-6e-05
	733	-0.0001
	732	-0.000119997
	731	0.000180001
	730	-0.00011
	729	-0.00039
	728	-8e-05
	727	6e-05
	726	4e-05
	725	8e-05
	724	-6e-05
	723	1e-05
	722	3e-05
	721	0.000250002
	720	-3e-05
	719	0.0001
	718	0.000209999
	717	0.000259996
	716	-4e-05
	715	0.000199998
	714	8e-05
	713	0.000289997
	712	0.000210002
	711	0.000169999
	710	0.000160003
	709	0.000109999
	708	0.000230001
	707	2e-05
	706	0.000250003
	705	0.000409998
	704	0.000400004
	703	0.000390003
	702	0.000480001
	701	0.000240002
	700	0.000349999
	699	0.000349998
	698	0.000369996
	697	0.000509997
	696	0.000279996
	695	0.000350003
	694	0.000449997
	693	0.00042
	692	0.000329997
	691	0.000199998
	690	3.29e-09
	689	0.000220001
	688	9e-05
	687	0.000299999
	686	0.000379998
	685	0.000390002
	684	0.000269996
	683	5e-05
	682	9e-05
	681	0.000349998
	680	0.000279999
	679	0.000290003
	678	0.000170003
	677	0.000139997
	676	0.00018
	675	0.000479999
	674	0.000379999
	673	0.000160001
	672	0.000420001
	671	0.000470002
	670	0.000410002
	669	0.000619997
	668	0.000289999
	667	0.000249999
	666	4e-05
	665	0.000220001
	664	0.000549997
	663	0.000260001
	662	0.000139998
	661	0.000369999
	660	0.000330001
	659	0.000460004
	658	0.000329997
	657	0.000609998
	656	0.000279998
	655	0.000499998
	654	0.000349998
	653	0.000309999
	652	0.000239997
	651	0.0003
	650	0.000309999
	649	0.000269998
	648	0.000400001
	647	0.000170001
	646	0.000269999
	645	0.000149997
	644	0.00025
	643	0.000330003
	642	0.000390003
	641	0.000319997
	640	0.000719999
	639	0.000319998
	638	0.000179996
	637	0.00043
	636	0.00042
	635	0.000440001
	634	0.000409999
	633	0.000629997
	632	0.00054
	631	0.000470003
	630	0.000430002
	629	0.000409997
	628	0.000380002
	627	0.000539998
	626	0.00035
	625	0.000560001
	624	0.000540002
	623	0.000520001
	622	0.000399999
	621	0.00063
	620	0.00052
	619	0.00042
	618	0.000500004
	617	0.000420002
	616	0.000379997
	615	0.000560004
	614	0.000350004
	613	0.000550003
	612	0.000359997
	611	0.000719997
	610	0.000610002
	609	0.00066
	608	0.000680003
	607	0.000519998
	606	0.000800002
	605	0.000739997
	604	0.000470002
	603	0.000780001
	602	0.0007
	601	0.000719999
	600	0.000679999
	599	0.000790002
	598	0.000719999
	597	0.000919999
	596	0.000869997
	595	0.00112
	594	0.00096
	593	0.00117
	592	0.000749997
	591	0.00126
	590	0.00139
	589	0.0013
	588	0.0014
	587	0.00178
	586	0.00201
	585	0.00197
	584	0.00228
	583	0.00221
	582	0.00249
	581	0.00293
	580	0.00313
	579	0.00321
	578	0.00383
	577	0.00394
	576	0.00422
	575	0.00477
	574	0.0051
	573	0.00563
	572	0.00596
	571	0.00668
	570	0.00699
	569	0.0076
	568	0.00803
	567	0.00849
	566	0.00889
	565	0.00919
	564	0.00989
	563	0.01016
	562	0.01067
	561	0.01083
	560	0.01107
	559	0.01124
	558	0.01153
	557	0.01175
	556	0.01172
	555	0.01173
	554	0.01166
	553	0.0115
	552	0.01167
	551	0.01137
	550	0.01129
	549	0.01113
	548	0.01102
	547	0.01065
	546	0.01037
	545	0.01005
	544	0.00969
	543	0.0096
	542	0.00948
	541	0.00897
	540	0.00893
	539	0.00833
	538	0.00826
	537	0.00793
	536	0.00764
	535	0.0078
	534	0.00724
	533	0.00694
	532	0.00685
	531	0.00665
	530	0.00644
	529	0.0066
	528	0.00661
	527	0.00638
	526	0.00619
	525	0.00606
	524	0.00611
	523	0.00593
	522	0.00566
	521	0.00577
	520	0.00598
	519	0.0059
	518	0.00551
	517	0.00568
	516	0.00579
	515	0.00548
	514	0.00545
	513	0.0054
	512	0.0055
	511	0.00509
	510	0.00495
	509	0.00481
	508	0.00479
	507	0.00461
	506	0.00447
	505	0.00443
	504	0.00437
	503	0.00408
	502	0.00414
	501	0.0039
	500	0.00346
	499	0.00371
	498	0.00331
	497	0.00351
	496	0.00327
	495	0.0034
	494	0.00336
	493	0.00303
	492	0.00289
	491	0.00262
	490	0.00295
	489	0.00281
	488	0.00304
	487	0.00286
	486	0.00293
	485	0.00258
	484	0.0025
	483	0.00274
	482	0.00269
	481	0.00257
	480	0.00238
	479	0.00251
	478	0.00254
	477	0.00237
	476	0.00237
	475	0.00257
	474	0.00251
	473	0.00221
	472	0.00213
	471	0.00234
	470	0.00225
	469	0.00222
	468	0.00221
	467	0.00222
	466	0.0021
	465	0.00203
	464	0.00195
	463	0.00188
	462	0.0023
	461	0.0022
	460	0.00217
	459	0.00179
	458	0.00224
	457	0.00212
	456	0.00184
	455	0.00187
	454	0.00205
	453	0.00168
	452	0.00191
	451	0.00195
	450	0.00195
	449	0.00201
	448	0.00199
	447	0.00194
	446	0.00207
	445	0.00187
	444	0.00181
	443	0.0019
	442	0.00187
	441	0.00204
	440	0.00178
	439	0.00199
	438	0.00168
	437	0.00191
	436	0.00196
	435	0.00194
	434	0.00191
	433	0.00205
	432	0.00178
	431	0.00193
	430	0.0023
	429	0.00225
	428	0.00197
	427	0.00196
	426	0.00197
	425	0.00204
	424	0.00207
	423	0.00213
	422	0.00184
	421	0.00212
	420	0.0021
	419	0.00201
	418	0.00197
	417	0.00216
	416	0.00201
	415	0.00186
	414	0.00211
	413	0.00197
	412	0.00204
	411	0.00208
	410	0.00197
	409	0.0018
	408	0.00227
	407	0.0022
	406	0.0022
	405	0.00185
	404	0.00182
	403	0.00186
	402	0.00201
	401	0.00212
	400	0.00224
	399	0.00214
	398	0.00219
	397	0.00211
	396	0.00203
	395	0.0021
	394	0.00221
	393	0.00192
	392	0.00183
	391	0.00225
	390	0.00168
	389	0.00207
	388	0.00189
	387	0.00207
	386	0.00182
	385	0.00193
	384	0.00195
	383	0.00193
	382	0.00199
	381	0.00244
	380	0.00234
	379	0.00226
	378	0.00205
	377	0.00194
	376	0.00202
	375	0.00216
	374	0.0014
	373	0.00231
	372	0.00228
	371	0.00234
	370	0.00174
	369	0.00189
	368	0.0026
	367	0.00254
	366	0.00223
	365	0.00234
	364	0.00214
	363	0.00213
	362	0.00246
	361	0.00245
	360	0.00248
	359	0.0028
	358	0.00255
	357	0.00302
	356	0.00255
	355	0.00252
	354	0.00286
	353	0.00308
	352	0.00292
	351	0.00238
	350	0.00327
	349	0.00316
	348	0.00275
	347	0.00301
	346	0.00267
	345	0.00243
	344	0.00302
	343	0.00298
	342	0.00264
	341	0.00244
	340	0.00158
	339	0.000930001
	338	0.00127
	337	0.00146
	336	0.00107
	335	0.00132
	334	0.000999998
	333	0.00148
	332	0.00126
	331	0.00143
	330	0.00139
	329	0.00124
	328	0.00104
	327	0.00159
	326	0.00102
	325	0.00172
	324	0.00196
	323	0.00172
	322	0.00149
	321	0.00182
	320	0.00188
	319	0.00134
	318	0.00198
	317	0.002
	316	0.00204
	315	0.00219
	314	0.00247
	313	0.00236
	312	0.00227
	311	0.00249
	310	0.00301
	309	0.00264
	308	0.00296
	307	0.00336
	306	0.00365
	305	0.00417
	304	0.00457
	303	0.00536
	302	0.0057
	301	0.00662
	300	0.00712
	299	0.00805
	298	0.00942
	297	0.01128
	296	0.01243
	295	0.01445
	294	0.01681
	293	0.01972
	292	0.02264
	291	0.02557
	290	0.02846
	289	0.03037
	288	0.03341
	287	0.03691
	286	0.04002
	285	0.04296
	284	0.04547
	283	0.04642
	282	0.0472
	281	0.04774
	280	0.04842
	279	0.04866
	278	0.04865
	277	0.04842
	276	0.0475
	275	0.04689
	274	0.0463
	273	0.04516
	272	0.04368
	271	0.04299
	270	0.04184
	269	0.04093
	268	0.03991
	267	0.03852
	266	0.03745
	265	0.03668
	264	0.03572
	263	0.03465
	262	0.03374
	261	0.03251
	260	0.03219
	259	0.03199
	258	0.03073
	257	0.02991
	256	0.02925
	255	0.02885
	254	0.02946
	253	0.02958
	252	0.0307
	251	0.03163
	250	0.03316
	249	0.03641
	248	0.04046
	247	0.04527
	246	0.05261
	245	0.06159
	244	0.074
	243	0.08906
	242	0.10893
	241	0.13388
	240	0.16553
	239	0.20507
	238	0.25417
	237	0.31384
	236	0.38667
	235	0.47338
	234	0.57675
	233	0.6989
	232	0.83956
	231	1.00266
	230	1.18737
	229	1.39596
	228	1.62792
	227	1.886
	226	2.15572
	225	2.42573
	224	2.66294
	223	2.78258
	222	2.82151
	221	2.74986
	220	2.65759

## Sheet: Panel e
		Panel e
		Fluorescence intensity (a.u.)	*34 bins		Fitting
		22359.8
		10386.8
		25833.8			General model Gauss3:
		5939.8			f(x) =
		13622.8			a1*exp(-((x-b1)/c1)^2) + a2*exp(-((x-b2)/c2)^2) +
		12104.8			a3*exp(-((x-b3)/c3)^2)
		19034.8			Coefficients (with 95% confidence bounds):
		11399.8			a1 = 39.33 (35, 43.66)
		17551.8			b1 = 2.379e-14 (fixed at bound)
		10480.8			c1 = 1821 (1570, 2072)
		10780.8			a2 = 6.447 (3.648, 9.246)
		6697.8			b2 = 8960 (6837, 1.108e+04)
		17021.8			c2 = 4861 (1179, 8542)
		9440.8			a3 = 2.109 (-1.505, 5.722)
		10629.8			b3 = 1.743e+04 (1.247e+04, 2.24e+04)
		3899.8			c3 = 2827 (-3958, 9612)
		12981.8
		7800.8			Goodness of fit:
		6196.8			SSE: 202.7
		4739.8			R-square: 0.9381
		14885.8			Adjusted R-square: 0.9215
		11444.8			RMSE: 2.792
		10459.8
		15964.8
		7393.8
		578.796
		16424.8
		1065.8
		10121.8
		15508.8
		11536.8
		14570.8
		9904.8
		-164.204
		12714.8
		5909.8
		9001.8
		8019.8
		8366.8
		5530.8
		11667.8
		3802.8
		12872.8
		-455.204
		6531.8
		4186.8
		12889.8
		5771.8
		9850.8
		12642.8
		16746.8
		17036.8
		8035.8
		19072.8
		7407.8
		2416.8
		11616.8
		11071.8
		19537.8
		3777.8
		17749.8
		3665.8
		8303.8
		4620.8
		14280.8
		6896.8
		6770.8
		7955.8
		13648.8
		20411.8
		8262.8
		5107.8
		9278.8
		3538.8
		9306.8
		1421.8
		12287.8
		7879.8
		8594.8
		6617.8
		9280.8
		14928.8
		8311.8
		3390.8
		8633.8
		733.796
		1040.8
		-573.204
		-1409.2
		-805.204
		-1627.2
		-804.204
		-1925.2
		-1579.2
		-524.204
		-1085.2
		355.796
		-2894.2
		-572.204
		1764.8
		-463.204
		-660.204
		-644.204
		-1317.2
		-238.204
		-1447.2
		286.796
		-1462.2
		1924.8
		2311.8
		-523.204
		-2038.2
		-989.204
		-1232.2
		2172.8
		-1846.2
		-647.204
		-1079.2
		-562.204
		1291.8
		-273.204
		1137.8
		-887.204
		-2581.2
		-1119.2
		776.796
		194.796
		1198.8
		415.796
		27.7958
		-835.204
		-2022.2
		94.7958
		518.796
		-852.204
		-1589.2
		890.796
		44.7958
		-22.2042
		-1185.2
		-231.204
		565.796
		-1083.2
		-648.204
		1359.8
		-76.2042
		1128.8
		-1339.2
		-168.204
		-929.204
		1450.8
		-384.204
		-132.204
		739.796
		1585.8
		-1529.2
		2838.8
		8628.8
		-941.204
		1446.8
		2459.8
		2699.8
		-577.204
		-1197.2
		2212.8
		1801.8
		-1091.2
		284.796
		-2315.2
		108.796
		-117.204
		778.796
		654.796
		-774.204
		-924.204
		1653.8
		1575.8
		51.7958
		272.796
		499.796
		506.796
		-550.204
		-1135.2
		-703.204
		-879.204
		-526.204
		632.796
		-1004.2
		744.796
		808.796
		349.796
		-1806.2
		573.796
		-1609.2
		-587.204
		472.796
		1074.8
		466.796
		-93.2042
		1662.8
		1540.8
		131.796
		2195.8
		1150.8
		-677.204
		617.796
		164.796
		-500.204
		428.796
		890.796
		-898.204
		249.796
		859.796
		1210.8
		438.796
		636.796
		1199.8
		-630.204
		27.7958
		70.7958
		-434.204
		-1192.2
		-1490.2
		-258.204
		1533.8
		68.7958
		-1654.2
		-559.204
