# Supplementary material for: Mechanical disengagement of the cohesin ring
Source: Nat Struct Mol Biol. 2023 Oct 23;31(1):23–31. doi: 10.1038/s41594-023-01122-4 (PMC11377297; doi:10.1038/s41594-023-01122-4)
Supplement: Supplementary file 17 — Numerical data. [file 41594_2023_1122_MOESM17_ESM.xlsx]

## Sheet: Panel a
Number of cohesins per DNA			Number of beads per DNA			Number of Cohesins per bead
1 or 2 cohesins but further than 1 um apart	79		0	54		Histogram data		Actual Counts
2 cohesins closer than 1 um or more than 2	33		1	6		1	0.7159	1
Total DNAs	112					2	0.2221	1
						3	0.0331	1
						4	0.0165	2
						5	0.0062	1
						6	0.0041	1
						7	0.001	4
						8	0.001	2
								1
								1
								2
								1
								1
								1
								2
								1
								1
								1
								1
								5
								1
								1
								1
								2
								1
								1
								1
								1
								1
								1
								1
								2
								1
								2
								1
								1
								3
								2
								1
								1
								1
								1
								1
								1
								2
								1
								1
								1
								5
								2
								2
								1
								3
								1
								1
								2
								1
								2
								1
								1
								3
								1
								1
								2
								2
								1
								1
								2
								1
								3
								1
								2
								1
								1
								2
								2
								1
								1
								1
								1
								2
								1
								2
								1
								1
								1
								2
								1
								1
								2
								1
								4
								1
								2
								1
								1
								1
								1
								1
								1
								1
								1
								1
								1
								2
								1
								2
								1
								1
								1
								1
								2
								1
								1
								2
								1
								1
								1
								1
								1
								1
								1
								3
								1
								3
								2
								1
								1
								1
								1
								1
								1
								2
								2
								3
								5
								1
								2
								1
								2
								3
								2
								1
								2
								1
								2
								1
								1
								1
								1
								1
								3
								1
								1
								1
								1
								1
								2
								1
								3
								1
								1
								1
								1
								1
								2
								1
								1
								1
								2
								2
								1
								1
								1
								1
								1
								1
								1
								1
								2
								1
								1
								1
								1
								1
								1
								1
								1
								2
								1
								1
								1
								1
								1
								1
								5
								2
								1
								1
								1
								1
								1
								2
								1
								7
								2
								1
								1
								2
								2
								1
								1
								1
								1
								6
								2
								3
								1
								1
								1
								1
								2
								2
								1
								1
								1
								1
								1
								1
								1
								1
								1
								1
								2
								1
								1
								6
								1
								1
								1
								1
								2
								1
								1
								1
								1
								1
								1
								1
								2
								1
								1
								1
								1
								1
								1
								1
								1
								1
								1
								1
								1
								3
								2
								1
								1
								1
								2
								3
								2
								2
								1
								4
								1
								1
								1
								1
								1
								1
								1
								1
								1
								1
								1
								1
								1
								2
								1
								1
								1
								2
								1
								1
								1
								1
								1
								1
								2
								1
								1
								2
								2
								2
								2
								2
								1
								1
								1
								1
								2
								1
								2
								2
								2
								2
								3
								1
								1
								1
								1
								1
								1
								1
								1
								2
								1
								1
								1
								1
								1
								3
								1
								1
								1
								1
								1
								2
								1
								1
								1
								1
								1
								1
								1
								2
								1
								1
								2
								1
								1
								1
								3
								1
								2
								1
								1
								1
								1
								1
								1
								1
								1
								1
								4
								2
								1
								1
								1
								2
								1
								1
								1
								1
								1
								2
								1
								1
								1
								1
								1
								1
								1
								1
								1
								2
								2
								2
								1
								1
								1
								2
								1
								1
								1
								1
								1
								1
								2
								1
								1
								1
								2
								1
								1
								2
								1
								2
								1
								1
								1
								1
								1
								1
								2
								1
								1
								1
								1
								1
								1
								1
								1
								2
								2
								1
								2
								1
								1
								1
								1
								2
								1
								2
								1
								1
								1
								1
								1
								1
								1
								1
								1
								1
								1
								1
								3
								4
								2
								2
								1
								2
								1
								1
								2
								1
								1
								5
								1
								1
								1
								1
								1
								1
								1
								1
								1
								2
								1
								1
								2
								1
								1
								3
								1
								2
								1
								2
								1
								1
								1
								1
								1
								1
								1
								1
								2
								1
								1
								1
								1
								2
								1
								1
								1
								1
								2
								1
								1
								1
								1
								1
								1
								2
								1
								1
								3
								2
								1
								1
								1
								1
								2
								2
								2
								1
								1
								3
								1
								2
								1
								1
								1
								1
								2
								1
								1
								1
								1
								2
								1
								1
								1
								1
								1
								1
								2
								1
								2
								1
								1
								1
								1
								1
								1
								1
								1
								1
								3
								1
								1
								1
								2
								1
								2
								1
								1
								1
								1
								1
								1
								1
								1
								2
								1
								1
								2
								2
								1
								2
								1
								1
								2
								2
								1
								1
								1
								1
								1
								1
								1
								4
								1
								1
								1
								2
								1
								4
								1
								2
								2
								2
								2
								1
								1
								1
								1
								1
								2
								2
								6
								1
								1
								1
								2
								2
								1
								1
								1
								1
								1
								1
								2
								1
								2
								2
								1
								1
								1
								1
								2
								1
								3
								1
								1
								1
								1
								1
								3
								1
								1
								1
								1
								1
								1
								2
								1
								2
								1
								1
								1
								2
								2
								1
								2
								1
								1
								1
								2
								1
								2
								1
								1
								3
								1
								1
								1
								1
								1
								1
								2
								1
								1
								2
								2
								2
								1
								1
								2
								2
								2
								1
								1
								1
								1
								2
								1
								1
								1
								2
								1
								1
								1
								1
								1
								1
								1
								1
								1
								1
								1
								4
								3
								2
								1
								2
								1
								1
								1
								1
								1
								5
								1
								1
								1
								1
								2
								2
								1
								3
								1
								1
								1
								2
								1
								1
								1
								1
								1
								1
								1
								2
								1
								1
								1
								2
								2
								2
								1
								1
								1
								1
								1
								1
								2
								2
								1
								1
								1
								1
								8
								1
								1
								1
								1
								1
								1
								4
								1
								1
								1
								1
								1
								2
								3
								1
								1
								1
								1
								1
								1
								1
								1
								3
								1
								1
								1
								1
								1
								1
								1
								4
								1
								2
								1
								1
								2
								1
								2
								4
								1
								1
								1
								2
								1
								1
								1
								1
								2
								1
								1
								1
								1
								1
								1
								1
								2
								1
								2
								2
								2
								1
								1
								1
								2
								2
								1
								1
								1
								1
								1
								1
								2
								1
								1
								2
								1
								3
								1
								1
								1
								2
								1
								1
								1
								1
								1
								1
								1
								2
								1
								1
								1
								1
								6
								2
								2
								1
								2
								2
								1
								2
								1
								1
								1
								1
								1
								4
								2
								2
								2
								1
								1
								4
								1
								2
								2
								2
								4
								1
								1
								1
								2
								2
								1
								1
								1
								1
								2
								1
								1
								1
								1
								1
								1
								2
								1
								4
								1
								1
								1
								1
								2
								1
								1
								1
								1
								1
								1
								2
								1
								1
								1
								1
								1
								1
								1
								1
								1
								2
								1
								1
								2
								1
								2
								2
								1
								1
								2
								1
								1
								2
								1
								1
								3
								1
								1
								1
								3
								1
								2
								1
								1
								2
								2
								2
								1
								1
								1
								2
								1
								1
								4
								1
								2
								1
								1
								2
								1
								2
								1
								2
								1
								1
								2
								1
								1
								1
								3
								1
								1
								2
								1
								1
								2
								1
								1
								2
								1
								1
								1
								1
								1
								1
								1
								1
								1
								2
								2

## Sheet: Panel b
		Photobeached	Not Photobleached
	Distance (m)	Force (N)	Force (N)
	2.495e-06	-1.03106e-13	4.59406e-13
	2.49508e-06	3.87176e-14	5.08934e-13
	2.49516e-06	1.58635e-13	3.40871e-13
	2.49523e-06	-8.41981e-15	3.40403e-13
	2.49531e-06	2.52348e-14	5.84407e-13
	2.49539e-06	2.1989e-13	2.51739e-13
	2.49547e-06	2.04596e-13	3.03614e-13
	2.49555e-06	7.95674e-14	1.07573e-13
	2.49562e-06	-8.16343e-14	2.32229e-13
	2.4957e-06	-1.48786e-13	2.94876e-13
	2.49578e-06	-3.89908e-14	1.35283e-13
	2.49586e-06	-2.46561e-14	3.86551e-13
	2.49594e-06	-3.51392e-13	2.12719e-13
	2.49602e-06	3.88497e-13	3.62806e-13
	2.49609e-06	2.123e-13	2.54235e-13
	2.49617e-06	2.52423e-13	1.47989e-13
	2.49625e-06	-1.439e-13	-7.2181e-15
	2.49633e-06	-1.1215e-13	5.30445e-13
	2.49641e-06	-1.27135e-13	2.04709e-13
	2.49648e-06	-9.03675e-14	3.22998e-13
	2.49656e-06	3.73446e-13	4.18861e-13
	2.49664e-06	-3.45449e-14	3.72474e-13
	2.49672e-06	6.36389e-14	5.27411e-13
	2.4968e-06	-1.84667e-13	5.35851e-13
	2.49688e-06	1.59617e-13	5.67698e-13
	2.49695e-06	-7.35008e-14	2.49608e-13
	2.49703e-06	-9.41971e-14	1.01894e-13
	2.49711e-06	-2.09051e-13	2.66908e-13
	2.49719e-06	6.48121e-14	5.24886e-13
	2.49727e-06	3.68998e-14	2.20087e-13
	2.49734e-06	-3.67425e-14	1.14079e-13
	2.49742e-06	3.88129e-13	-4.03683e-14
	2.4975e-06	1.67496e-13	5.40544e-13
	2.49758e-06	3.62848e-13	4.66318e-13
	2.49766e-06	3.53291e-13	1.1366e-13
	2.49773e-06	1.16294e-14	1.42595e-13
	2.49781e-06	5.67149e-15	3.9405e-13
	2.49789e-06	2.7517e-13	3.03048e-13
	2.49797e-06	-2.07353e-13	2.82689e-13
	2.49805e-06	4.34781e-13	4.60417e-13
	2.49812e-06	1.63311e-13	2.70914e-13
	2.4982e-06	1.94387e-13	3.80072e-13
	2.49828e-06	-1.15974e-13	5.0071e-14
	2.49836e-06	-9.04812e-14	4.8628e-13
	2.49844e-06	3.72993e-14	4.47578e-13
	2.49852e-06	-1.95051e-13	4.05868e-13
	2.49859e-06	2.32424e-13	4.93472e-13
	2.49867e-06	-1.13688e-13	5.1051e-13
	2.49875e-06	-2.1145e-13	6.26755e-13
	2.49883e-06	1.68363e-13	3.66379e-13
	2.49891e-06	-6.96375e-14	4.32912e-13
	2.49898e-06	-1.16751e-13	1.92105e-13
	2.49906e-06	4.31345e-14	2.7428e-13
	2.49914e-06	1.52776e-13	3.14824e-13
	2.49922e-06	1.58483e-13	4.03846e-13
	2.4993e-06	1.50824e-13	1.47449e-13
	2.49938e-06	-2.89896e-13	5.43648e-13
	2.49945e-06	-1.76715e-13	4.79771e-13
	2.49953e-06	-1.13157e-13	-3.57646e-14
	2.49961e-06	-1.45958e-13	2.70979e-13
	2.49969e-06	8.28826e-14	2.901e-13
	2.49977e-06	-2.31096e-13	4.9234e-13
	2.49984e-06	6.06973e-14	2.08516e-13
	2.49992e-06	1.49287e-13	6.01998e-13
	2.5e-06	1.61972e-13	3.65399e-14
	2.50008e-06	-1.13104e-13	3.58929e-13
	2.50016e-06	-8.13029e-14	4.30937e-13
	2.50023e-06	2.83998e-14	4.37177e-13
	2.50031e-06	-2.09437e-13	2.59169e-13
	2.50039e-06	-3.80297e-14	2.51309e-13
	2.50047e-06	-1.33121e-16	2.43059e-13
	2.50055e-06	-1.43075e-13	7.27249e-13
	2.50062e-06	-7.93185e-14	6.45539e-13
	2.5007e-06	2.92519e-13	3.37518e-13
	2.50078e-06	1.36915e-13	5.75402e-13
	2.50086e-06	-1.50655e-13	5.59761e-13
	2.50094e-06	8.72558e-14	3.64685e-13
	2.50102e-06	-4.0474e-16	4.51885e-13
	2.50109e-06	3.94542e-13	6.69686e-13
	2.50117e-06	1.92622e-13	4.23419e-13
	2.50125e-06	-8.42257e-14	5.44304e-13
	2.50133e-06	1.72071e-13	4.97881e-13
	2.50141e-06	8.75024e-14	2.80692e-13
	2.50148e-06	1.143e-13	7.4038e-14
	2.50156e-06	2.58553e-13	4.00051e-13
	2.50164e-06	2.77718e-15	3.43034e-13
	2.50172e-06	-1.33762e-13	3.2326e-13
	2.5018e-06	3.82604e-14	4.38297e-13
	2.50188e-06	-2.76277e-13	4.56504e-13
	2.50195e-06	-1.34305e-13	6.77701e-13
	2.50203e-06	-5.13276e-14	4.17253e-13
	2.50211e-06	3.64544e-14	2.40625e-13
	2.50219e-06	-2.10956e-13	3.57309e-13
	2.50227e-06	-7.47197e-14	6.60452e-13
	2.50234e-06	-1.57164e-13	6.88908e-13
	2.50242e-06	2.36453e-13	2.48413e-13
	2.5025e-06	-3.51272e-14	5.06495e-13
	2.50258e-06	-2.45753e-13	2.73899e-13
	2.50266e-06	-1.40098e-14	1.64614e-13
	2.50273e-06	2.33225e-13	6.59972e-13
	2.50281e-06	-3.33995e-13	7.41613e-13
	2.50289e-06	7.08426e-14	5.10558e-13
	2.50297e-06	1.15018e-13	5.22382e-13
	2.50305e-06	-1.76605e-13	2.74104e-13
	2.50312e-06	9.80902e-14	6.18333e-13
	2.5032e-06	7.43465e-14	3.94308e-13
	2.50328e-06	-1.31629e-14	6.44982e-13
	2.50336e-06	2.34823e-13	6.51926e-13
	2.50344e-06	9.26401e-14	6.87144e-13
	2.50352e-06	6.9201e-15	1.68423e-13
	2.50359e-06	3.24357e-13	4.28391e-13
	2.50367e-06	1.08906e-13	4.7978e-13
	2.50375e-06	-7.39429e-14	5.83011e-13
	2.50383e-06	1.29306e-13	3.41773e-13
	2.50391e-06	-1.27376e-13	3.54875e-13
	2.50398e-06	-8.30176e-14	7.0735e-13
	2.50406e-06	-5.64503e-14	8.63677e-13
	2.50414e-06	-3.60986e-14	5.65817e-13
	2.50422e-06	-1.31245e-13	5.11613e-13
	2.5043e-06	1.65363e-13	4.33983e-13
	2.50438e-06	-3.27389e-13	4.25476e-13
	2.50445e-06	-2.48225e-14	1.95979e-13
	2.50453e-06	-1.95881e-14	1.99114e-13
	2.50461e-06	-2.26684e-13	4.47521e-13
	2.50469e-06	6.41949e-14	5.47701e-13
	2.50477e-06	-5.85163e-14	5.06845e-13
	2.50484e-06	3.75926e-14	3.3427e-13
	2.50492e-06	3.10759e-14	-1.65303e-13
	2.505e-06	-1.3975e-13	1.77501e-13
	2.50508e-06	1.81825e-14	6.42698e-13
	2.50516e-06	1.72412e-13	3.67537e-13
	2.50523e-06	4.0813e-13	3.10018e-13
	2.50531e-06	-7.58121e-14	1.94674e-13
	2.50539e-06	4.47119e-14	4.5953e-13
	2.50547e-06	1.81431e-14	6.46809e-13
	2.50555e-06	4.15475e-14	4.05636e-13
	2.50562e-06	1.27092e-13	5.89717e-13
	2.5057e-06	2.46165e-13	4.1687e-13
	2.50578e-06	1.54787e-13	6.81904e-13
	2.50586e-06	3.09062e-13	7.8573e-13
	2.50594e-06	6.00669e-14	5.821e-13
	2.50602e-06	4.97198e-13	4.43028e-13
	2.50609e-06	1.08894e-13	4.53413e-13
	2.50617e-06	2.77431e-13	5.25616e-13
	2.50625e-06	2.27333e-13	8.66185e-13
	2.50633e-06	6.38403e-14	8.13296e-13
	2.50641e-06	1.78784e-13	4.69383e-13
	2.50648e-06	-2.32624e-15	3.234e-13
	2.50656e-06	-4.05816e-14	5.17829e-13
	2.50664e-06	-1.34525e-14	4.82373e-13
	2.50672e-06	-1.84035e-15	6.64652e-13
	2.5068e-06	-1.0559e-13	8.16995e-13
	2.50688e-06	-1.38306e-13	3.56779e-13
	2.50695e-06	-1.10535e-13	2.35407e-13
	2.50703e-06	1.48124e-13	7.71501e-15
	2.50711e-06	8.50189e-14	7.30118e-13
	2.50719e-06	3.23792e-13	1.7086e-13
	2.50727e-06	-1.26186e-14	5.58734e-13
	2.50734e-06	7.6633e-15	-2.27189e-14
	2.50742e-06	2.16269e-15	3.25923e-13
	2.5075e-06	8.2296e-14	3.8156e-13
	2.50758e-06	-6.68469e-14	8.46885e-14
	2.50766e-06	2.58208e-13	6.22178e-13
	2.50773e-06	1.50997e-13	3.00663e-13
	2.50781e-06	3.51112e-13	5.38504e-13
	2.50789e-06	8.25869e-14	4.31284e-13
	2.50797e-06	4.53769e-15	5.55922e-13
	2.50805e-06	2.26223e-13	2.3669e-13
	2.50812e-06	1.03308e-13	-7.11739e-15
	2.5082e-06	2.46524e-13	5.22277e-13
	2.50828e-06	1.22415e-13	4.31143e-13
	2.50836e-06	1.2049e-13	5.40706e-13
	2.50844e-06	7.86977e-14	3.20389e-13
	2.50852e-06	7.53059e-14	1.6751e-13
	2.50859e-06	1.13298e-13	4.62029e-13
	2.50867e-06	2.75289e-13	4.17516e-13
	2.50875e-06	-3.24263e-14	4.44825e-13
	2.50883e-06	1.2612e-13	4.68021e-13
	2.50891e-06	-2.14915e-13	6.5946e-13
	2.50898e-06	2.59884e-13	3.98322e-13
	2.50906e-06	-5.56491e-14	5.38526e-13
	2.50914e-06	-1.46933e-13	3.94164e-13
	2.50922e-06	4.72594e-15	3.76995e-13
	2.5093e-06	1.3997e-13	5.40415e-13
	2.50938e-06	-1.49933e-13	2.19092e-13
	2.50945e-06	1.60989e-14	4.83763e-13
	2.50953e-06	-7.7954e-15	4.16906e-13
	2.50961e-06	-6.58226e-14	1.67586e-13
	2.50969e-06	-2.41747e-13	2.42652e-13
	2.50977e-06	-1.30154e-13	2.3974e-13
	2.50984e-06	-2.77817e-14	3.16668e-13
	2.50992e-06	-4.09289e-13	2.57216e-13
	2.51e-06	-6.39709e-14	2.55181e-13
	2.51008e-06	7.5686e-14	4.56206e-13
	2.51016e-06	5.83258e-14	7.14925e-13
	2.51023e-06	-6.71839e-14	6.4385e-13
	2.51031e-06	1.16835e-13	6.83607e-13
	2.51039e-06	2.10533e-13	3.76086e-13
	2.51047e-06	2.37384e-13	6.01659e-13
	2.51055e-06	4.98414e-13	5.873e-14
	2.51063e-06	3.5058e-14	4.61324e-13
	2.5107e-06	3.44266e-13	3.84152e-13
	2.51078e-06	-1.18681e-14	5.84684e-13
	2.51086e-06	1.77757e-13	4.60724e-13
	2.51094e-06	2.78366e-13	7.4677e-13
	2.51102e-06	-1.51909e-13	3.37737e-13
	2.51109e-06	2.12926e-13	5.86373e-13
	2.51117e-06	2.70022e-13	6.42467e-13
	2.51125e-06	2.8249e-13	3.02423e-13
	2.51133e-06	-8.52851e-14	5.90982e-13
	2.51141e-06	1.74597e-13	5.8712e-13
	2.51148e-06	1.10325e-13	5.74934e-13
	2.51156e-06	1.68455e-13	6.71118e-13
	2.51164e-06	2.78001e-13	5.45515e-13
	2.51172e-06	4.12915e-14	4.54512e-13
	2.5118e-06	1.41866e-13	2.38187e-13
	2.51187e-06	2.05725e-13	4.81784e-13
	2.51195e-06	1.33203e-13	7.13816e-13
	2.51203e-06	4.32416e-14	3.64768e-13
	2.51211e-06	1.73524e-13	3.9461e-13
	2.51219e-06	-1.69776e-13	5.32209e-13
	2.51227e-06	-1.12305e-13	8.4647e-13
	2.51234e-06	-6.40453e-14	5.15198e-13
	2.51242e-06	2.35944e-13	6.99986e-13
	2.5125e-06	-4.74763e-14	6.57442e-13
	2.51258e-06	7.73057e-14	5.27017e-13
	2.51266e-06	-3.22715e-14	7.38384e-13
	2.51273e-06	8.32766e-14	6.33611e-13
	2.51281e-06	1.73946e-14	3.28443e-13
	2.51289e-06	-1.06986e-13	3.15916e-13
	2.51297e-06	-9.18295e-14	2.97218e-13
	2.51305e-06	7.38445e-14	7.85769e-13
	2.51313e-06	9.76788e-14	5.82188e-13
	2.5132e-06	3.79558e-13	3.35119e-13
	2.51328e-06	1.16455e-13	4.28163e-13
	2.51336e-06	2.88986e-13	1.96955e-13
	2.51344e-06	-8.45803e-14	4.18349e-13
	2.51352e-06	9.80794e-15	5.92856e-13
	2.51359e-06	2.14e-14	2.77419e-13
	2.51367e-06	-2.89177e-13	2.85226e-13
	2.51375e-06	-2.06127e-13	5.17177e-13
	2.51383e-06	1.66918e-13	3.60977e-13
	2.51391e-06	-3.85633e-13	2.93766e-13
	2.51398e-06	2.27342e-13	7.08143e-13
	2.51406e-06	2.29716e-14	6.34385e-13
	2.51414e-06	4.64059e-14	2.38555e-13
	2.51422e-06	1.80025e-13	1.04585e-14
	2.5143e-06	-2.71832e-13	5.35385e-13
	2.51437e-06	2.92072e-13	5.83216e-13
	2.51445e-06	2.42804e-14	4.26071e-13
	2.51453e-06	1.21357e-13	3.26252e-13
	2.51461e-06	1.42821e-14	6.83217e-13
	2.51469e-06	-2.50292e-13	2.78784e-13
	2.51477e-06	3.35147e-13	4.75097e-13
	2.51484e-06	4.46404e-14	8.8662e-13
	2.51492e-06	2.45656e-13	7.59335e-13
	2.515e-06	-6.62064e-15	3.22901e-13
	2.51508e-06	-9.96259e-14	5.23931e-13
	2.51516e-06	1.27186e-13	5.11032e-13
	2.51523e-06	-1.86822e-13	3.61271e-13
	2.51531e-06	7.16761e-14	1.72752e-13
	2.51539e-06	7.97211e-14	5.99014e-13
	2.51547e-06	5.9813e-14	8.76998e-13
	2.51555e-06	2.07153e-13	5.99374e-13
	2.51563e-06	2.72137e-13	5.71204e-13
	2.5157e-06	-4.10063e-14	6.17155e-13
	2.51578e-06	5.09e-14	2.85599e-13
	2.51586e-06	-5.50582e-14	4.82393e-13
	2.51594e-06	-5.83106e-14	3.19518e-13
	2.51602e-06	2.5248e-13	5.90438e-13
	2.51609e-06	-2.73874e-13	4.61691e-13
	2.51617e-06	1.67088e-13	3.7118e-13
	2.51625e-06	-1.75979e-13	2.1383e-13
	2.51633e-06	1.14694e-13	3.30689e-13
	2.51641e-06	-1.51312e-13	4.9159e-13
	2.51648e-06	-4.35584e-14	4.0783e-13
	2.51656e-06	-1.35452e-13	6.0995e-13
	2.51664e-06	-3.11441e-13	1.96735e-13
	2.51672e-06	-1.16655e-13	4.22779e-13
	2.5168e-06	-5.95127e-14	2.49874e-13
	2.51687e-06	-1.93812e-14	3.00869e-13
	2.51695e-06	-1.3216e-13	7.5261e-13
	2.51703e-06	1.43187e-13	4.13544e-13
	2.51711e-06	2.48004e-13	7.8021e-13
	2.51719e-06	3.35191e-13	5.04394e-13
	2.51727e-06	-1.26161e-13	3.92303e-13
	2.51734e-06	1.38657e-13	4.29399e-14
	2.51742e-06	3.06327e-14	3.65343e-13
	2.5175e-06	-1.22621e-13	1.97625e-13
	2.51758e-06	1.24697e-13	6.51664e-13
	2.51766e-06	3.13234e-13	-3.11827e-14
	2.51773e-06	3.992e-13	5.37939e-13
	2.51781e-06	4.74857e-13	3.49534e-13
	2.51789e-06	2.48153e-13	5.76666e-13
	2.51797e-06	8.1241e-14	4.20516e-13
	2.51805e-06	2.275e-13	2.72893e-13
	2.51813e-06	1.12808e-13	4.22398e-13
	2.5182e-06	4.09677e-14	4.83719e-13
	2.51828e-06	-2.9195e-14	6.50529e-13
	2.51836e-06	2.91192e-13	6.40891e-13
	2.51844e-06	-8.3191e-15	6.81322e-13
	2.51852e-06	2.02865e-13	3.43719e-13
	2.51859e-06	1.64576e-13	1.20702e-13
	2.51867e-06	-2.00173e-13	5.26353e-13
	2.51875e-06	2.12904e-13	2.16702e-13
	2.51883e-06	-2.95196e-14	1.71727e-13
	2.51891e-06	2.261e-13	4.72249e-13
	2.51898e-06	-8.85315e-15	2.5758e-13
	2.51906e-06	3.52769e-14	3.53872e-13
	2.51914e-06	-1.24857e-13	-2.20892e-14
	2.51922e-06	9.0714e-14	4.30633e-13
	2.5193e-06	-6.14744e-14	2.08545e-13
	2.51937e-06	-3.15627e-13	6.94857e-13
	2.51945e-06	-2.85545e-13	4.97942e-13
	2.51953e-06	-1.26231e-13	1.8449e-13
	2.51961e-06	-2.61897e-13	1.16137e-13
	2.51969e-06	-2.48047e-13	3.39413e-13
	2.51977e-06	-2.37604e-13	1.17592e-13
	2.51984e-06	-1.03109e-14	6.30857e-13
	2.51992e-06	2.60639e-14	2.39205e-13
	2.52e-06	-1.79015e-14	4.24259e-13
	2.52008e-06	-6.9828e-14	3.37921e-13
	2.52016e-06	2.42983e-13	1.84846e-13
	2.52023e-06	1.40657e-13	6.72177e-14
	2.52031e-06	2.45517e-13	9.08564e-14
	2.52039e-06	3.51267e-14	2.93525e-13
	2.52047e-06	2.04613e-13	1.1608e-13
	2.52055e-06	1.5465e-14	5.52282e-13
	2.52063e-06	-3.6417e-13	3.44119e-13
	2.5207e-06	-1.09379e-13	-1.48184e-13
	2.52078e-06	3.94716e-14	-4.38706e-14
	2.52086e-06	1.52805e-13	-1.19095e-13
	2.52094e-06	-2.78497e-13	-9.84767e-14
	2.52102e-06	9.373e-14	4.29568e-14
	2.52109e-06	1.21628e-13	6.18407e-13
	2.52117e-06	-4.05532e-14	6.1247e-13
	2.52125e-06	2.96612e-13	4.29945e-13
	2.52133e-06	4.51888e-13	3.6268e-13
	2.52141e-06	7.23874e-14	2.0363e-13
	2.52148e-06	2.54456e-13	1.38423e-13
	2.52156e-06	-2.86397e-14	1.9509e-13
	2.52164e-06	1.04403e-13	1.059e-13
	2.52172e-06	1.36232e-13	2.75243e-13
	2.5218e-06	1.48796e-13	5.70755e-14
	2.52187e-06	2.33868e-13	-8.2818e-15
	2.52195e-06	-1.93023e-14	2.16326e-13
	2.52203e-06	3.81466e-13	5.13534e-13
	2.52211e-06	-2.06744e-13	3.42701e-13
	2.52219e-06	2.80626e-14	4.56141e-13
	2.52227e-06	-9.7256e-14	5.84272e-13
	2.52234e-06	2.25849e-13	7.91246e-13
	2.52242e-06	-1.6418e-13	4.58165e-13
	2.5225e-06	4.85608e-13	3.27336e-13
	2.52258e-06	-4.61762e-14	5.21117e-13
	2.52266e-06	1.97788e-13	1.36008e-13
	2.52273e-06	2.14226e-13	1.96793e-13
	2.52281e-06	9.98719e-14	2.94202e-13
	2.52289e-06	2.48772e-13	3.97047e-13
	2.52297e-06	4.92938e-14	7.27685e-14
	2.52305e-06	5.86023e-14	8.03579e-14
	2.52313e-06	-8.34543e-15	-5.58876e-14
	2.5232e-06	-1.29082e-13	-2.56261e-13
	2.52328e-06	7.40112e-14	2.33807e-13
	2.52336e-06	-1.23821e-13	2.80211e-13
	2.52344e-06	-7.40348e-14	2.58889e-13
	2.52352e-06	-2.2532e-13	1.24588e-13
	2.52359e-06	1.99816e-13	3.28964e-13
	2.52367e-06	1.71872e-13	3.44448e-13
	2.52375e-06	-1.57331e-13	1.72143e-13
	2.52383e-06	1.35818e-14	4.48419e-13
	2.52391e-06	2.71418e-13	4.06347e-13
	2.52398e-06	-2.14659e-13	5.42391e-13
	2.52406e-06	2.50071e-14	1.4632e-13
	2.52414e-06	9.89262e-14	4.88096e-13
	2.52422e-06	-2.83245e-14	4.33741e-13
	2.5243e-06	-6.7531e-14	1.31308e-14
	2.52437e-06	1.52402e-13	3.16282e-13
	2.52445e-06	2.35698e-13	1.27825e-13
	2.52453e-06	2.73977e-13	-2.79508e-13
	2.52461e-06	-7.56107e-14	4.23764e-13
	2.52469e-06	-2.15127e-13	1.88217e-13
	2.52477e-06	-1.86005e-14	2.3598e-14
	2.52484e-06	1.24539e-13	2.8993e-14
	2.52492e-06	3.95234e-13	1.21099e-13
	2.525e-06	-4.57079e-16	2.1594e-13
	2.52508e-06	-2.78002e-13	-1.29198e-13
	2.52516e-06	2.14026e-13	-2.63419e-13
	2.52523e-06	-3.12137e-14	-2.24721e-13
	2.52531e-06	1.37711e-13	1.9407e-13
	2.52539e-06	4.99915e-14	-8.4515e-14
	2.52547e-06	2.57678e-13	-1.37537e-14
	2.52555e-06	2.27944e-14	2.61294e-13
	2.52563e-06	3.65514e-13	-1.23512e-13
	2.5257e-06	2.15282e-13	1.33209e-13
	2.52578e-06	1.51763e-13	1.74137e-13
	2.52586e-06	-5.23529e-14	2.12679e-13
	2.52594e-06	-1.09913e-13	2.44653e-13
	2.52602e-06	2.34269e-15	3.22412e-13
	2.52609e-06	-9.54628e-14	3.69207e-13
	2.52617e-06	-7.50971e-14	5.15474e-13
	2.52625e-06	7.93032e-15	5.89748e-14
	2.52633e-06	-7.46783e-14	2.26674e-14
	2.52641e-06	-8.90008e-14	1.60593e-13
	2.52648e-06	-3.67225e-13	-8.68014e-15
	2.52656e-06	-7.18023e-14	4.34953e-13
	2.52664e-06	1.42884e-13	1.71859e-13
	2.52672e-06	1.18844e-13	2.73063e-13
	2.5268e-06	2.15479e-13	3.40634e-13
	2.52687e-06	-9.5229e-15	2.27332e-14
	2.52695e-06	-4.75463e-14	-2.34868e-13
	2.52703e-06	-1.68266e-13	1.79364e-13
	2.52711e-06	-9.77611e-14	6.77386e-14
	2.52719e-06	1.90102e-13	4.11104e-15
	2.52727e-06	1.67132e-13	-4.79302e-14
	2.52734e-06	2.74829e-13	-3.09444e-14
	2.52742e-06	2.5647e-14	8.40532e-14
	2.5275e-06	-8.86427e-14	3.57339e-13
	2.52758e-06	1.99671e-13	3.29704e-13
	2.52766e-06	-2.48638e-13	1.57864e-13
	2.52773e-06	7.07438e-14	1.25203e-14
	2.52781e-06	4.29156e-14	4.24959e-13
	2.52789e-06	-7.6247e-14	3.63188e-13
	2.52797e-06	1.96567e-13	1.70134e-13
	2.52805e-06	2.52792e-13	5.29781e-13
	2.52813e-06	1.20039e-13	3.94597e-14
	2.5282e-06	1.82482e-14	5.56255e-13
	2.52828e-06	-1.01e-13	6.52162e-13
	2.52836e-06	-1.36235e-13	3.23904e-13
	2.52844e-06	2.37026e-14	4.68069e-13
	2.52852e-06	-9.61676e-14	2.09028e-13
	2.52859e-06	3.12892e-13	4.22639e-13
	2.52867e-06	-1.31466e-13	5.08768e-13
	2.52875e-06	6.29166e-14	3.61993e-13
	2.52883e-06	1.63517e-13	6.79172e-13
	2.52891e-06	-2.34664e-13	3.17426e-13
	2.52898e-06	-1.69429e-14	1.28267e-13
	2.52906e-06	-1.23842e-13	5.60252e-13
	2.52914e-06	6.39171e-14	6.01827e-13
	2.52922e-06	-1.90267e-13	4.94392e-13
	2.5293e-06	-1.15149e-13	4.90844e-13
	2.52937e-06	-3.91532e-15	4.63149e-13
	2.52945e-06	-1.66283e-13	2.71146e-13
	2.52953e-06	3.79246e-13	3.92237e-13
	2.52961e-06	5.55317e-14	1.96333e-13
	2.52969e-06	1.16725e-13	6.89293e-13
	2.52977e-06	-2.30205e-13	6.59232e-13
	2.52984e-06	5.56018e-14	4.35951e-13
	2.52992e-06	-9.59745e-14	3.6177e-13
	2.53e-06	2.75648e-13	4.72889e-13
	2.53008e-06	1.74999e-13	4.11539e-14
	2.53016e-06	2.5719e-13	4.311e-13
	2.53023e-06	-2.28308e-13	4.5379e-13
	2.53031e-06	-9.41497e-14	1.73014e-13
	2.53039e-06	-2.72464e-13	4.18899e-13
	2.53047e-06	6.84936e-14	4.19255e-13
	2.53055e-06	1.45969e-13	5.02206e-13
	2.53063e-06	-3.41817e-14	5.44418e-13
	2.5307e-06	2.73792e-13	4.62584e-13
	2.53078e-06	5.1679e-13	2.32516e-13
	2.53086e-06	2.89398e-13	5.92449e-13
	2.53094e-06	3.07792e-13	2.77541e-13
	2.53102e-06	8.9688e-14	1.37728e-13
	2.53109e-06	3.98285e-13	5.0414e-13
	2.53117e-06	5.96011e-13	5.43088e-13
	2.53125e-06	2.06334e-13	3.21452e-13
	2.53133e-06	-3.86336e-14	2.33127e-13
	2.53141e-06	-1.26318e-13	1.13493e-13
	2.53148e-06	1.68612e-13	5.63334e-13
	2.53156e-06	1.02914e-13	1.77777e-13
	2.53164e-06	-5.24072e-14	4.71933e-13
	2.53172e-06	2.00542e-13	3.07003e-14
	2.5318e-06	7.06714e-14	5.51641e-13
	2.53187e-06	-1.04244e-13	2.81529e-13
	2.53195e-06	1.34962e-13	2.8613e-13
	2.53203e-06	2.92857e-13	2.71805e-13
	2.53211e-06	4.39331e-15	-9.83453e-14
	2.53219e-06	-9.8965e-14	3.06389e-13
	2.53227e-06	8.96572e-14	4.92235e-13
	2.53234e-06	1.14178e-13	3.53982e-13
	2.53242e-06	1.03539e-13	4.93973e-13
	2.5325e-06	2.57525e-13	3.93651e-13
	2.53258e-06	-4.31293e-14	-3.03358e-14
	2.53266e-06	1.88462e-13	2.15431e-13
	2.53273e-06	8.78205e-14	2.74398e-13
	2.53281e-06	-1.16029e-13	1.31598e-13
	2.53289e-06	-9.08353e-14	5.09158e-13
	2.53297e-06	-4.01964e-14	5.56496e-13
	2.53305e-06	-1.66243e-13	5.00512e-13
	2.53312e-06	4.66891e-14	9.19115e-14
	2.5332e-06	6.5762e-14	3.0424e-13
	2.53328e-06	2.1084e-13	6.67215e-13
	2.53336e-06	-4.61139e-15	2.97175e-13
	2.53344e-06	2.54193e-13	2.29143e-13
	2.53352e-06	3.35749e-13	3.80278e-13
	2.53359e-06	-6.28283e-14	2.6563e-13
	2.53367e-06	-1.87102e-14	1.55305e-13
	2.53375e-06	-1.72318e-14	4.39703e-13
	2.53383e-06	1.72049e-13	6.17444e-13
	2.53391e-06	1.07972e-13	3.32185e-13
	2.53398e-06	9.02238e-14	4.76072e-13
	2.53406e-06	1.22241e-13	4.64764e-13
	2.53414e-06	2.53047e-13	2.4635e-13
	2.53422e-06	3.69467e-13	2.98694e-13
	2.5343e-06	1.89431e-13	4.19294e-13
	2.53438e-06	3.51778e-13	2.73037e-13
	2.53445e-06	1.84485e-13	5.02407e-13
	2.53453e-06	2.5536e-13	3.47559e-13
	2.53461e-06	2.25994e-14	3.33618e-14
	2.53469e-06	2.36845e-13	4.50502e-13
	2.53477e-06	3.39633e-13	2.31217e-13
	2.53484e-06	1.57958e-13	2.01385e-13
	2.53492e-06	4.70001e-13	5.13012e-13
	2.535e-06	-4.09494e-14	6.27211e-13
	2.53508e-06	8.3865e-16	2.66037e-13
	2.53516e-06	-1.88292e-13	5.15807e-13
	2.53523e-06	1.63574e-13	3.53277e-13
	2.53531e-06	2.05376e-14	2.11948e-13
	2.53539e-06	2.39323e-13	4.45824e-13
	2.53547e-06	3.66569e-13	4.21983e-13
	2.53555e-06	6.68268e-14	-2.83387e-14
	2.53562e-06	6.4173e-14	4.73073e-13
	2.5357e-06	1.82507e-13	3.0547e-13
	2.53578e-06	4.46108e-14	5.61591e-13
	2.53586e-06	3.6178e-13	5.47728e-13
	2.53594e-06	2.83431e-13	3.53295e-13
	2.53602e-06	2.47245e-13	7.33756e-15
	2.53609e-06	-2.80313e-14	3.66445e-13
	2.53617e-06	2.07886e-13	2.58037e-13
	2.53625e-06	2.88767e-13	5.38307e-13
	2.53633e-06	1.54779e-13	5.86609e-13
	2.53641e-06	1.55458e-13	6.0694e-13
	2.53648e-06	7.85576e-14	5.69799e-13
	2.53656e-06	2.56303e-13	4.265e-13
	2.53664e-06	1.42485e-13	-2.54584e-13
	2.53672e-06	1.13597e-17	6.11338e-13
	2.5368e-06	4.77098e-13	4.26412e-13
	2.53688e-06	-1.58535e-13	2.49324e-13
	2.53695e-06	1.94085e-13	4.68447e-15
	2.53703e-06	1.16503e-13	1.82792e-13
	2.53711e-06	3.2447e-13	4.89314e-13
	2.53719e-06	-1.56832e-13	6.75461e-14
	2.53727e-06	3.58456e-13	-4.82594e-14
	2.53734e-06	-1.95761e-13	3.26093e-13
	2.53742e-06	3.00537e-13	8.46809e-14
	2.5375e-06	4.40013e-14	5.08295e-13
	2.53758e-06	2.12633e-13	2.5206e-13
	2.53766e-06	8.87356e-14	-2.80754e-14
	2.53773e-06	-2.0618e-13	2.56306e-13
	2.53781e-06	2.01409e-13	7.53118e-14
	2.53789e-06	-2.96164e-14	3.52413e-13
	2.53797e-06	1.59603e-13	3.43235e-13
	2.53805e-06	2.25147e-13	1.09302e-13
	2.53812e-06	-2.40039e-14	1.84076e-13
	2.5382e-06	5.55711e-14	1.59142e-13
	2.53828e-06	5.55126e-14	8.05023e-13
	2.53836e-06	2.5629e-13	6.41972e-13
	2.53844e-06	1.20262e-13	2.41764e-13
	2.53852e-06	8.45926e-14	4.04648e-13
	2.53859e-06	9.67245e-14	2.65188e-13
	2.53867e-06	-2.12997e-14	3.9577e-13
	2.53875e-06	-1.77603e-13	1.72204e-13
	2.53883e-06	8.3211e-14	3.46619e-13
	2.53891e-06	7.93963e-14	1.37715e-13
	2.53898e-06	2.17597e-13	5.91547e-13
	2.53906e-06	-7.62761e-14	1.82233e-13
	2.53914e-06	-4.33267e-15	3.55916e-13
	2.53922e-06	4.88341e-14	8.62431e-15
	2.5393e-06	1.91446e-13	4.0629e-13
	2.53938e-06	-1.63954e-13	5.21853e-14
	2.53945e-06	4.80374e-14	1.32733e-14
	2.53953e-06	-1.36474e-13	3.60221e-13
	2.53961e-06	-6.93388e-16	-1.08466e-13
	2.53969e-06	2.55441e-13	1.07548e-13
	2.53977e-06	-6.65434e-14	6.29147e-13
	2.53984e-06	1.41564e-13	2.81831e-13
	2.53992e-06	-1.48245e-13	4.37033e-13
	2.54e-06	-1.01596e-13	4.01443e-13
	2.54008e-06	8.02998e-14	3.20629e-13
	2.54016e-06	1.5081e-13	2.51423e-13
	2.54023e-06	1.64458e-13	4.53111e-13
	2.54031e-06	3.32516e-13	5.32354e-13
	2.54039e-06	1.67264e-13	1.21055e-13
	2.54047e-06	1.24622e-13	2.76456e-13
	2.54055e-06	1.34769e-13	1.46791e-13
	2.54062e-06	1.0769e-13	2.77257e-13
	2.5407e-06	-6.06132e-14	9.54835e-14
	2.54078e-06	1.29117e-13	3.36561e-13
	2.54086e-06	-3.18091e-14	2.21789e-13
	2.54094e-06	1.63333e-13	5.70648e-13
	2.54102e-06	-6.76187e-14	-8.2864e-15
	2.54109e-06	-1.28741e-13	7.28997e-13
	2.54117e-06	1.16042e-13	3.90095e-13
	2.54125e-06	-1.23509e-14	5.1156e-13
	2.54133e-06	-7.23845e-14	1.21832e-13
	2.54141e-06	-9.73394e-14	3.55003e-13
	2.54148e-06	-1.40455e-13	4.61937e-13
	2.54156e-06	2.60008e-14	3.6011e-13
	2.54164e-06	-1.27438e-13	2.75948e-13
	2.54172e-06	-4.15184e-14	3.65582e-13
	2.5418e-06	-4.77595e-14	5.05415e-13
	2.54188e-06	4.61682e-14	2.16531e-13
	2.54195e-06	-8.72506e-14	4.72911e-13
	2.54203e-06	-1.71159e-13	1.30372e-13
	2.54211e-06	1.22491e-13	-1.12445e-13
	2.54219e-06	2.41249e-13	1.91842e-13
	2.54227e-06	2.69215e-13	-1.05819e-15
	2.54234e-06	1.42111e-13	9.51596e-14
	2.54242e-06	2.94832e-13	-7.61982e-14
	2.5425e-06	5.23376e-15	2.66593e-13
	2.54258e-06	8.97467e-14	9.87626e-15
	2.54266e-06	1.41835e-13	2.42909e-13
	2.54273e-06	2.56023e-13	2.6429e-13
	2.54281e-06	7.24247e-14	3.40766e-13
	2.54289e-06	-1.9527e-13	2.52604e-13
	2.54297e-06	1.99207e-13	-2.75925e-13
	2.54305e-06	6.54268e-14	2.66635e-13
	2.54312e-06	-7.67051e-14	3.86993e-13
	2.5432e-06	1.77553e-15	3.63656e-13
	2.54328e-06	-2.07071e-14	-3.6515e-14
	2.54336e-06	1.47924e-13	6.14875e-13
	2.54344e-06	1.46169e-13	5.46279e-14
	2.54352e-06	-2.33786e-13	1.39545e-13
	2.54359e-06	5.20341e-14	-3.68234e-14
	2.54367e-06	2.81398e-14	1.15486e-13
	2.54375e-06	-1.6295e-14	3.1053e-13
	2.54383e-06	-5.57787e-16	-3.7051e-14
	2.54391e-06	2.12736e-13	2.86713e-13
	2.54398e-06	-4.55007e-15	5.88662e-13
	2.54406e-06	-2.62408e-14	3.23838e-13
	2.54414e-06	8.49569e-14	2.77659e-13
	2.54422e-06	5.54151e-13	2.68996e-13
	2.5443e-06	8.43511e-14	3.65733e-13
	2.54438e-06	6.66376e-14	-6.6026e-14
	2.54445e-06	-2.55754e-14	-1.02395e-13
	2.54453e-06	-2.57235e-14	3.01442e-13
	2.54461e-06	1.92947e-13	2.38222e-13
	2.54469e-06	8.3119e-14	5.60357e-13
	2.54477e-06	-1.10962e-13	6.12922e-13
	2.54484e-06	-2.45459e-13	3.25664e-13
	2.54492e-06	-2.44951e-13	6.96738e-13
	2.545e-06	2.55248e-13	5.29771e-13
	2.54508e-06	5.83815e-14	5.16161e-13
	2.54516e-06	2.15659e-13	3.84315e-13
	2.54523e-06	1.13652e-13	3.57186e-13
	2.54531e-06	2.32835e-13	3.59655e-13
	2.54539e-06	2.36905e-13	4.29563e-13
	2.54547e-06	-2.51851e-13	1.7825e-13
	2.54555e-06	1.27616e-13	7.11415e-14
	2.54562e-06	-2.85127e-14	1.23622e-13
	2.5457e-06	1.95965e-14	5.07704e-13
	2.54578e-06	1.97603e-13	2.63264e-13
	2.54586e-06	1.54981e-13	2.72289e-14
	2.54594e-06	2.64875e-13	5.76835e-14
	2.54602e-06	-3.55895e-14	3.14275e-13
	2.54609e-06	1.59962e-13	4.58251e-13
	2.54617e-06	3.5696e-13	2.09932e-13
	2.54625e-06	-6.92501e-14	-7.46147e-14
	2.54633e-06	8.1136e-14	3.74416e-13
	2.54641e-06	1.25215e-13	6.0044e-13
	2.54648e-06	1.2109e-13	1.0194e-13
	2.54656e-06	4.11382e-13	-6.5041e-14
	2.54664e-06	1.9709e-13	2.19245e-13
	2.54672e-06	4.54765e-14	3.44728e-13
	2.5468e-06	4.03634e-13	2.77624e-13
	2.54688e-06	1.94064e-13	1.39894e-13
	2.54695e-06	-7.27171e-14	1.19766e-13
	2.54703e-06	-2.58943e-13	4.26496e-13
	2.54711e-06	-2.57336e-13	3.28027e-13
	2.54719e-06	5.93665e-14	2.3806e-13
	2.54727e-06	3.76678e-14	1.83744e-13
	2.54734e-06	-4.26347e-14	8.1598e-14
	2.54742e-06	4.00334e-14	8.14638e-14
	2.5475e-06	7.16674e-14	-1.27797e-13
	2.54758e-06	2.02188e-13	1.89649e-13
	2.54766e-06	6.60676e-14	1.22749e-13
	2.54773e-06	-9.37338e-14	4.19987e-14
	2.54781e-06	-4.0424e-14	6.26477e-15
	2.54789e-06	-2.53505e-14	1.28674e-14
	2.54797e-06	-1.08241e-13	3.7337e-13
	2.54805e-06	-1.75275e-13	-9.99547e-14
	2.54812e-06	-3.65762e-14	3.8937e-13
	2.5482e-06	1.90934e-13	1.93956e-13
	2.54828e-06	5.41389e-14	5.05278e-13
	2.54836e-06	-4.40998e-15	1.7635e-13
	2.54844e-06	-8.21727e-14	1.01962e-13
	2.54852e-06	-3.32329e-15	2.20092e-14
	2.54859e-06	3.29522e-13	-1.24738e-13
	2.54867e-06	3.28705e-13	3.98587e-13
	2.54875e-06	-1.47541e-14	2.82313e-13
	2.54883e-06	-8.48561e-14	1.46267e-13
	2.54891e-06	1.04362e-15	1.84069e-13
	2.54898e-06	1.39883e-13	4.93748e-14
	2.54906e-06	1.66511e-13	3.02979e-15
	2.54914e-06	5.71014e-14	9.01976e-14
	2.54922e-06	2.38811e-13	2.46243e-14
	2.5493e-06	1.74339e-13	4.11399e-14
	2.54938e-06	2.85585e-13	3.30663e-13
	2.54945e-06	1.81447e-13	1.47533e-13
	2.54953e-06	3.41305e-14	2.21119e-13
	2.54961e-06	1.72846e-13	1.46018e-13
	2.54969e-06	4.01069e-13	-2.15729e-13
	2.54977e-06	-1.32318e-13	5.69447e-13
	2.54984e-06	-3.94784e-14	-1.01397e-13
	2.54992e-06	7.84183e-15	1.41213e-13
	2.55e-06	8.72864e-14	2.10013e-13
	2.55008e-06	1.04967e-13	3.86174e-13
	2.55016e-06	1.41309e-13	1.71701e-13
	2.55023e-06	-3.97806e-14	3.12719e-13
	2.55031e-06	-6.25437e-14	3.43213e-13
	2.55039e-06	1.54672e-13	4.60447e-13
	2.55047e-06	7.40969e-14	3.74416e-13
	2.55055e-06	-4.0342e-15	-3.81081e-14
	2.55062e-06	2.3899e-13	-1.34604e-14
	2.5507e-06	2.80113e-13	1.75579e-13
	2.55078e-06	-4.5714e-13	4.22199e-13
	2.55086e-06	9.98763e-14	1.98513e-13
	2.55094e-06	-5.36704e-14	2.63866e-13
	2.55102e-06	-7.43028e-14	4.05386e-13
	2.55109e-06	3.97156e-14	2.7154e-13
	2.55117e-06	1.6711e-13	5.88704e-14
	2.55125e-06	1.91166e-13	2.25912e-13
	2.55133e-06	-7.71166e-14	3.27218e-13
	2.55141e-06	2.06434e-13	2.90655e-13
	2.55148e-06	6.82091e-14	2.51053e-13
	2.55156e-06	5.2393e-14	2.18313e-13
	2.55164e-06	2.73059e-13	1.39922e-13
	2.55172e-06	1.45885e-14	3.35539e-13
	2.5518e-06	7.81101e-15	5.0218e-13
	2.55188e-06	2.80327e-13	2.64592e-13
	2.55195e-06	1.17723e-13	-6.5702e-14
	2.55203e-06	-6.05745e-15	2.45981e-13
	2.55211e-06	-2.09603e-13	-1.80512e-13
	2.55219e-06	-8.98553e-14	9.3286e-14
	2.55227e-06	-6.52268e-14	4.31793e-13
	2.55234e-06	-7.77076e-14	6.32617e-13
	2.55242e-06	2.5331e-14	-4.0184e-14
	2.5525e-06	1.16769e-13	4.19899e-13
	2.55258e-06	-8.9632e-14	1.04926e-13
	2.55266e-06	-9.20855e-15	1.05941e-14
	2.55273e-06	2.91407e-13	1.8053e-13
	2.55281e-06	2.27048e-13	1.82439e-13
	2.55289e-06	1.23995e-13	1.10601e-13
	2.55297e-06	3.54301e-14	1.86309e-13
	2.55305e-06	2.8038e-13	1.06159e-13
	2.55312e-06	2.20114e-13	-2.37897e-13
	2.5532e-06	5.69683e-13	1.89167e-13
	2.55328e-06	3.06783e-13	3.09333e-13
	2.55336e-06	9.985e-14	4.12094e-13
	2.55344e-06	1.17837e-13	-5.50296e-14
	2.55352e-06	2.43857e-13	3.80866e-13
	2.55359e-06	-5.43665e-14	8.14263e-13
	2.55367e-06	1.6984e-13	2.24415e-13
	2.55375e-06	-6.57349e-14	-1.37012e-13
	2.55383e-06	-9.53753e-14	3.11121e-13
	2.55391e-06	-1.34578e-13	3.42714e-13
	2.55398e-06	1.33268e-13	4.71064e-13
	2.55406e-06	1.8628e-13	4.05519e-13
	2.55414e-06	2.62785e-13	4.56023e-13
	2.55422e-06	9.20667e-14	-6.58727e-14
	2.5543e-06	4.32626e-13	5.87515e-13
	2.55438e-06	1.6738e-14	1.03564e-13
	2.55445e-06	2.36679e-13	3.14172e-13
	2.55453e-06	6.62695e-14	2.52942e-13
	2.55461e-06	-1.61039e-13	5.49015e-13
	2.55469e-06	1.11275e-13	2.33135e-13
	2.55477e-06	-1.07609e-13	1.32009e-13
	2.55484e-06	3.53375e-13	5.08282e-14
	2.55492e-06	2.09681e-13	1.22266e-13
	2.555e-06	3.5058e-14	2.4221e-13
	2.55508e-06	3.24527e-13	7.7575e-14
	2.55516e-06	3.63139e-13	1.87922e-13
	2.55523e-06	6.45714e-14	2.07282e-13
	2.55531e-06	-5.43184e-14	4.34765e-13
	2.55539e-06	1.10236e-14	-2.5917e-13
	2.55547e-06	1.22937e-13	1.80395e-13
	2.55555e-06	4.77796e-14	8.921e-14
	2.55563e-06	2.51633e-13	2.25278e-13
	2.5557e-06	-6.95766e-15	1.73478e-13
	2.55578e-06	-1.03137e-13	4.61826e-14
	2.55586e-06	-9.13086e-14	7.43574e-14
	2.55594e-06	-2.50151e-14	1.32299e-13
	2.55602e-06	1.29371e-13	6.20831e-14
	2.55609e-06	1.53065e-14	6.33654e-13
	2.55617e-06	-5.28466e-13	4.50581e-13
	2.55625e-06	1.2e-13	1.63213e-13
	2.55633e-06	2.63719e-13	2.71308e-13
	2.55641e-06	9.48491e-14	8.32765e-14
	2.55648e-06	1.00927e-13	-1.33033e-13
	2.55656e-06	-1.28548e-13	3.61734e-13
	2.55664e-06	3.28038e-13	3.88217e-13
	2.55672e-06	-1.29052e-13	1.73785e-13
	2.5568e-06	-1.31594e-13	3.12164e-13
	2.55687e-06	-5.05712e-14	1.63261e-13
	2.55695e-06	-1.15718e-13	1.36466e-13
	2.55703e-06	-2.29977e-13	1.49731e-13
	2.55711e-06	1.21274e-13	2.23295e-13
	2.55719e-06	3.12057e-14	-5.41146e-14
	2.55727e-06	2.46508e-14	-2.07198e-14
	2.55734e-06	1.1898e-13	6.8833e-14
	2.55742e-06	1.57894e-13	-8.4414e-14
	2.5575e-06	-3.89182e-14	3.12719e-13
	2.55758e-06	1.49281e-13	1.85175e-14
	2.55766e-06	-5.28285e-14	2.56058e-13
	2.55773e-06	-2.71186e-13	7.65594e-14
	2.55781e-06	4.55031e-13	8.32921e-14
	2.55789e-06	-2.57907e-13	3.89591e-13
	2.55797e-06	-4.75577e-15	1.06599e-14
	2.55805e-06	-9.13093e-14	2.33723e-13
	2.55813e-06	4.21452e-14	-3.37416e-14
	2.5582e-06	5.08945e-13	-2.32942e-13
	2.55828e-06	9.08993e-14	3.18791e-13
	2.55836e-06	2.57035e-13	5.84451e-14
	2.55844e-06	-1.62818e-14	2.78854e-13
	2.55852e-06	-3.25573e-13	1.3904e-13
	2.55859e-06	-4.19693e-14	2.677e-13
	2.55867e-06	-1.20749e-13	4.24705e-13
	2.55875e-06	3.05623e-14	1.53933e-13
	2.55883e-06	-7.52211e-14	5.28112e-14
	2.55891e-06	1.13778e-13	1.54985e-13
	2.55898e-06	3.92823e-14	-9.55613e-14
	2.55906e-06	1.20648e-13	-2.27584e-13
	2.55914e-06	-3.16747e-13	8.65768e-14
	2.55922e-06	-1.1869e-13	-1.74615e-13
	2.5593e-06	3.26769e-13	1.02223e-13
	2.55937e-06	-1.92679e-13	1.96819e-14
	2.55945e-06	1.47057e-13	3.06783e-14
	2.55953e-06	2.48412e-13	-8.46554e-14
	2.55961e-06	2.28147e-13	-3.16347e-13
	2.55969e-06	8.07919e-15	-7.82394e-14
	2.55977e-06	-1.63641e-13	9.53368e-14
	2.55984e-06	-2.46167e-14	1.17078e-13
	2.55992e-06	7.54508e-14	-1.70329e-15
	2.56e-06	-1.5006e-13	2.4678e-13
	2.56008e-06	-3.6795e-14	3.02948e-13
	2.56016e-06	-3.34829e-13	1.46628e-13
	2.56023e-06	-4.50204e-14	2.10574e-13
	2.56031e-06	5.49189e-14	4.25953e-13
	2.56039e-06	2.80872e-14	3.02741e-13
	2.56047e-06	-1.89142e-13	2.39514e-13
	2.56055e-06	-1.85993e-13	3.42416e-13
	2.56063e-06	-1.92631e-13	-4.91549e-14
	2.5607e-06	-3.2535e-13	3.42679e-13
	2.56078e-06	-3.65155e-13	-3.79633e-14
	2.56086e-06	-8.10126e-14	2.37631e-13
	2.56094e-06	-3.44311e-14	-4.53771e-14
	2.56102e-06	1.56735e-13	-1.44224e-13
	2.56109e-06	1.90723e-13	9.97823e-14
	2.56117e-06	-7.57204e-14	1.79373e-13
	2.56125e-06	-2.68449e-14	3.65884e-13
	2.56133e-06	-1.74332e-14	5.19519e-13
	2.56141e-06	2.64422e-13	4.83541e-13
	2.56148e-06	-2.08697e-13	5.48406e-13
	2.56156e-06	6.46064e-14	2.0849e-13
	2.56164e-06	-1.37479e-13	4.15699e-13
	2.56172e-06	-5.42264e-14	2.52931e-13
	2.5618e-06	-1.56421e-13	-1.61029e-14
	2.56187e-06	-1.65591e-13	5.482e-13
	2.56195e-06	-2.35991e-13	-6.43931e-14
	2.56203e-06	-4.85048e-13	4.29976e-13
	2.56211e-06	4.31608e-14	3.75659e-13
	2.56219e-06	-1.29564e-13	2.27682e-14
	2.56227e-06	2.04735e-13	2.61346e-13
	2.56234e-06	-1.24026e-13	5.36184e-13
	2.56242e-06	5.71935e-14	2.15536e-13
	2.5625e-06	7.80673e-14	5.54596e-14
	2.56258e-06	-1.18865e-13	-1.7584e-14
	2.56266e-06	1.41537e-13	3.85988e-14
	2.56273e-06	3.42208e-13	-7.62511e-15
	2.56281e-06	8.92082e-14	2.47126e-13
	2.56289e-06	6.76694e-14	9.84396e-14
	2.56297e-06	-1.1799e-13	1.06607e-13
	2.56305e-06	4.63664e-14	3.06156e-13
	2.56313e-06	-9.48019e-14	-5.29766e-14
	2.5632e-06	8.60476e-14	-2.70352e-14
	2.56328e-06	1.6582e-13	4.07615e-13
	2.56336e-06	7.11245e-14	1.47966e-13
	2.56344e-06	-7.10143e-14	4.86875e-14
	2.56352e-06	-7.57591e-15	3.19243e-13
	2.56359e-06	3.37818e-13	2.47454e-13
	2.56367e-06	8.46189e-14	4.7845e-13
	2.56375e-06	9.98773e-15	8.1121e-15
	2.56383e-06	1.13639e-13	5.42641e-13
	2.56391e-06	-1.71992e-13	4.8473e-13
	2.56398e-06	3.1941e-13	1.42853e-13
	2.56406e-06	1.85256e-13	1.23719e-13
	2.56414e-06	3.45562e-14	4.47514e-13
	2.56422e-06	4.25479e-14	-5.15406e-14
	2.5643e-06	4.41193e-14	3.77789e-13
	2.56437e-06	-2.15521e-13	2.17057e-13
	2.56445e-06	1.70635e-13	-1.33554e-13
	2.56453e-06	1.08042e-13	-8.29926e-16
	2.56461e-06	-1.22326e-14	1.37591e-13
	2.56469e-06	1.78707e-13	1.73688e-13
	2.56477e-06	-1.04423e-13	3.41691e-13
	2.56484e-06	5.0677e-14	-1.80985e-13
	2.56492e-06	1.49955e-13	5.28548e-13
	2.565e-06	1.94256e-13	4.69006e-13
	2.56508e-06	2.19375e-13	9.84384e-14
	2.56516e-06	-1.64918e-13	6.10986e-13
	2.56523e-06	-3.96866e-13	6.16643e-13
	2.56531e-06	1.23616e-13	3.95017e-13
	2.56539e-06	2.29444e-13	1.84797e-13
	2.56547e-06	-1.16431e-13	1.91037e-13
	2.56555e-06	2.60815e-13	1.36381e-13
	2.56563e-06	7.26523e-14	1.83875e-13
	2.5657e-06	7.19924e-15	1.63191e-13
	2.56578e-06	9.22642e-14	2.59134e-13
	2.56586e-06	1.37243e-13	1.13252e-13
	2.56594e-06	-1.49057e-13	1.37692e-13
	2.56602e-06	-1.53314e-13	9.19701e-13
	2.56609e-06	-2.83289e-14	1.68886e-13
	2.56617e-06	1.96721e-13	4.88263e-13
	2.56625e-06	-2.41476e-13	6.08256e-13
	2.56633e-06	8.04093e-14	8.63783e-14
	2.56641e-06	1.05053e-13	2.65862e-13
	2.56648e-06	-1.16987e-13	2.79704e-13
	2.56656e-06	-7.61885e-14	6.7349e-14
	2.56664e-06	-1.74222e-13	1.76226e-13
	2.56672e-06	-1.15976e-13	3.10101e-13
	2.5668e-06	3.5021e-13	-6.36464e-14
	2.56687e-06	1.44746e-13	1.32377e-13
	2.56695e-06	-6.91276e-14	-1.33768e-13
	2.56703e-06	-1.07109e-13	9.06233e-14
	2.56711e-06	2.96266e-13	2.0807e-13
	2.56719e-06	-2.50708e-13	-7.43214e-14
	2.56727e-06	9.72981e-14	5.01719e-14
	2.56734e-06	-5.61131e-14	3.22954e-13
	2.56742e-06	3.49064e-13	3.04096e-15
	2.5675e-06	-1.15541e-14	1.75229e-13
	2.56758e-06	-1.40368e-13	-2.85323e-14
	2.56766e-06	5.69038e-14	7.029e-13
	2.56773e-06	-1.98408e-14	3.65814e-13
	2.56781e-06	1.38147e-15	1.11575e-13
	2.56789e-06	1.77473e-14	1.99684e-13
	2.56797e-06	6.16559e-14	2.54121e-13
	2.56805e-06	-3.93989e-14	7.39459e-14
	2.56813e-06	7.1072e-14	4.8941e-13
	2.5682e-06	-9.88774e-14	3.87334e-13
	2.56828e-06	1.95896e-13	-1.25647e-13
	2.56836e-06	3.59552e-13	1.89172e-13
	2.56844e-06	3.2472e-13	2.38095e-13
	2.56852e-06	2.77405e-14	-6.76489e-14
	2.56859e-06	-5.27468e-14	3.70078e-13
	2.56867e-06	-1.1306e-13	2.7507e-13
	2.56875e-06	3.72667e-13	4.52363e-13
	2.56883e-06	9.54987e-14	2.1355e-13
	2.56891e-06	1.18821e-13	2.82807e-13
	2.56898e-06	-4.8477e-15	1.53385e-13
	2.56906e-06	-1.76285e-13	1.11518e-13
	2.56914e-06	-1.49355e-13	3.83775e-13
	2.56922e-06	-3.3101e-13	-1.72453e-13
	2.5693e-06	-2.12251e-13	3.57952e-13
	2.56937e-06	-2.81889e-13	2.60035e-13
	2.56945e-06	4.81118e-14	3.13936e-13
	2.56953e-06	4.8128e-13	2.34232e-13
	2.56961e-06	2.15662e-13	1.54769e-13
	2.56969e-06	-5.1936e-15	-2.95843e-13
	2.56977e-06	5.17501e-13	4.28559e-14
	2.56984e-06	-4.33559e-15	7.64062e-14
	2.56992e-06	4.15961e-15	3.88427e-13
	2.57e-06	2.37239e-13	1.53083e-13
	2.57008e-06	8.2922e-14	-2.69538e-13
	2.57016e-06	-4.71144e-14	2.06272e-13
	2.57023e-06	2.90365e-13	-1.2008e-13
	2.57031e-06	6.09248e-14	2.548e-13
	2.57039e-06	-3.87182e-13	2.8667e-13
	2.57047e-06	-2.87353e-13	3.53799e-14
	2.57055e-06	3.81286e-14	5.75551e-13
	2.57063e-06	-8.88386e-15	7.58284e-14
	2.5707e-06	2.39091e-13	1.9003e-13
	2.57078e-06	-1.10688e-15	2.86367e-13
	2.57086e-06	-7.05634e-14	6.51647e-14
	2.57094e-06	6.26322e-14	4.52258e-13
	2.57102e-06	-4.08705e-13	2.54926e-13
	2.57109e-06	-4.13215e-14	-1.03782e-13
	2.57117e-06	8.04145e-14	9.46082e-14
	2.57125e-06	3.08555e-14	9.22835e-15
	2.57133e-06	2.35633e-13	1.37053e-13
	2.57141e-06	6.11258e-14	3.60906e-13
	2.57148e-06	1.28025e-14	5.97833e-13
	2.57156e-06	-9.16632e-14	4.48703e-13
	2.57164e-06	1.41625e-13	3.076e-13
	2.57172e-06	3.27116e-14	3.34791e-13
	2.5718e-06	-1.6318e-13	3.51273e-14
	2.57187e-06	1.00047e-13	-3.36497e-14
	2.57195e-06	1.62252e-13	2.73851e-13
	2.57203e-06	4.88899e-13	-6.51385e-14
	2.57211e-06	1.74006e-13	-1.42913e-13
	2.57219e-06	-7.31242e-14	-6.35965e-14
	2.57227e-06	6.85429e-15	1.07608e-14
	2.57234e-06	1.54553e-14	1.96263e-13
	2.57242e-06	6.66864e-14	-8.25971e-14
	2.5725e-06	-1.50576e-13	-1.59276e-13
	2.57258e-06	-1.87273e-13	1.17783e-13
	2.57266e-06	-3.44133e-13	-2.23591e-13
	2.57273e-06	2.78554e-13	3.61971e-13
	2.57281e-06	3.69227e-13	-3.01433e-13
	2.57289e-06	1.67553e-13	2.32161e-13
	2.57297e-06	-8.43527e-14	1.35052e-14
	2.57305e-06	4.92015e-14	-1.00214e-13
	2.57313e-06	7.09057e-14	1.78631e-13
	2.5732e-06	2.56842e-13	-3.79965e-14
	2.57328e-06	1.02082e-13	9.70967e-14
	2.57336e-06	1.88985e-13	1.25816e-14
	2.57344e-06	1.72894e-13	3.67115e-13
	2.57352e-06	-1.58532e-13	2.66736e-13
	2.57359e-06	-7.16972e-14	4.10951e-13
	2.57367e-06	3.11588e-13	1.95212e-13
	2.57375e-06	-3.20477e-13	-3.04453e-14
	2.57383e-06	5.69782e-15	-4.35735e-14
	2.57391e-06	1.72592e-13	5.03826e-14
	2.57398e-06	2.86329e-13	-1.25885e-13
	2.57406e-06	-1.90364e-13	-9.54825e-14
	2.57414e-06	-3.53556e-13	-6.06138e-14
	2.57422e-06	1.30476e-14	-4.36204e-13
	2.5743e-06	-2.51385e-13	1.48722e-13
	2.57437e-06	-1.68029e-13	4.05668e-13
	2.57445e-06	-1.30741e-13	2.78942e-13
	2.57453e-06	1.92131e-14	-3.56241e-14
	2.57461e-06	9.91364e-14	2.13213e-13
	2.57469e-06	6.18748e-14	-2.57417e-13
	2.57477e-06	3.77727e-13	7.70795e-14
	2.57484e-06	3.4385e-13	2.01468e-13
	2.57492e-06	-6.85316e-14	9.2054e-14
	2.575e-06	-2.99702e-13	-2.50947e-13
	2.57508e-06	3.99784e-14	1.22147e-13
	2.57516e-06	-1.78369e-14	3.17479e-14
	2.57523e-06	-4.54582e-14	-8.79706e-14
	2.57531e-06	-3.3076e-13	2.3184e-14
	2.57539e-06	8.01116e-14	-1.59695e-13
	2.57547e-06	-3.95573e-14	-1.23359e-13
	2.57555e-06	-1.83372e-13	3.03307e-13
	2.57563e-06	-4.17067e-14	-2.95015e-13
	2.5757e-06	3.05835e-13	-1.4874e-13
	2.57578e-06	1.23552e-13	2.05315e-13
	2.57586e-06	-1.75559e-13	1.66544e-13
	2.57594e-06	-2.95984e-14	4.10444e-14
	2.57602e-06	-2.27778e-13	-1.4519e-13
	2.57609e-06	-8.46358e-15	-3.56677e-14
	2.57617e-06	3.27261e-14	1.63328e-13
	2.57625e-06	-1.62149e-15	-2.13991e-13
	2.57633e-06	2.84123e-13	2.14605e-13
	2.57641e-06	6.45315e-14	3.13248e-13
	2.57648e-06	-4.5545e-13	-2.76831e-14
	2.57656e-06	-3.05362e-13	3.26224e-13
	2.57664e-06	-2.96901e-13	1.6435e-13
	2.57672e-06	-4.3357e-14	4.53694e-14
	2.5768e-06	-1.82667e-15	3.91298e-13
	2.57688e-06	-7.56808e-14	2.72897e-13
	2.57695e-06	-5.31496e-14	-1.37318e-14
	2.57703e-06	-8.49192e-14	-1.84368e-13
	2.57711e-06	-1.60881e-13	4.48397e-14
	2.57719e-06	-4.14734e-15	6.55866e-13
	2.57727e-06	5.93572e-14	1.15201e-14
	2.57734e-06	6.66858e-14	6.98267e-14
	2.57742e-06	-2.57288e-13	2.03445e-13
	2.5775e-06	1.59494e-13	9.83771e-14
	2.57758e-06	4.85656e-13	1.41772e-13
	2.57766e-06	1.55454e-13	2.63997e-13
	2.57773e-06	-2.33071e-13	3.38521e-14
	2.57781e-06	3.23074e-13	-1.63102e-13
	2.57789e-06	3.12251e-14	-1.4142e-13
	2.57797e-06	-1.54612e-13	2.09851e-13
	2.57805e-06	-3.80792e-13	3.79338e-13
	2.57812e-06	-8.24966e-14	4.87681e-13
	2.5782e-06	-4.51507e-15	4.37475e-13
	2.57828e-06	-9.55528e-15	8.26795e-14
	2.57836e-06	-2.29157e-13	3.68152e-13
	2.57844e-06	-1.25637e-13	3.91077e-13
	2.57852e-06	-1.2114e-13	4.29743e-14
	2.57859e-06	-2.45823e-13	1.81651e-13
	2.57867e-06	-3.37431e-13	-2.25482e-13
	2.57875e-06	2.65947e-13	-5.90614e-14
	2.57883e-06	9.90664e-14	-9.16215e-14
	2.57891e-06	-2.24197e-13	8.25699e-14
	2.57898e-06	-1.58276e-13	2.01893e-13
	2.57906e-06	-2.87929e-14	5.15732e-13
	2.57914e-06	-2.67619e-13	4.02757e-13
	2.57922e-06	1.43442e-13	1.66308e-13
	2.5793e-06	7.28394e-14	2.87433e-13
	2.57938e-06	2.38399e-13	1.13712e-13
	2.57945e-06	1.02985e-14	1.88436e-13
	2.57953e-06	-1.47029e-13	6.80079e-14
	2.57961e-06	-2.42753e-14	4.31719e-14
	2.57969e-06	8.94796e-14	-2.27067e-13
	2.57977e-06	2.46946e-13	-5.18055e-14
	2.57984e-06	3.89365e-14	6.82013e-13
	2.57992e-06	-1.43338e-13	5.92391e-14
	2.58e-06	2.70953e-14	2.32676e-13
	2.58008e-06	1.4451e-13	7.71376e-15
	2.58016e-06	-3.56259e-13	2.64028e-13
	2.58023e-06	-9.62333e-14	3.84826e-13
	2.58031e-06	2.9748e-14	4.04022e-13
	2.58039e-06	-3.71818e-15	2.62005e-14
	2.58047e-06	-2.51245e-14	1.29887e-13
	2.58055e-06	1.54703e-13	2.90554e-13
	2.58062e-06	2.6579e-13	3.73738e-13
	2.5807e-06	1.76089e-13	3.03898e-13
	2.58078e-06	8.91701e-14	3.23798e-13
	2.58086e-06	-4.10038e-13	4.5066e-13
	2.58094e-06	-1.43164e-14	1.37609e-13
	2.58102e-06	3.5789e-13	3.30127e-13
	2.58109e-06	2.0358e-13	2.60429e-13
	2.58117e-06	-2.2069e-13	4.07975e-13
	2.58125e-06	-2.21478e-14	2.58136e-13
	2.58133e-06	-6.51221e-14	3.62676e-13
	2.58141e-06	-7.37235e-14	4.16358e-13
	2.58148e-06	2.86123e-13	1.6675e-13
	2.58156e-06	-7.30586e-14	-7.18088e-14
	2.58164e-06	7.75134e-14	2.0844e-13
	2.58172e-06	2.74729e-13	2.84051e-13
	2.5818e-06	1.37907e-13	5.17422e-13
	2.58188e-06	1.8825e-13	-5.41935e-14
	2.58195e-06	1.03746e-13	1.65853e-13
	2.58203e-06	1.82063e-13	2.96413e-13
	2.58211e-06	5.44067e-14	7.02251e-14
	2.58219e-06	2.98021e-13	2.20738e-13
	2.58227e-06	-6.72764e-14	-1.48718e-13
	2.58234e-06	3.50718e-13	1.51424e-13
	2.58242e-06	2.13109e-13	3.94383e-13
	2.5825e-06	-1.67101e-13	3.35272e-13
	2.58258e-06	1.63828e-13	1.88476e-13
	2.58266e-06	-1.67617e-13	2.48241e-13
	2.58273e-06	-3.43705e-13	6.15081e-13
	2.58281e-06	-1.55672e-13	5.53178e-13
	2.58289e-06	1.55647e-13	5.40086e-13
	2.58297e-06	3.08134e-13	4.45963e-13
	2.58305e-06	-2.52487e-13	2.24577e-13
	2.58312e-06	-3.27674e-13	5.2113e-13
	2.5832e-06	5.44981e-13	2.76534e-13
	2.58328e-06	1.10666e-13	1.47844e-13
	2.58336e-06	1.08167e-13	4.85738e-14
	2.58344e-06	-1.90749e-13	3.57309e-13
	2.58352e-06	-2.15801e-13	3.32703e-13
	2.58359e-06	3.97901e-14	6.16364e-14
	2.58367e-06	-9.41971e-14	8.71386e-14
	2.58375e-06	-1.14335e-13	4.99448e-13
	2.58383e-06	2.75899e-14	5.34573e-13
	2.58391e-06	-5.6502e-14	2.24305e-13
	2.58398e-06	-1.40779e-13	6.12051e-13
	2.58406e-06	1.76178e-14	6.35751e-13
	2.58414e-06	1.43986e-14	4.63515e-13
	2.58422e-06	-1.85119e-13	3.90771e-13
	2.5843e-06	1.05926e-13	3.53089e-13
	2.58438e-06	2.11762e-13	7.3274e-13
	2.58445e-06	-2.77467e-14	2.12333e-13
	2.58453e-06	2.15417e-13	3.17536e-13
	2.58461e-06	2.08199e-13	3.08617e-13
	2.58469e-06	-4.28055e-14	1.60293e-13
	2.58477e-06	-7.19811e-14	5.24694e-13
	2.58484e-06	5.76461e-14	1.57509e-13
	2.58492e-06	1.148e-13	3.33344e-13
	2.585e-06	1.81798e-13	-2.5381e-13
	2.58508e-06	1.39188e-14	2.3451e-13
	2.58516e-06	3.8015e-13	1.96524e-13
	2.58523e-06	-3.9299e-14	2.76534e-13
	2.58531e-06	-1.05824e-13	3.45218e-13
	2.58539e-06	-6.31421e-14	2.39385e-13
	2.58547e-06	-2.96099e-15	1.23544e-13
	2.58555e-06	2.26929e-13	4.38942e-13
	2.58562e-06	-1.80339e-13	3.1616e-13
	2.5857e-06	1.49666e-13	2.69535e-13
	2.58578e-06	5.48191e-14	4.52293e-13
	2.58586e-06	-2.33198e-13	1.92659e-15
	2.58594e-06	1.94208e-13	-4.91812e-14
	2.58602e-06	2.66823e-13	3.75015e-13
	2.58609e-06	8.07507e-14	8.64789e-14
	2.58617e-06	-1.67389e-13	3.64017e-13
	2.58625e-06	-8.88353e-14	2.34195e-13
	2.58633e-06	-2.59367e-13	7.61431e-13
	2.58641e-06	3.29503e-15	4.22936e-13
	2.58648e-06	2.93215e-13	3.15854e-13
	2.58656e-06	1.96926e-13	3.61629e-13
	2.58664e-06	1.72285e-13	6.08827e-13
	2.58672e-06	1.34179e-13	2.91637e-13
	2.5868e-06	-7.67254e-14	5.70425e-13
	2.58688e-06	1.83754e-13	9.84909e-14
	2.58695e-06	9.15064e-14	4.22473e-13
	2.58703e-06	3.44158e-14	3.31084e-14
	2.58711e-06	1.49257e-14	5.64931e-13
	2.58719e-06	-3.82353e-14	2.88883e-13
	2.58727e-06	-1.28386e-13	1.69783e-13
	2.58734e-06	3.05638e-13	6.23901e-13
	2.58742e-06	1.41331e-13	5.13253e-13
	2.5875e-06	5.92045e-14	-1.5317e-13
	2.58758e-06	-1.88683e-13	6.49269e-13
	2.58766e-06	5.08214e-13	4.24394e-13
	2.58773e-06	-1.43051e-13	5.276e-13
	2.58781e-06	1.99894e-13	-2.99507e-14
	2.58789e-06	-1.71918e-14	3.53664e-13
	2.58797e-06	-5.43076e-13	1.65975e-13
	2.58805e-06	-2.58561e-13	2.46938e-13
	2.58812e-06	-1.22096e-13	5.25266e-13
	2.5882e-06	-1.66292e-13	2.97547e-14
	2.58828e-06	-4.11895e-14	-2.58283e-14
	2.58836e-06	-1.79709e-13	1.36418e-13
	2.58844e-06	-1.61024e-14	-1.68575e-14
	2.58852e-06	2.6042e-14	1.77885e-13
	2.58859e-06	1.72951e-13	1.84133e-13
	2.58867e-06	1.40896e-13	2.07562e-13
	2.58875e-06	-6.32573e-14	4.15097e-13
	2.58883e-06	-2.37063e-13	4.74163e-13
	2.58891e-06	4.2994e-13	6.22849e-14
	2.58898e-06	-1.4464e-13	6.08483e-14
	2.58906e-06	6.3544e-15	3.71825e-13
	2.58914e-06	-1.68201e-13	4.11964e-13
	2.58922e-06	-8.17656e-14	3.98637e-13
	2.5893e-06	-8.71575e-14	2.80617e-13
	2.58938e-06	-3.40591e-14	3.08013e-13
	2.58945e-06	5.79612e-14	4.46869e-13
	2.58953e-06	1.41769e-13	1.93992e-13
	2.58961e-06	2.84258e-13	3.12168e-13
	2.58969e-06	-6.1051e-14	3.39781e-13
	2.58977e-06	1.50907e-13	-4.73465e-14
	2.58984e-06	-1.72455e-13	5.11639e-13
	2.58992e-06	-1.11993e-13	3.37549e-13
	2.59e-06	2.31737e-13	-1.28813e-13
	2.59008e-06	1.26956e-13	2.05496e-13
	2.59016e-06	-3.66032e-14	3.62029e-13
	2.59023e-06	-3.50047e-14	5.5763e-13
	2.59031e-06	3.06873e-13	3.97674e-13
	2.59039e-06	4.71125e-14	2.23085e-13
	2.59047e-06	6.28729e-14	1.68186e-13
	2.59055e-06	8.25957e-14	1.85179e-13
	2.59062e-06	-1.80952e-13	-8.24287e-14
	2.5907e-06	-2.69619e-13	-1.93876e-15
	2.59078e-06	8.66816e-14	4.05526e-13
	2.59086e-06	1.64502e-13	3.82239e-13
	2.59094e-06	-2.44746e-13	3.79858e-13
	2.59102e-06	-2.04162e-13	5.26077e-13
	2.59109e-06	5.38157e-14	4.94838e-13
	2.59117e-06	2.06482e-14	2.85182e-13
	2.59125e-06	-6.78099e-14	2.39413e-13
	2.59133e-06	5.49889e-14	4.5562e-14
	2.59141e-06	-1.33218e-13	1.66549e-13
	2.59148e-06	-7.04233e-14	2.55942e-13
	2.59156e-06	-2.40548e-13	-1.64346e-13
	2.59164e-06	-1.12134e-13	9.91419e-14
	2.59172e-06	2.28796e-14	1.88121e-13
	2.5918e-06	-3.35531e-14	-1.26178e-13
	2.59188e-06	7.29413e-14	4.45468e-13
	2.59195e-06	9.61571e-15	2.27326e-13
	2.59203e-06	9.44804e-15	2.6714e-13
	2.59211e-06	-2.54309e-14	1.05442e-13
	2.59219e-06	1.26623e-13	3.62115e-14
	2.59227e-06	2.77273e-14	5.93621e-14
	2.59234e-06	-4.32691e-13	1.09317e-13
	2.59242e-06	-2.43227e-15	1.38676e-13
	2.5925e-06	-2.78799e-13	4.60763e-13
	2.59258e-06	3.23494e-13	-1.24865e-13
	2.59266e-06	7.89838e-14	1.77723e-13
	2.59273e-06	3.04659e-14	2.75085e-13
	2.59281e-06	1.17675e-13	6.86916e-13
	2.59289e-06	2.2351e-14	3.35095e-13
	2.59297e-06	1.28177e-13	5.07494e-14
	2.59305e-06	-4.45119e-13	2.30353e-13
	2.59312e-06	-5.66384e-14	3.2143e-13
	2.5932e-06	-2.10277e-13	8.27886e-14
	2.59328e-06	1.83731e-13	1.99017e-13
	2.59336e-06	1.06771e-13	1.06624e-13
	2.59344e-06	-6.67024e-14	-9.74961e-14
	2.59352e-06	-1.06499e-13	1.94606e-13
	2.59359e-06	1.02201e-13	1.47712e-13
	2.59367e-06	1.96142e-13	-1.11146e-13
	2.59375e-06	4.35198e-14	1.62062e-13
	2.59383e-06	1.61557e-14	1.99306e-13
	2.59391e-06	-1.31449e-13	-3.36799e-14
	2.59398e-06	-1.19189e-13	-1.68093e-14
	2.59406e-06	-1.42386e-13	3.52006e-15
	2.59414e-06	-2.16898e-13	-2.32592e-13
	2.59422e-06	-3.89835e-13	1.83043e-13
	2.5943e-06	4.24542e-13	-9.39241e-15
	2.59438e-06	1.68214e-13	-1.90506e-14
	2.59445e-06	6.50354e-14	-1.61737e-13
	2.59453e-06	2.98633e-13	3.04576e-14
	2.59461e-06	-1.62566e-13	1.55609e-13
	2.59469e-06	-6.92808e-14	7.30661e-14
	2.59477e-06	1.26611e-13	5.76812e-14
	2.59484e-06	-3.99163e-14	2.74306e-13
	2.59492e-06	1.45377e-13	1.26229e-13
	2.595e-06	7.74326e-14	2.70598e-13
	2.59508e-06	1.30804e-13	4.92611e-14
	2.59516e-06	1.12695e-14	1.10996e-13
	2.59523e-06	-4.38648e-14	1.5286e-13
	2.59531e-06	-6.5967e-14	3.70871e-14
	2.59539e-06	2.3705e-13	3.06941e-13
	2.59547e-06	3.65814e-14	1.19346e-13
	2.59555e-06	-2.57525e-13	-8.88204e-14
	2.59562e-06	1.62974e-13	-7.24522e-14
	2.5957e-06	2.17812e-13	2.91116e-13
	2.59578e-06	-6.62357e-15	3.90385e-13
	2.59586e-06	4.5494e-14	4.30576e-13
	2.59594e-06	-8.40113e-14	3.41961e-13
	2.59602e-06	-1.36281e-13	2.573e-13
	2.59609e-06	4.29332e-14	1.71338e-13
	2.59617e-06	-1.88305e-13	-1.30953e-13
	2.59625e-06	-3.01308e-13	1.97927e-13
	2.59633e-06	-1.30425e-14	3.50786e-13
	2.59641e-06	1.83625e-13	-6.86671e-14
	2.59648e-06	1.06508e-13	-6.62711e-14
	2.59656e-06	-5.50757e-14	3.62466e-13
	2.59664e-06	4.06061e-13	2.50243e-13
	2.59672e-06	1.52135e-13	2.47358e-13
	2.5968e-06	1.76959e-13	8.83151e-13
	2.59688e-06	9.96151e-15	5.43057e-13
	2.59695e-06	1.3227e-13	3.95586e-13
	2.59703e-06	2.68407e-13	3.81204e-14
	2.59711e-06	1.52551e-13	1.48447e-13
	2.59719e-06	-1.90867e-13	5.54176e-13
	2.59727e-06	-6.22468e-14	4.19987e-13
	2.59734e-06	2.94581e-13	-8.45211e-14
	2.59742e-06	4.60912e-13	5.8809e-14
	2.5975e-06	1.73114e-14	1.14662e-13
	2.59758e-06	1.11901e-13	3.44828e-13
	2.59766e-06	-3.36159e-13	7.5245e-14
	2.59773e-06	-6.9075e-14	-1.0791e-13
	2.59781e-06	-4.34193e-13	3.01338e-13
	2.59789e-06	-1.66471e-13	2.31608e-13
	2.59797e-06	2.37038e-13	5.02407e-13
	2.59805e-06	3.3161e-13	3.76973e-13
	2.59812e-06	3.09469e-13	3.98099e-13
	2.5982e-06	2.88925e-13	3.36187e-13
	2.59828e-06	4.1181e-13	8.06124e-14
	2.59836e-06	1.66126e-13	3.06529e-13
	2.59844e-06	5.67968e-14	1.97475e-15
	2.59852e-06	-4.42266e-13	2.53763e-13
	2.59859e-06	-1.28316e-13	2.48838e-13
	2.59867e-06	-2.75247e-13	1.65355e-13
	2.59875e-06	2.06522e-13	-9.50097e-14
	2.59883e-06	-7.02352e-14	8.15148e-15
	2.59891e-06	2.43466e-13	-1.10619e-13
	2.59898e-06	1.99684e-13	2.8547e-15
	2.59906e-06	6.93998e-14	2.63853e-13
	2.59914e-06	-6.64425e-14	-1.89178e-13
	2.59922e-06	9.16552e-14	2.33884e-13
	2.5993e-06	3.30877e-13	6.69664e-13
	2.59937e-06	2.09157e-13	3.31276e-13
	2.59945e-06	-2.23622e-14	4.75065e-13
	2.59953e-06	-1.57189e-13	5.86199e-13
	2.59961e-06	-3.37965e-14	3.05339e-13
	2.59969e-06	7.14703e-14	1.6165e-13
	2.59977e-06	-1.04774e-13	1.54436e-14
	2.59984e-06	4.51701e-14	3.98449e-13
	2.59992e-06	-9.22748e-14	9.86283e-14
	2.6e-06	1.40846e-13	2.87693e-13
	2.60008e-06	-1.58338e-13	9.94058e-14
	2.60016e-06	-6.64381e-14	-2.03271e-13
	2.60023e-06	1.84846e-14	-1.95304e-13
	2.60031e-06	1.87169e-13	2.95901e-13
	2.60039e-06	2.75565e-13	2.52994e-13
	2.60047e-06	1.92558e-13	4.8565e-14
	2.60055e-06	3.69323e-13	5.96868e-13
	2.60063e-06	2.10672e-13	5.34555e-15
	2.6007e-06	3.74218e-14	2.52116e-13
	2.60078e-06	-2.84757e-13	-7.53029e-14
	2.60086e-06	-8.87916e-14	2.28539e-13
	2.60094e-06	-4.9989e-14	1.48671e-13
	2.60102e-06	1.70551e-13	2.6976e-13
	2.60109e-06	1.53628e-13	3.4911e-13
	2.60117e-06	-6.04913e-14	-1.30127e-13
	2.60125e-06	-2.23272e-14	9.71733e-14
	2.60133e-06	-1.92154e-13	1.62758e-13
	2.60141e-06	3.31386e-13	3.8087e-13
	2.60148e-06	-1.65095e-14	1.14084e-13
	2.60156e-06	4.37036e-14	-1.46091e-13
	2.60164e-06	1.49779e-14	2.9525e-13
	2.60172e-06	2.91276e-13	-5.52572e-14
	2.6018e-06	2.29751e-13	2.37164e-14
	2.60187e-06	2.41297e-13	3.31381e-13
	2.60195e-06	1.66411e-13	1.74306e-13
	2.60203e-06	7.91549e-14	3.65988e-13
	2.60211e-06	4.69731e-13	3.16681e-13
	2.60219e-06	1.93503e-13	4.34148e-13
	2.60227e-06	2.05951e-13	5.32212e-13
	2.60234e-06	-2.28438e-14	2.47967e-13
	2.60242e-06	-6.85096e-14	3.89354e-13
	2.6025e-06	-1.49885e-13	5.28948e-13
	2.60258e-06	8.16657e-14	4.08736e-13
	2.60266e-06	2.68565e-13	2.41531e-13
	2.60273e-06	4.86221e-13	3.66217e-13
	2.60281e-06	2.01799e-13	2.90591e-13
	2.60289e-06	8.55054e-14	2.81205e-13
	2.60297e-06	-2.32125e-13	7.8897e-14
	2.60305e-06	-2.0694e-13	3.51922e-13
	2.60313e-06	1.50984e-13	1.13585e-13
	2.6032e-06	1.87116e-13	4.29162e-13
	2.60328e-06	2.14325e-13	4.15857e-13
	2.60336e-06	2.36775e-13	5.90032e-13
	2.60344e-06	-4.29718e-14	4.65001e-13
	2.60352e-06	-5.33332e-14	6.86214e-13
	2.60359e-06	2.46e-14	6.11749e-13
	2.60367e-06	1.1423e-13	3.64539e-13
	2.60375e-06	-1.31262e-13	2.78981e-13
	2.60383e-06	2.87091e-13	3.02406e-13
	2.60391e-06	-2.0066e-13	1.85969e-13
	2.60398e-06	-1.15122e-13	3.9092e-14
	2.60406e-06	1.27719e-14	3.06906e-13
	2.60414e-06	-1.14008e-13	6.78763e-14
	2.60422e-06	-2.26089e-13	2.61751e-13
	2.6043e-06	1.86031e-14	-1.17861e-13
	2.60437e-06	-6.06466e-15	5.70136e-14
	2.60445e-06	-2.02363e-13	4.78269e-13
	2.60453e-06	-7.34118e-14	1.74471e-13
	2.60461e-06	-2.31473e-13	-5.33547e-16
	2.60469e-06	-1.72959e-13	-8.63991e-14
	2.60477e-06	-6.05922e-14	-1.37272e-13
	2.60484e-06	-1.83246e-13	9.91737e-14
	2.60492e-06	-1.53103e-13	2.67688e-13
	2.605e-06	4.36029e-14	-1.66429e-14
	2.60508e-06	2.42348e-13	3.25164e-13
	2.60516e-06	-1.65497e-13	3.35328e-13
	2.60523e-06	-1.72884e-13	2.14636e-13
	2.60531e-06	2.33221e-13	4.02144e-13
	2.60539e-06	1.10337e-13	3.13748e-13
	2.60547e-06	-6.35112e-14	1.4449e-13
	2.60555e-06	1.67812e-13	3.76398e-13
	2.60563e-06	5.7147e-14	-2.3323e-14
	2.6057e-06	2.56325e-13	-1.73009e-13
	2.60578e-06	-8.39537e-14	2.38288e-13
	2.60586e-06	-1.74928e-13	5.40811e-13
	2.60594e-06	3.93305e-14	1.63703e-13
	2.60602e-06	2.1195e-13	3.03299e-13
	2.60609e-06	3.03161e-13	1.16767e-13
	2.60617e-06	-1.18476e-13	3.55283e-13
	2.60625e-06	9.8608e-15	3.54284e-13
	2.60633e-06	1.2299e-13	6.57e-13
	2.60641e-06	4.74899e-14	2.97203e-13
	2.60648e-06	-1.55727e-14	-5.08447e-14
	2.60656e-06	-7.81409e-14	-3.51511e-14
	2.60664e-06	-7.94244e-14	-6.54809e-14
	2.60672e-06	-1.72385e-13	2.10814e-13
	2.6068e-06	-1.39252e-13	2.04845e-13
	2.60687e-06	-1.18813e-13	2.15297e-13
	2.60695e-06	-2.51654e-13	6.05656e-13
	2.60703e-06	1.74944e-13	4.14712e-13
	2.60711e-06	-4.39392e-14	2.99473e-14
	2.60719e-06	-1.35102e-13	4.48988e-13
	2.60727e-06	-2.65372e-13	3.66506e-13
	2.60734e-06	-1.227e-13	1.16102e-13
	2.60742e-06	9.69075e-14	-1.33665e-13
	2.6075e-06	-1.98169e-13	3.00392e-13
	2.60758e-06	5.52691e-14	8.49909e-13
	2.60766e-06	-2.48177e-13	5.41025e-13
	2.60773e-06	-2.50091e-13	3.4239e-13
	2.60781e-06	-4.16906e-13	7.81051e-13
	2.60789e-06	1.19826e-13	4.78744e-13
	2.60797e-06	1.13849e-13	2.16037e-13
	2.60805e-06	3.21731e-13	8.01968e-13
	2.60813e-06	1.39957e-13	5.00179e-13
	2.6082e-06	4.07269e-14	-4.04086e-14
	2.60828e-06	-1.31243e-13	2.774e-13
	2.60836e-06	2.56995e-13	2.60189e-13
	2.60844e-06	-1.03741e-13	1.83595e-13
	2.60852e-06	9.92028e-14	1.72447e-13
	2.60859e-06	-1.05102e-13	3.37365e-13
	2.60867e-06	1.77437e-13	3.11492e-13
	2.60875e-06	-1.72626e-13	2.22559e-13
	2.60883e-06	6.95399e-14	4.91498e-13
	2.60891e-06	-3.41675e-14	8.60966e-13
	2.60898e-06	-2.72548e-13	5.69449e-13
	2.60906e-06	-2.34446e-13	-2.49296e-14
	2.60914e-06	9.1174e-17	4.86806e-13
	2.60922e-06	-1.81031e-13	5.68298e-14
	2.6093e-06	1.59847e-13	3.87054e-13
	2.60937e-06	4.92018e-14	2.23251e-13
	2.60945e-06	1.72355e-13	-3.2452e-13
	2.60953e-06	3.33234e-13	-1.9419e-13
	2.60961e-06	9.55119e-14	3.09458e-13
	2.60969e-06	3.65814e-14	2.99039e-13
	2.60977e-06	-2.87492e-13	4.24661e-13
	2.60984e-06	8.57543e-14	3.6715e-13
	2.60992e-06	1.94825e-13	4.35673e-13
	2.61e-06	-8.47466e-14	3.76649e-13
	2.61008e-06	-2.05948e-13	6.3583e-13
	2.61016e-06	-1.41741e-13	6.12053e-13
	2.61023e-06	-3.58431e-13	6.71687e-13
	2.61031e-06	3.89102e-14	4.10763e-13
	2.61039e-06	-3.05244e-13	6.46816e-13
	2.61047e-06	8.99218e-14	4.5238e-13
	2.61055e-06	-3.41104e-14	2.36769e-14
	2.61063e-06	-6.40015e-14	-3.8373e-14
	2.6107e-06	2.2595e-14	3.93979e-13
	2.61078e-06	-2.03692e-14	4.44713e-13
	2.61086e-06	2.27745e-14	4.43319e-14
	2.61094e-06	2.66166e-13	2.89575e-13
	2.61102e-06	2.61175e-13	1.97872e-13
	2.61109e-06	-1.63433e-13	7.85161e-14
	2.61117e-06	-8.19568e-14	-2.5217e-13
	2.61125e-06	-6.04688e-14	5.09158e-15
	2.61133e-06	-1.70017e-13	4.61381e-13
	2.61141e-06	-7.88452e-14	3.53115e-13
	2.61148e-06	-2.58102e-13	4.38201e-13
	2.61156e-06	-1.06052e-13	2.34689e-13
	2.61164e-06	-2.76896e-14	6.92359e-13
	2.61172e-06	-9.23286e-14	8.3228e-16
	2.6118e-06	2.02712e-13	2.30515e-13
	2.61187e-06	1.02533e-13	-5.1567e-14
	2.61195e-06	1.75653e-14	3.69233e-13
	2.61203e-06	8.54659e-14	4.29313e-13
	2.61211e-06	-7.49234e-14	-2.52947e-13
	2.61219e-06	1.83019e-13	-1.31129e-13
	2.61227e-06	-6.07328e-14	8.90389e-14
	2.61234e-06	-2.08714e-13	-1.80144e-13
	2.61242e-06	-1.48368e-13	6.67089e-14
	2.6125e-06	-1.31923e-13	-1.90116e-13
	2.61258e-06	-2.17259e-13	-2.20899e-13
	2.61266e-06	-1.11954e-13	2.07198e-13
	2.61273e-06	-1.32733e-13	3.71054e-13
	2.61281e-06	7.19913e-14	5.50306e-14
	2.61289e-06	2.03937e-14	4.8764e-13
	2.61297e-06	1.6705e-13	6.07057e-13
	2.61305e-06	-2.44859e-14	3.98719e-13
	2.61313e-06	-8.11395e-14	1.78027e-13
	2.6132e-06	2.3048e-13	1.53998e-13
	2.61328e-06	-1.14758e-13	4.42756e-13
	2.61336e-06	-1.42206e-13	1.57041e-13
	2.61344e-06	3.29786e-14	2.67547e-13
	2.61352e-06	1.60997e-13	2.25165e-13
	2.61359e-06	-1.70441e-13	3.15591e-13
	2.61367e-06	9.93739e-14	2.46297e-13
	2.61375e-06	-1.77135e-13	4.25279e-13
	2.61383e-06	2.59351e-14	2.33801e-13
	2.61391e-06	4.52266e-13	4.49774e-13
	2.61398e-06	2.6772e-13	1.61939e-13
	2.61406e-06	1.3565e-13	9.92351e-14
	2.61414e-06	-3.36101e-14	3.67204e-14
	2.61422e-06	1.39703e-13	4.14427e-13
	2.6143e-06	-3.48412e-13	1.63635e-13
	2.61437e-06	-2.20666e-16	3.52442e-14
	2.61445e-06	1.06075e-13	2.99512e-13
	2.61453e-06	-8.18734e-14	5.67042e-13
	2.61461e-06	-2.1068e-13	6.80713e-14
	2.61469e-06	1.48436e-13	5.9177e-13
	2.61477e-06	1.67685e-14	-2.52456e-13
	2.61484e-06	-2.32624e-15	4.06114e-13
	2.61492e-06	-5.61114e-14	1.45834e-14
	2.615e-06	8.786e-14	2.23781e-13
	2.61508e-06	2.14218e-13	3.71461e-13
	2.61516e-06	1.278e-13	3.38444e-13
	2.61523e-06	3.20767e-13	3.6894e-13
	2.61531e-06	9.08979e-14	2.28425e-13
	2.61539e-06	-2.10977e-14	6.26202e-13
	2.61547e-06	6.24931e-15	5.37436e-14
	2.61555e-06	1.97292e-13	1.25562e-13
	2.61563e-06	1.30783e-14	-6.6665e-15
	2.6157e-06	3.10656e-14	1.46775e-13
	2.61578e-06	2.13982e-13	1.88699e-13
	2.61586e-06	1.30296e-13	1.31073e-13
	2.61594e-06	3.19819e-15	5.27967e-13
	2.61602e-06	-1.89473e-13	2.13618e-13
	2.61609e-06	1.06539e-13	-1.55245e-13
	2.61617e-06	-3.12736e-13	3.90424e-13
	2.61625e-06	-7.67183e-14	5.31307e-13
	2.61633e-06	1.14528e-13	4.99566e-13
	2.61641e-06	-1.35368e-13	3.89178e-13
	2.61648e-06	4.24511e-13	1.07833e-13
	2.61656e-06	3.1928e-14	2.68685e-13
	2.61664e-06	2.1504e-13	1.90305e-13
	2.61672e-06	2.12493e-13	5.63697e-13
	2.6168e-06	-6.33265e-14	6.90726e-13
	2.61687e-06	1.00918e-13	4.62755e-13
	2.61695e-06	1.21475e-13	3.92119e-13
	2.61703e-06	1.10469e-13	1.26343e-13
	2.61711e-06	5.84121e-14	3.42648e-13
	2.61719e-06	-1.51656e-14	3.59086e-13
	2.61727e-06	-3.12973e-14	5.56021e-13
	2.61734e-06	-9.50207e-14	1.93545e-13
	2.61742e-06	-3.66257e-13	2.27755e-13
	2.6175e-06	-2.27884e-13	-8.11372e-14
	2.61758e-06	-1.16278e-13	1.99932e-13
	2.61766e-06	-6.57008e-14	3.42034e-13
	2.61773e-06	-1.47179e-13	3.70157e-13
	2.61781e-06	-2.06858e-13	3.50996e-13
	2.61789e-06	-8.88386e-15	4.33342e-14
	2.61797e-06	-2.72826e-14	9.41265e-14
	2.61805e-06	-1.91202e-13	-2.1882e-13
	2.61813e-06	-3.43524e-14	1.8672e-13
	2.6182e-06	1.58802e-13	7.37534e-14
	2.61828e-06	1.09249e-13	3.31553e-13
	2.61836e-06	-7.96075e-14	3.63941e-13
	2.61844e-06	7.06956e-14	1.88786e-13
	2.61852e-06	2.10607e-14	3.68485e-13
	2.61859e-06	2.20885e-13	4.37882e-13
	2.61867e-06	1.33712e-13	3.38044e-13
	2.61875e-06	6.76181e-14	-1.38724e-13
	2.61883e-06	-1.72092e-13	3.33342e-13
	2.61891e-06	-2.94724e-13	1.524e-13
	2.61898e-06	-3.75339e-15	2.0659e-13
	2.61906e-06	1.95998e-13	-6.51548e-14
	2.61914e-06	-2.56581e-13	3.0383e-13
	2.61922e-06	1.0407e-13	3.01167e-13
	2.6193e-06	1.57802e-13	2.16427e-13
	2.61937e-06	1.91284e-13	6.32827e-13
	2.61945e-06	4.67875e-13	2.61467e-13
	2.61953e-06	-2.48503e-15	-3.57347e-13
	2.61961e-06	-1.23983e-13	1.13037e-13
	2.61969e-06	1.68179e-13	2.95682e-13
	2.61977e-06	6.39742e-14	3.91118e-13
	2.61984e-06	1.28177e-13	5.90934e-13
	2.61992e-06	-7.7195e-14	3.21543e-13
	2.62e-06	1.37602e-13	1.50417e-13
	2.62008e-06	-1.06674e-13	1.0166e-13
	2.62016e-06	-3.01737e-14	1.28468e-13
	2.62023e-06	-8.61868e-14	-5.39046e-14
	2.62031e-06	-3.83234e-13	4.0723e-13
	2.62039e-06	6.48562e-15	5.97535e-13
	2.62047e-06	-1.27257e-13	4.68814e-13
	2.62055e-06	1.68168e-13	1.61348e-13
	2.62063e-06	5.6671e-15	2.38349e-13
	2.6207e-06	3.9974e-14	5.33891e-14
	2.62078e-06	6.42023e-14	7.01277e-14
	2.62086e-06	-2.35426e-13	2.54734e-13
	2.62094e-06	1.13464e-13	4.24101e-13
	2.62102e-06	-2.26259e-13	3.63864e-13
	2.62109e-06	-1.42517e-13	-1.84369e-13
	2.62117e-06	-6.74563e-14	2.26701e-13
	2.62125e-06	-9.82941e-15	2.29305e-13
	2.62133e-06	-8.26017e-14	4.01741e-13
	2.62141e-06	2.63325e-13	6.15564e-14
	2.62148e-06	1.46042e-13	4.67054e-13
	2.62156e-06	1.91214e-13	2.27707e-13
	2.62164e-06	2.6358e-14	2.70317e-13
	2.62172e-06	5.87291e-15	6.54942e-13
	2.6218e-06	-1.23431e-13	-1.73932e-13
	2.62188e-06	1.46279e-14	8.21941e-13
	2.62195e-06	-8.23171e-14	1.89132e-13
	2.62203e-06	-9.37012e-14	-1.3557e-13
	2.62211e-06	2.39892e-13	6.4427e-13
	2.62219e-06	-1.52838e-14	5.53291e-13
	2.62227e-06	5.11239e-14	4.74452e-13
	2.62234e-06	3.33989e-14	4.87436e-13
	2.62242e-06	-7.76821e-14	2.42488e-13
	2.6225e-06	7.04898e-14	-8.75014e-15
	2.62258e-06	4.1219e-15	3.97932e-13
	2.62266e-06	-8.16407e-15	6.614e-13
	2.62273e-06	-1.24215e-13	2.92972e-13
	2.62281e-06	1.16204e-13	1.75838e-13
	2.62289e-06	1.95681e-13	1.62775e-14
	2.62297e-06	-1.23554e-13	4.08824e-13
	2.62305e-06	2.9926e-13	4.84063e-13
	2.62312e-06	1.26242e-13	4.18157e-13
	2.6232e-06	2.55981e-14	3.85198e-13
	2.62328e-06	-1.02637e-13	3.30426e-13
	2.62336e-06	-5.47079e-14	2.94877e-14
	2.62344e-06	1.25311e-14	6.79269e-14
	2.62352e-06	1.85802e-13	3.72479e-13
	2.62359e-06	-2.52844e-13	4.1019e-13
	2.62367e-06	-2.44648e-13	1.81493e-13
	2.62375e-06	-4.003e-14	3.05487e-13
	2.62383e-06	7.11377e-14	2.47463e-13
	2.62391e-06	1.87255e-13	1.56345e-13
	2.62398e-06	1.93332e-13	2.25085e-13
	2.62406e-06	1.61998e-13	1.94709e-13
	2.62414e-06	1.94e-13	4.59754e-13
	2.62422e-06	1.26207e-13	4.19693e-13
	2.6243e-06	1.395e-13	5.68788e-13
	2.62438e-06	2.56185e-13	2.99389e-13
	2.62445e-06	-8.70054e-14	4.80243e-13
	2.62453e-06	-2.95664e-13	6.0859e-13
	2.62461e-06	3.66556e-13	5.28576e-13
	2.62469e-06	-3.155e-13	5.88272e-13
	2.62477e-06	-1.98414e-16	5.47495e-14
	2.62484e-06	-2.41944e-13	-2.2894e-14
	2.62492e-06	1.81808e-13	4.43844e-13
	2.625e-06	-4.09975e-14	2.40332e-13
	2.62508e-06	-1.36375e-13	4.06486e-13
	2.62516e-06	-2.01235e-14	4.91059e-13
	2.62523e-06	1.84015e-14	6.0707e-13
	2.62531e-06	9.42204e-14	3.27813e-13
	2.62539e-06	-1.17633e-13	5.90271e-13
	2.62547e-06	-1.88578e-13	6.33287e-13
	2.62555e-06	3.04207e-13	6.49673e-13
	2.62562e-06	4.73895e-14	2.5406e-13
	2.6257e-06	-1.22722e-13	4.76899e-13
	2.62578e-06	-1.74775e-13	4.58477e-13
	2.62586e-06	6.21199e-14	2.94876e-13
	2.62594e-06	-1.11034e-13	4.27214e-13
	2.62602e-06	2.19214e-13	7.27627e-13
	2.62609e-06	-1.84975e-13	3.34519e-13
	2.62617e-06	-1.65918e-13	6.10741e-13
	2.62625e-06	-1.66055e-13	1.86567e-13
	2.62633e-06	6.65807e-14	3.01823e-13
	2.62641e-06	-1.15228e-13	7.23743e-13
	2.62648e-06	-8.2536e-14	4.03094e-13
	2.62656e-06	-7.80446e-14	8.51814e-13
	2.62664e-06	-2.64306e-13	4.30955e-13
	2.62672e-06	-2.07951e-14	5.61779e-13
	2.6268e-06	-4.63376e-14	5.11208e-13
	2.62688e-06	3.60288e-13	4.5326e-13
	2.62695e-06	2.79163e-13	5.25201e-13
	2.62703e-06	1.56046e-13	1.17272e-13
	2.62711e-06	2.06303e-13	4.97522e-13
	2.62719e-06	-2.89373e-14	4.45538e-13
	2.62727e-06	2.03107e-13	5.37294e-13
	2.62734e-06	1.50363e-13	2.57939e-13
	2.62742e-06	1.31772e-13	4.63418e-13
	2.6275e-06	7.42501e-14	4.78125e-13
	2.62758e-06	-8.96758e-14	3.56727e-13
	2.62766e-06	-6.6719e-14	1.89542e-13
	2.62773e-06	-1.02607e-13	4.21983e-13
	2.62781e-06	1.81299e-13	-1.26725e-13
	2.62789e-06	1.78855e-13	3.62569e-13
	2.62797e-06	-3.49783e-14	2.97477e-13
	2.62805e-06	2.434e-13	2.04244e-13
	2.62812e-06	-3.53286e-14	9.19342e-13
	2.6282e-06	-2.44273e-13	8.50124e-14
	2.62828e-06	-2.65047e-14	1.37807e-13
	2.62836e-06	-1.70209e-13	6.24361e-13
	2.62844e-06	1.33474e-13	6.1909e-13
	2.62852e-06	2.81667e-15	4.04596e-13
	2.62859e-06	1.03759e-13	5.01693e-13
	2.62867e-06	1.99556e-13	-1.17931e-14
	2.62875e-06	1.67562e-13	5.66971e-13
	2.62883e-06	-1.40876e-13	5.60895e-13
	2.62891e-06	5.24483e-13	3.34266e-13
	2.62898e-06	-1.40175e-13	3.65171e-13
	2.62906e-06	1.24093e-13	4.7278e-13
	2.62914e-06	3.51711e-13	9.1838e-13
	2.62922e-06	2.24944e-14	4.39554e-13
	2.6293e-06	3.76876e-13	4.15032e-13
	2.62938e-06	1.85068e-13	-1.58112e-14
	2.62945e-06	1.6522e-13	4.6061e-13
	2.62953e-06	4.27544e-14	3.26361e-13
	2.62961e-06	3.6481e-13	6.84079e-13
	2.62969e-06	-4.79272e-14	3.98585e-13
	2.62977e-06	1.90191e-13	4.81553e-13
	2.62984e-06	1.31325e-13	2.2667e-13
	2.62992e-06	-2.40782e-13	5.64303e-13
	2.63e-06	-3.26352e-13	5.08058e-13
	2.63008e-06	-2.45586e-13	5.2858e-13
	2.63016e-06	-3.13605e-13	4.73381e-13
	2.63023e-06	-2.54254e-13	2.7045e-14
	2.63031e-06	-6.00092e-14	6.01571e-13
	2.63039e-06	2.53657e-13	5.03773e-13
	2.63047e-06	-2.88323e-14	2.11865e-13
	2.63055e-06	5.46307e-15	2.9571e-13
	2.63062e-06	-3.62406e-13	5.62112e-13
	2.6307e-06	3.27062e-13	2.48212e-14
	2.63078e-06	-2.395e-13	6.92149e-14
	2.63086e-06	-7.90321e-15	3.24057e-13
	2.63094e-06	1.04311e-13	2.77257e-13
	2.63102e-06	-1.02422e-13	2.25925e-13
	2.63109e-06	-1.82243e-13	5.61469e-14
	2.63117e-06	-2.10056e-13	1.61638e-13
	2.63125e-06	5.05545e-14	2.38384e-13
	2.63133e-06	3.07227e-13	2.70121e-13
	2.63141e-06	-9.04447e-14	5.79905e-13
	2.63148e-06	1.6484e-14	4.49513e-13
	2.63156e-06	6.94273e-16	2.10867e-13
	2.63164e-06	-1.63228e-14	6.02977e-13
	2.63172e-06	-2.97779e-14	4.86635e-13
	2.6318e-06	1.79781e-13	9.36427e-14
	2.63188e-06	-7.77382e-14	2.23986e-13
	2.63195e-06	-7.25814e-14	7.12188e-14
	2.63203e-06	9.45638e-14	1.75906e-13
	2.63211e-06	-6.0165e-15	3.41366e-13
	2.63219e-06	1.60969e-13	5.2348e-13
	2.63227e-06	-5.16831e-14	6.69756e-13
	2.63234e-06	9.43745e-16	3.05479e-13
	2.63242e-06	-2.47931e-14	3.94914e-13
	2.6325e-06	-1.26211e-13	5.31308e-14
	2.63258e-06	-1.09152e-13	6.86697e-13
	2.63266e-06	-1.75253e-14	1.18079e-13
	2.63273e-06	1.4641e-13	3.57221e-13
	2.63281e-06	-9.67587e-14	3.96505e-13
	2.63289e-06	-6.48494e-14	7.0843e-14
	2.63297e-06	-4.87064e-14	3.23291e-13
	2.63305e-06	2.09379e-14	5.72729e-13
	2.63312e-06	-1.0593e-13	4.01548e-13
	2.6332e-06	-6.37345e-14	2.10744e-13
	2.63328e-06	2.15831e-14	1.3929e-13
	2.63336e-06	-2.09721e-13	2.07391e-13
	2.63344e-06	-8.04392e-14	1.75741e-13
	2.63352e-06	2.26218e-13	1.562e-13
	2.63359e-06	1.91962e-13	8.40406e-14
	2.63367e-06	-6.47397e-14	3.73396e-13
	2.63375e-06	2.9054e-13	3.73169e-13
	2.63383e-06	-1.02463e-13	2.32571e-13
	2.63391e-06	8.54572e-14	9.44196e-14
	2.63398e-06	-5.03187e-13	-6.16705e-16
	2.63406e-06	-7.33738e-14	-5.65267e-14
	2.63414e-06	-7.08181e-14	2.75733e-13
	2.63422e-06	-8.03078e-14	3.60338e-13
	2.6343e-06	4.7762e-14	2.67785e-13
	2.63438e-06	2.93154e-13	4.12978e-13
	2.63445e-06	2.7806e-13	4.76444e-13
	2.63453e-06	6.42419e-15	6.00309e-13
	2.63461e-06	-8.11309e-14	3.21273e-13
	2.63469e-06	-1.51185e-13	-9.2449e-15
	2.63477e-06	8.19111e-14	5.51308e-13
	2.63484e-06	6.61779e-14	2.37386e-13
	2.63492e-06	1.62923e-13	1.96006e-13
	2.635e-06	4.36555e-14	2.0539e-13
	2.63508e-06	3.24335e-13	5.7745e-15
	2.63516e-06	3.33172e-13	-4.42304e-14
	2.63523e-06	2.37125e-13	2.40739e-13
	2.63531e-06	-2.02567e-14	6.23253e-13
	2.63539e-06	-6.86939e-14	6.10123e-14
	2.63547e-06	2.60957e-13	3.86945e-13
	2.63555e-06	-1.13854e-14	-4.10267e-14
	2.63562e-06	-5.14511e-14	3.20069e-13
	2.6357e-06	1.66467e-13	2.99083e-13
	2.63578e-06	-2.26075e-14	5.89358e-13
	2.63586e-06	9.58577e-14	6.97308e-13
	2.63594e-06	-3.08833e-13	6.91228e-13
	2.63602e-06	-9.93056e-14	5.17383e-13
	2.63609e-06	-1.45559e-13	4.31478e-13
	2.63617e-06	-1.43584e-13	9.09306e-15
	2.63625e-06	-3.80646e-14	5.88574e-13
	2.63633e-06	9.36252e-14	3.96396e-13
	2.63641e-06	-1.78479e-13	-1.08714e-14
	2.63648e-06	-8.08419e-14	2.1074e-13
	2.63656e-06	-3.39598e-13	1.55802e-13
	2.63664e-06	2.46459e-13	-7.15461e-14
	2.63672e-06	-5.07095e-15	-2.53971e-13
	2.6368e-06	1.46536e-13	-1.89815e-13
	2.63688e-06	4.59537e-14	1.58936e-13
	2.63695e-06	3.16697e-14	2.45695e-13
	2.63703e-06	7.71476e-16	2.78717e-13
	2.63711e-06	2.13071e-13	2.10626e-13
	2.63719e-06	-3.16558e-14	2.14216e-13
	2.63727e-06	-4.19708e-14	4.88184e-13
	2.63734e-06	-1.50211e-14	6.61728e-13
	2.63742e-06	5.69078e-13	6.51859e-14
	2.6375e-06	1.21615e-13	-8.09534e-14
	2.63758e-06	1.71769e-13	-1.69196e-13
	2.63766e-06	1.58056e-13	-1.06705e-13
	2.63773e-06	1.70137e-14	3.01762e-13
	2.63781e-06	-1.20619e-14	2.61392e-13
	2.63789e-06	-3.06389e-14	2.373e-13
	2.63797e-06	8.54173e-14	5.68079e-13
	2.63805e-06	-1.0879e-13	3.03685e-13
	2.63812e-06	1.72413e-14	1.88296e-13
	2.6382e-06	-1.53474e-13	2.55316e-13
	2.63828e-06	-2.07037e-13	1.62775e-13
	2.63836e-06	1.2457e-13	1.14014e-13
	2.63844e-06	-1.94934e-13	-4.54165e-14
	2.63852e-06	-2.85833e-13	2.47991e-13
	2.63859e-06	1.1423e-13	-1.31619e-13
	2.63867e-06	-1.40867e-13	7.8102e-14
	2.63875e-06	1.21961e-13	1.93956e-13
	2.63883e-06	4.83832e-14	3.51675e-13
	2.63891e-06	8.09191e-14	5.1625e-13
	2.63898e-06	-7.71472e-14	3.00383e-13
	2.63906e-06	-4.39179e-13	2.64146e-13
	2.63914e-06	-1.66743e-13	-8.57613e-14
	2.63922e-06	-2.22302e-13	2.40744e-13
	2.6393e-06	-1.4361e-14	6.60593e-14
	2.63938e-06	-2.42597e-13	3.00204e-13
	2.63945e-06	-6.63829e-14	2.51236e-13
	2.63953e-06	-1.4846e-13	1.71745e-13
	2.63961e-06	-1.56521e-13	4.90597e-14
	2.63969e-06	-4.52691e-16	-8.52784e-14
	2.63977e-06	2.34526e-14	1.74054e-13
	2.63984e-06	9.04208e-14	2.61699e-13
	2.63992e-06	-3.70286e-13	6.36543e-14
	2.64e-06	-1.3068e-13	9.84602e-14
	2.64008e-06	-1.58574e-13	-4.46023e-14
	2.64016e-06	-2.78306e-13	1.62323e-13
	2.64023e-06	-4.19868e-14	2.88489e-13
	2.64031e-06	-1.25165e-13	3.28596e-13
	2.64039e-06	2.58506e-13	2.65301e-13
	2.64047e-06	2.08676e-13	1.62372e-13
	2.64055e-06	2.48087e-14	3.57944e-14
	2.64062e-06	2.23546e-13	-2.49383e-14
	2.6407e-06	4.39225e-14	2.41396e-13
	2.64078e-06	3.15938e-14	8.53479e-14
	2.64086e-06	2.82991e-14	1.83862e-14
	2.64094e-06	2.59045e-14	-1.14464e-13
	2.64102e-06	2.1741e-14	3.02592e-13
	2.64109e-06	6.82004e-14	4.10373e-13
	2.64117e-06	3.15148e-14	2.50282e-13
	2.64125e-06	1.00315e-14	4.19689e-13
	2.64133e-06	1.17577e-15	1.28718e-13
	2.64141e-06	6.40751e-14	3.49547e-13
	2.64148e-06	-1.14759e-13	-5.11336e-14
	2.64156e-06	1.86547e-13	3.17684e-14
	2.64164e-06	-1.50097e-13	-1.97104e-14
	2.64172e-06	7.02665e-14	-4.83662e-15
	2.6418e-06	2.85905e-13	3.12186e-13
	2.64188e-06	2.10225e-13	1.89194e-13
	2.64195e-06	2.19668e-13	-6.78645e-14
	2.64203e-06	7.6131e-14	-6.86056e-14
	2.64211e-06	1.36135e-13	1.40607e-13
	2.64219e-06	1.72583e-13	3.04333e-14
	2.64227e-06	3.85372e-13	3.612e-13
	2.64234e-06	1.10037e-13	4.12759e-13
	2.64242e-06	-4.55783e-14	1.96151e-13
	2.6425e-06	5.52297e-14	3.70857e-13
	2.64258e-06	-1.23252e-13	6.03182e-13
	2.64266e-06	8.77217e-14	4.34409e-13
	2.64273e-06	9.81603e-14	3.63647e-13
	2.64281e-06	-3.05089e-14	2.13384e-13
	2.64289e-06	3.32246e-13	5.52142e-13
	2.64297e-06	-1.85198e-13	2.93672e-13
	2.64305e-06	2.04871e-13	2.71901e-13
	2.64313e-06	2.9993e-13	3.83066e-13
	2.6432e-06	2.25144e-13	1.42091e-13
	2.64328e-06	2.77097e-14	2.50901e-13
	2.64336e-06	4.91887e-14	3.67797e-13
	2.64344e-06	1.03637e-13	3.69417e-13
	2.64352e-06	-7.25341e-14	1.60944e-13
	2.64359e-06	2.79531e-13	3.4693e-13
	2.64367e-06	2.53266e-14	-1.03597e-13
	2.64375e-06	-3.73816e-14	2.09304e-13
	2.64383e-06	6.71979e-14	3.72394e-13
	2.64391e-06	-1.24756e-13	9.61004e-14
	2.64398e-06	5.73265e-14	-6.00981e-15
	2.64406e-06	-2.37002e-13	3.92404e-13
	2.64414e-06	-2.26119e-14	5.78312e-13
	2.64422e-06	2.3178e-13	-7.57879e-14
	2.6443e-06	1.68405e-13	4.62944e-13
	2.64437e-06	-1.95796e-13	4.49154e-13
	2.64445e-06	-2.77901e-13	2.88113e-13
	2.64453e-06	8.35348e-14	4.42743e-13
	2.64461e-06	-8.85332e-14	4.52529e-13
	2.64469e-06	-2.27367e-13	5.44852e-13
	2.64477e-06	2.67177e-15	3.41498e-13
	2.64484e-06	8.88098e-14	3.20686e-13
	2.64492e-06	1.54146e-13	2.64256e-13
	2.645e-06	-8.52413e-14	-4.00409e-14
	2.64508e-06	2.03729e-13	3.99517e-13
	2.64516e-06	-1.40275e-14	-2.23551e-13
	2.64523e-06	9.37389e-14	6.36412e-14
	2.64531e-06	5.43079e-15	6.11723e-14
	2.64539e-06	-1.82732e-13	3.80655e-13
	2.64547e-06	6.29955e-14	-2.08817e-13
	2.64555e-06	6.22625e-14	4.01396e-13
	2.64563e-06	-1.4049e-13	4.17045e-13
	2.6457e-06	-2.21676e-13	5.37349e-14
	2.64578e-06	-2.16806e-13	5.92479e-14
	2.64586e-06	-1.62162e-14	1.85976e-13
	2.64594e-06	-4.64256e-14	2.26517e-13
	2.64602e-06	-4.74348e-14	2.92871e-13
	2.64609e-06	1.53816e-13	3.47367e-13
	2.64617e-06	5.55083e-15	2.12544e-14
	2.64625e-06	9.89395e-14	-2.59198e-13
	2.64633e-06	4.9749e-14	4.50003e-13
	2.64641e-06	9.0219e-14	4.45561e-13
	2.64648e-06	1.69743e-14	3.29862e-13
	2.64656e-06	2.02039e-13	5.48314e-13
	2.64664e-06	2.3795e-14	5.9157e-13
	2.64672e-06	1.88216e-14	5.98652e-13
	2.6468e-06	2.46288e-14	2.18591e-13
	2.64687e-06	3.34259e-13	2.8655e-13
	2.64695e-06	9.1305e-14	4.48686e-13
	2.64703e-06	-2.9195e-14	3.92206e-13
	2.64711e-06	8.08514e-14	6.66976e-13
	2.64719e-06	-6.25175e-14	2.05605e-13
	2.64727e-06	9.00215e-14	1.66264e-13
	2.64734e-06	-1.91178e-13	2.3064e-13
	2.64742e-06	4.26053e-15	7.38423e-13
	2.6475e-06	2.15549e-13	8.62732e-14
	2.64758e-06	-2.08075e-13	-2.33305e-13
	2.64766e-06	-1.96613e-13	2.5051e-13
	2.64773e-06	-1.06961e-14	1.13252e-13
	2.64781e-06	-2.26391e-13	4.29941e-13
	2.64789e-06	-2.22239e-13	6.81922e-13
	2.64797e-06	-4.07655e-14	-1.61702e-14
	2.64805e-06	-4.02183e-13	2.42124e-13
	2.64813e-06	8.85735e-14	4.78133e-13
	2.6482e-06	-6.22023e-14	3.84892e-13
	2.64828e-06	-6.50451e-16	1.49174e-13
	2.64836e-06	7.61499e-14	3.02607e-13
	2.64844e-06	-1.53671e-13	4.95263e-13
	2.64852e-06	-4.84047e-14	3.67186e-13
	2.64859e-06	-9.8338e-15	3.61047e-13
	2.64867e-06	-3.24163e-14	4.71599e-13
	2.64875e-06	-1.40552e-13	3.97823e-13
	2.64883e-06	-2.8145e-14	2.8205e-13
	2.64891e-06	1.77279e-13	-7.141e-15
	2.64898e-06	1.25253e-13	2.95778e-13
	2.64906e-06	1.4768e-14	4.68849e-13
	2.64914e-06	3.23148e-13	5.00051e-13
	2.64922e-06	-8.46285e-14	4.22381e-13
	2.6493e-06	-4.05124e-13	5.54226e-13
	2.64937e-06	-1.22064e-14	4.84091e-13
	2.64945e-06	-6.94209e-14	5.14861e-13
	2.64953e-06	1.23999e-13	3.28301e-13
	2.64961e-06	-9.74896e-14	3.45888e-13
	2.64969e-06	2.39347e-14	8.06861e-13
	2.64977e-06	4.57651e-14	3.6479e-13
	2.64984e-06	-3.36476e-14	2.2695e-13
	2.64992e-06	-8.75744e-14	4.61562e-13
	2.65e-06	-6.38482e-14	5.63531e-13
	2.65008e-06	-2.0585e-14	4.3223e-13
	2.65016e-06	-2.07687e-15	4.22173e-13
	2.65023e-06	-7.6854e-14	1.53692e-13
	2.65031e-06	1.54867e-13	2.93187e-13
	2.65039e-06	-5.92489e-13	8.38105e-13
	2.65047e-06	-5.32145e-13	4.70547e-13
	2.65055e-06	-8.78904e-14	2.48088e-13
	2.65063e-06	-4.06137e-13	2.06078e-13
	2.6507e-06	-2.94628e-13	3.85478e-13
	2.65078e-06	-2.87768e-13	4.11135e-14
	2.65086e-06	-3.05397e-13	2.34182e-13
	2.65094e-06	-5.68836e-14	2.59733e-13
	2.65102e-06	-3.18626e-13	4.58275e-13
[truncated: 44,083 more rows]

## Sheet: Panel c
	Example 1 (left)			Example 2 (right)
	Distance (m)	Force (N)		Distance (m)	Force (N)
	9.99531e-07	8.04644e-14		2.99531e-06	2.40898e-13
	9.99609e-07	1.03396e-12		2.9957e-06	4.93112e-13
	9.99687e-07	6.82675e-13		2.99609e-06	5.08842e-13
	9.99766e-07	5.16097e-13		2.99648e-06	1.14717e-12
	9.99844e-07	9.00319e-13		2.99688e-06	1.63783e-13
	9.99922e-07	2.33646e-13		2.99727e-06	6.41014e-13
	1e-06	3.34397e-13		2.99766e-06	-3.27967e-14
	1.00008e-06	6.7646e-13		2.99805e-06	3.0969e-13
	1.00016e-06	9.97448e-13		2.99844e-06	2.93235e-13
	1.00023e-06	2.40592e-13		2.99883e-06	-2.47454e-13
	1.00031e-06	9.13467e-13		2.99922e-06	6.99884e-14
	1.00039e-06	7.9085e-13		2.99961e-06	7.27753e-13
	1.00047e-06	6.98764e-13		3e-06	4.03942e-13
	1.00055e-06	3.73678e-13		3.00039e-06	1.02158e-13
	1.00063e-06	1.05381e-13		3.00078e-06	6.50957e-13
	1.0007e-06	1.14456e-12		3.00117e-06	3.84853e-13
	1.00078e-06	6.72164e-13		3.00156e-06	5.6776e-13
	1.00086e-06	2.89306e-13		3.00195e-06	2.08472e-13
	1.00094e-06	6.18087e-13		3.00234e-06	3.59708e-13
	1.00102e-06	3.571e-13		3.00273e-06	4.22258e-13
	1.00109e-06	3.77152e-13		3.00313e-06	3.74149e-13
	1.00117e-06	5.21402e-13		3.00352e-06	7.61237e-13
	1.00125e-06	6.16333e-14		3.00391e-06	5.32014e-13
	1.00133e-06	6.91633e-13		3.0043e-06	-1.61252e-13
	1.00141e-06	7.73602e-13		3.00469e-06	8.30574e-13
	1.00148e-06	5.34482e-13		3.00508e-06	4.71926e-13
	1.00156e-06	4.02009e-13		3.00547e-06	8.36592e-13
	1.00164e-06	1.0285e-12		3.00586e-06	6.41967e-13
	1.00172e-06	6.77202e-14		3.00625e-06	7.88888e-13
	1.0018e-06	-1.67434e-13		3.00664e-06	4.61138e-13
	1.00188e-06	1.27734e-12		3.00703e-06	-1.47147e-13
	1.00195e-06	6.33906e-14		3.00742e-06	-2.1619e-13
	1.00203e-06	9.6931e-13		3.00781e-06	2.91302e-13
	1.00211e-06	5.76511e-13		3.0082e-06	7.87517e-13
	1.00219e-06	7.41509e-14		3.00859e-06	7.64058e-13
	1.00227e-06	1.01482e-12		3.00898e-06	4.82887e-13
	1.00234e-06	1.08036e-13		3.00937e-06	-3.89109e-13
	1.00242e-06	2.16762e-13		3.00977e-06	-2.3223e-13
	1.0025e-06	6.35921e-13		3.01016e-06	1.13583e-12
	1.00258e-06	3.9221e-13		3.01055e-06	2.7868e-13
	1.00266e-06	1.49826e-13		3.01094e-06	1.3743e-13
	1.00273e-06	1.06083e-12		3.01133e-06	9.80863e-13
	1.00281e-06	1.13773e-12		3.01172e-06	6.38089e-13
	1.00289e-06	3.40313e-16		3.01211e-06	6.44757e-13
	1.00297e-06	5.47604e-13		3.0125e-06	-7.29412e-14
	1.00305e-06	4.35514e-13		3.01289e-06	5.90433e-13
	1.00313e-06	4.70366e-13		3.01328e-06	2.21141e-13
	1.0032e-06	1.26316e-13		3.01367e-06	3.45399e-14
	1.00328e-06	8.97618e-13		3.01406e-06	-4.20859e-13
	1.00336e-06	-8.44011e-14		3.01445e-06	-1.17511e-13
	1.00344e-06	4.24243e-13		3.01484e-06	2.77329e-13
	1.00352e-06	6.68845e-13		3.01523e-06	1.8953e-13
	1.00359e-06	7.70107e-13		3.01563e-06	-2.5633e-13
	1.00367e-06	5.23317e-13		3.01602e-06	5.22972e-13
	1.00375e-06	6.18438e-13		3.01641e-06	8.81489e-13
	1.00383e-06	2.57999e-13		3.0168e-06	8.38224e-13
	1.00391e-06	1.10934e-12		3.01719e-06	2.77754e-13
	1.00398e-06	1.88501e-15		3.01758e-06	4.34889e-13
	1.00406e-06	1.04754e-12		3.01797e-06	7.74113e-13
	1.00414e-06	4.01816e-13		3.01836e-06	9.62558e-14
	1.00422e-06	6.83814e-13		3.01875e-06	2.70522e-14
	1.0043e-06	4.02244e-13		3.01914e-06	1.29088e-13
	1.00438e-06	1.12592e-12		3.01953e-06	5.24943e-13
	1.00445e-06	4.36308e-13		3.01992e-06	6.61974e-13
	1.00453e-06	1.00832e-12		3.02031e-06	2.02185e-13
	1.00461e-06	9.4672e-14		3.0207e-06	4.27616e-13
	1.00469e-06	1.01096e-12		3.02109e-06	3.27648e-13
	1.00477e-06	1.01562e-12		3.02148e-06	5.93318e-13
	1.00484e-06	3.10636e-13		3.02188e-06	2.72786e-13
	1.00492e-06	1.2274e-12		3.02227e-06	5.52565e-13
	1.005e-06	1.03669e-13		3.02266e-06	4.85557e-13
	1.00508e-06	9.09297e-13		3.02305e-06	1.04103e-12
	1.00516e-06	3.39546e-13		3.02344e-06	1.39277e-13
	1.00523e-06	6.94052e-13		3.02383e-06	4.12784e-13
	1.00531e-06	9.51357e-13		3.02422e-06	2.1739e-13
	1.00539e-06	6.68098e-13		3.02461e-06	2.08572e-13
	1.00547e-06	8.91985e-13		3.025e-06	8.78558e-14
	1.00555e-06	2.58592e-13		3.02539e-06	6.02574e-13
	1.00563e-06	7.64491e-13		3.02578e-06	2.66651e-13
	1.0057e-06	7.36361e-13		3.02617e-06	6.46816e-14
	1.00578e-06	1.21077e-12		3.02656e-06	4.29932e-13
	1.00586e-06	2.32646e-13		3.02695e-06	3.89001e-13
	1.00594e-06	6.72818e-13		3.02734e-06	4.77201e-13
	1.00602e-06	5.84055e-13		3.02773e-06	5.95633e-14
	1.00609e-06	9.72216e-13		3.02812e-06	-7.78063e-15
	1.00617e-06	5.57347e-13		3.02852e-06	3.48932e-13
	1.00625e-06	1.07748e-12		3.02891e-06	-1.80375e-13
	1.00633e-06	1.29602e-13		3.0293e-06	-2.23893e-13
	1.00641e-06	5.5381e-13		3.02969e-06	6.06586e-14
	1.00648e-06	5.68698e-13		3.03008e-06	1.99065e-13
	1.00656e-06	9.87357e-13		3.03047e-06	-7.67781e-14
	1.00664e-06	2.40425e-13		3.03086e-06	8.80834e-13
	1.00672e-06	5.46732e-13		3.03125e-06	-1.51875e-13
	1.0068e-06	5.53689e-13		3.03164e-06	-3.08047e-13
	1.00687e-06	8.28989e-13		3.03203e-06	3.60054e-13
	1.00695e-06	2.26845e-13		3.03242e-06	8.58896e-14
	1.00703e-06	2.28558e-13		3.03281e-06	1.26072e-13
	1.00711e-06	1.60023e-13		3.0332e-06	3.17362e-13
	1.00719e-06	8.59462e-13		3.03359e-06	-2.63856e-13
	1.00727e-06	6.51041e-13		3.03398e-06	-5.93737e-13
	1.00734e-06	8.53687e-13		3.03438e-06	3.8167e-13
	1.00742e-06	3.32346e-13		3.03477e-06	-2.16038e-13
	1.0075e-06	1.11109e-12		3.03516e-06	-3.45852e-13
	1.00758e-06	7.86206e-14		3.03555e-06	6.33167e-14
	1.00766e-06	8.7497e-13		3.03594e-06	2.5039e-13
	1.00773e-06	5.58988e-13		3.03633e-06	3.50256e-13
	1.00781e-06	6.64942e-13		3.03672e-06	3.31628e-13
	1.00789e-06	7.46045e-13		3.03711e-06	3.73508e-13
	1.00797e-06	2.82716e-13		3.0375e-06	4.71661e-13
	1.00805e-06	1.05978e-12		3.03789e-06	2.49025e-13
	1.00812e-06	4.59917e-13		3.03828e-06	8.02755e-13
	1.0082e-06	9.38209e-13		3.03867e-06	6.03509e-13
	1.00828e-06	4.44558e-14		3.03906e-06	7.87609e-13
	1.00836e-06	4.9719e-13		3.03945e-06	2.5168e-13
	1.00844e-06	1.03345e-12		3.03984e-06	4.55259e-13
	1.00852e-06	4.8803e-13		3.04023e-06	7.63082e-13
	1.00859e-06	-9.8313e-14		3.04062e-06	1.78116e-12
	1.00867e-06	8.46685e-13		3.04102e-06	-3.80137e-13
	1.00875e-06	7.08506e-13		3.04141e-06	3.3904e-14
	1.00883e-06	3.65418e-13		3.0418e-06	1.46182e-13
	1.00891e-06	3.54534e-13		3.04219e-06	5.65431e-13
	1.00898e-06	1.00052e-12		3.04258e-06	3.78298e-13
	1.00906e-06	4.65858e-13		3.04297e-06	3.27767e-13
	1.00914e-06	8.81768e-13		3.04336e-06	3.5561e-13
	1.00922e-06	7.13559e-14		3.04375e-06	-2.15274e-13
	1.0093e-06	1.37472e-12		3.04414e-06	-1.66904e-14
	1.00937e-06	3.07764e-13		3.04453e-06	6.25537e-14
	1.00945e-06	9.73101e-13		3.04492e-06	7.96139e-14
	1.00953e-06	1.32591e-13		3.04531e-06	5.61308e-13
	1.00961e-06	4.83131e-13		3.0457e-06	2.21524e-13
	1.00969e-06	4.28687e-13		3.04609e-06	-1.12623e-13
	1.00977e-06	1.31392e-12		3.04648e-06	3.30859e-14
	1.00984e-06	1.60577e-13		3.04687e-06	6.97241e-13
	1.00992e-06	8.17673e-13		3.04727e-06	-6.21177e-14
	1.01e-06	5.75823e-13		3.04766e-06	-9.25505e-14
	1.01008e-06	6.44561e-13		3.04805e-06	-1.63199e-13
	1.01016e-06	7.67257e-13		3.04844e-06	4.14818e-13
	1.01023e-06	6.82299e-13		3.04883e-06	-4.44661e-14
	1.01031e-06	4.84418e-13		3.04922e-06	9.24869e-13
	1.01039e-06	3.13591e-13		3.04961e-06	1.70286e-13
	1.01047e-06	7.52082e-13		3.05e-06	-6.46492e-13
	1.01055e-06	7.22203e-13		3.05039e-06	-2.32512e-13
	1.01062e-06	1.07387e-12		3.05078e-06	2.76555e-13
	1.0107e-06	4.72142e-13		3.05117e-06	7.50994e-14
	1.01078e-06	3.43485e-13		3.05156e-06	-1.11892e-13
	1.01086e-06	1.28194e-13		3.05195e-06	-2.83223e-13
	1.01094e-06	6.37029e-13		3.05234e-06	-2.13052e-14
	1.01102e-06	8.8473e-13		3.05273e-06	3.39495e-13
	1.01109e-06	5.95198e-13		3.05313e-06	-5.71176e-13
	1.01117e-06	-8.07986e-14		3.05352e-06	-9.00329e-13
	1.01125e-06	1.62921e-12		3.05391e-06	2.52676e-13
	1.01133e-06	2.96081e-13		3.0543e-06	4.04719e-14
	1.01141e-06	1.05021e-12		3.05469e-06	3.5003e-13
	1.01148e-06	7.75347e-13		3.05508e-06	6.28221e-13
	1.01156e-06	-1.88464e-13		3.05547e-06	4.67924e-13
	1.01164e-06	7.72811e-13		3.05586e-06	-2.5231e-13
	1.01172e-06	8.20712e-13		3.05625e-06	6.36173e-14
	1.0118e-06	2.26924e-13		3.05664e-06	-5.00866e-13
	1.01187e-06	8.5887e-13		3.05703e-06	1.73636e-13
	1.01195e-06	6.09648e-14		3.05742e-06	9.0385e-14
	1.01203e-06	9.34827e-13		3.05781e-06	-3.91443e-13
	1.01211e-06	5.73435e-13		3.0582e-06	-5.65899e-15
	1.01219e-06	8.10996e-13		3.05859e-06	1.06577e-13
	1.01227e-06	-2.35091e-13		3.05898e-06	3.11544e-13
	1.01234e-06	7.35298e-13		3.05937e-06	-1.85338e-13
	1.01242e-06	5.89014e-13		3.05977e-06	-2.25883e-13
	1.0125e-06	7.46097e-13		3.06016e-06	3.70011e-13
	1.01258e-06	4.13966e-13		3.06055e-06	2.89613e-13
	1.01266e-06	4.48765e-13		3.06094e-06	5.44004e-13
	1.01273e-06	9.71114e-13		3.06133e-06	1.08318e-13
	1.01281e-06	-2.01841e-13		3.06172e-06	4.26191e-13
	1.01289e-06	1.10469e-12		3.06211e-06	2.9953e-13
	1.01297e-06	4.21594e-13		3.0625e-06	-1.10938e-13
	1.01305e-06	-1.43126e-13		3.06289e-06	-2.34494e-15
	1.01312e-06	1.04999e-12		3.06328e-06	-1.71959e-13
	1.0132e-06	3.3994e-14		3.06367e-06	7.76657e-13
	1.01328e-06	9.11566e-13		3.06406e-06	2.31186e-13
	1.01336e-06	3.96247e-13		3.06445e-06	-5.33318e-14
	1.01344e-06	3.82895e-13		3.06484e-06	1.45934e-13
	1.01352e-06	2.03433e-13		3.06523e-06	-2.87587e-14
	1.01359e-06	7.25888e-13		3.06562e-06	2.75062e-13
	1.01367e-06	4.15508e-13		3.06602e-06	1.33431e-13
	1.01375e-06	2.23503e-13		3.06641e-06	2.93177e-13
	1.01383e-06	9.06158e-13		3.0668e-06	4.02582e-13
	1.01391e-06	4.7615e-13		3.06719e-06	2.45775e-13
	1.01398e-06	6.13134e-13		3.06758e-06	2.25973e-13
	1.01406e-06	5.1687e-13		3.06797e-06	3.21907e-13
	1.01414e-06	5.01869e-13		3.06836e-06	9.7861e-13
	1.01422e-06	1.31516e-12		3.06875e-06	7.10418e-13
	1.0143e-06	-5.75632e-14		3.06914e-06	7.69408e-13
	1.01437e-06	1.07701e-12		3.06953e-06	1.65598e-13
	1.01445e-06	9.97528e-14		3.06992e-06	-6.58162e-14
	1.01453e-06	8.32036e-13		3.07031e-06	4.48291e-13
	1.01461e-06	-7.82476e-15		3.0707e-06	1.97884e-13
	1.01469e-06	9.96786e-13		3.07109e-06	4.70406e-13
	1.01477e-06	1.74421e-13		3.07148e-06	3.24898e-13
	1.01484e-06	5.52959e-13		3.07188e-06	-6.45809e-13
	1.01492e-06	7.29519e-13		3.07227e-06	2.0627e-13
	1.015e-06	5.49215e-13		3.07266e-06	1.66076e-13
	1.01508e-06	6.71768e-13		3.07305e-06	1.00097e-12
	1.01516e-06	7.29468e-13		3.07344e-06	3.28235e-13
	1.01523e-06	5.38939e-13		3.07383e-06	2.93535e-13
	1.01531e-06	-1.15867e-13		3.07422e-06	1.47671e-13
	1.01539e-06	1.11e-12		3.07461e-06	5.54344e-14
	1.01547e-06	-1.67262e-13		3.075e-06	-6.78587e-14
	1.01555e-06	6.48041e-13		3.07539e-06	-1.51264e-13
	1.01562e-06	5.3872e-14		3.07578e-06	3.92957e-13
	1.0157e-06	8.8882e-13		3.07617e-06	1.8548e-14
	1.01578e-06	3.51349e-13		3.07656e-06	7.7565e-13
	1.01586e-06	1.27335e-13		3.07695e-06	6.26097e-13
	1.01594e-06	9.19357e-13		3.07734e-06	5.58674e-13
	1.01602e-06	1.58916e-13		3.07773e-06	-6.78397e-16
	1.01609e-06	5.5946e-13		3.07812e-06	6.0391e-13
	1.01617e-06	6.78905e-13		3.07852e-06	8.50336e-13
	1.01625e-06	2.66436e-13		3.07891e-06	-4.39767e-13
	1.01633e-06	4.07778e-13		3.0793e-06	2.79477e-13
	1.01641e-06	9.82415e-13		3.07969e-06	7.49801e-14
	1.01648e-06	8.32529e-13		3.08008e-06	1.33596e-15
	1.01656e-06	1.26685e-13		3.08047e-06	1.60747e-13
	1.01664e-06	3.86062e-13		3.08086e-06	2.4914e-13
	1.01672e-06	7.19425e-13		3.08125e-06	3.37811e-14
	1.0168e-06	2.78138e-13		3.08164e-06	5.47884e-13
	1.01687e-06	5.53646e-13		3.08203e-06	-2.80816e-13
	1.01695e-06	2.35193e-13		3.08242e-06	8.33125e-14
	1.01703e-06	4.61341e-13		3.08281e-06	4.60737e-13
	1.01711e-06	3.47071e-14		3.0832e-06	6.00064e-13
	1.01719e-06	1.01204e-12		3.08359e-06	2.29433e-14
	1.01727e-06	1.35431e-13		3.08398e-06	1.06198e-13
	1.01734e-06	9.14339e-13		3.08438e-06	-1.58648e-14
	1.01742e-06	1.15752e-13		3.08477e-06	5.24504e-13
	1.0175e-06	8.92386e-13		3.08516e-06	7.26107e-14
	1.01758e-06	3.0495e-13		3.08555e-06	1.71604e-13
	1.01766e-06	6.10999e-13		3.08594e-06	-3.58037e-13
	1.01773e-06	-1.80505e-13		3.08633e-06	3.03956e-13
	1.01781e-06	8.76245e-13		3.08672e-06	4.85973e-13
	1.01789e-06	1.10332e-13		3.08711e-06	2.83201e-13
	1.01797e-06	6.78561e-13		3.0875e-06	1.3222e-12
	1.01805e-06	1.295e-12		3.08789e-06	5.08264e-13
	1.01813e-06	3.67411e-13		3.08828e-06	-8.30456e-13
	1.0182e-06	3.50659e-13		3.08867e-06	4.74286e-13
	1.01828e-06	5.21159e-13		3.08906e-06	6.94626e-13
	1.01836e-06	6.26345e-13		3.08945e-06	3.42864e-13
	1.01844e-06	2.14882e-13		3.08984e-06	1.16856e-12
	1.01852e-06	5.53702e-13		3.09023e-06	6.72894e-13
	1.01859e-06	2.71599e-13		3.09063e-06	6.20265e-13
	1.01867e-06	8.25556e-13		3.09102e-06	7.42578e-13
	1.01875e-06	8.48867e-13		3.09141e-06	6.72258e-13
	1.01883e-06	4.31418e-13		3.0918e-06	5.72446e-13
	1.01891e-06	6.70881e-13		3.09219e-06	-6.93954e-14
	1.01898e-06	7.06099e-13		3.09258e-06	6.36917e-15
	1.01906e-06	3.88002e-13		3.09297e-06	5.3747e-13
	1.01914e-06	9.85594e-13		3.09336e-06	-3.38637e-14
	1.01922e-06	3.31978e-13		3.09375e-06	8.24962e-13
	1.0193e-06	4.57791e-13		3.09414e-06	1.07583e-12
	1.01938e-06	9.93138e-13		3.09453e-06	4.2355e-13
	1.01945e-06	4.73715e-13		3.09492e-06	1.04625e-13
	1.01953e-06	5.63775e-13		3.09531e-06	4.77473e-13
	1.01961e-06	4.95114e-13		3.0957e-06	5.84185e-13
	1.01969e-06	7.90736e-13		3.09609e-06	2.64778e-13
	1.01977e-06	2.95724e-13		3.09648e-06	4.24439e-13
	1.01984e-06	4.26981e-13		3.09687e-06	5.98183e-13
	1.01992e-06	2.85466e-13		3.09727e-06	-5.97889e-14
	1.02e-06	8.61678e-13		3.09766e-06	1.21457e-12
	1.02008e-06	3.04014e-13		3.09805e-06	2.80684e-13
	1.02016e-06	1.14048e-12		3.09844e-06	7.86023e-14
	1.02023e-06	1.22579e-13		3.09883e-06	7.60078e-14
	1.02031e-06	5.95624e-13		3.09922e-06	2.43231e-13
	1.02039e-06	1.22456e-12		3.09961e-06	5.21637e-13
	1.02047e-06	1.43335e-13		3.1e-06	4.4444e-13
	1.02055e-06	7.20161e-13		3.10039e-06	3.59761e-13
	1.02063e-06	4.89454e-13		3.10078e-06	8.47931e-13
	1.0207e-06	2.57051e-13		3.10117e-06	3.61049e-13
	1.02078e-06	1.07463e-12		3.10156e-06	1.02668e-12
	1.02086e-06	2.91923e-13		3.10195e-06	2.76742e-13
	1.02094e-06	4.7693e-13		3.10234e-06	3.90389e-13
	1.02102e-06	6.95406e-13		3.10273e-06	2.37619e-13
	1.02109e-06	1.87704e-14		3.10313e-06	4.20149e-13
	1.02117e-06	5.95723e-13		3.10352e-06	2.26046e-13
	1.02125e-06	5.55958e-13		3.10391e-06	5.3122e-13
	1.02133e-06	7.19985e-13		3.1043e-06	3.01448e-13
	1.02141e-06	4.90806e-13		3.10469e-06	9.02669e-13
	1.02148e-06	4.59058e-13		3.10508e-06	4.32683e-13
	1.02156e-06	4.54996e-13		3.10547e-06	5.06656e-13
	1.02164e-06	2.39046e-13		3.10586e-06	6.508e-15
	1.02172e-06	9.07788e-13		3.10625e-06	3.08354e-13
	1.0218e-06	4.72212e-13		3.10664e-06	3.04453e-14
	1.02188e-06	1.26811e-12		3.10703e-06	4.28908e-13
	1.02195e-06	4.7828e-13		3.10742e-06	-1.83758e-13
	1.02203e-06	3.933e-14		3.10781e-06	5.02741e-14
	1.02211e-06	7.82166e-13		3.1082e-06	-5.46816e-13
	1.02219e-06	9.68612e-13		3.10859e-06	-7.47211e-13
	1.02227e-06	4.62707e-13		3.10898e-06	-3.63205e-13
	1.02234e-06	1.99785e-13		3.10938e-06	-4.97664e-13
	1.02242e-06	9.31622e-13		3.10977e-06	-1.8418e-14
	1.0225e-06	8.14657e-13		3.11016e-06	1.02811e-13
	1.02258e-06	7.78702e-13		3.11055e-06	3.55427e-13
	1.02266e-06	6.68781e-13		3.11094e-06	-2.76364e-13
	1.02273e-06	-3.08543e-14		3.11133e-06	4.27827e-13
	1.02281e-06	7.27231e-13		3.11172e-06	-7.80428e-14
	1.02289e-06	9.15568e-13		3.11211e-06	4.26827e-13
	1.02297e-06	3.95674e-13		3.1125e-06	-5.72169e-13
	1.02305e-06	6.64836e-13		3.11289e-06	-7.24687e-14
	1.02313e-06	1.69618e-13		3.11328e-06	1.19389e-13
	1.0232e-06	1.44713e-12		3.11367e-06	2.38612e-13
	1.02328e-06	6.95763e-13		3.11406e-06	-4.75707e-13
	1.02336e-06	6.43676e-13		3.11445e-06	-2.31182e-13
	1.02344e-06	9.79574e-14		3.11484e-06	4.52266e-13
	1.02352e-06	1.31145e-12		3.11523e-06	4.83031e-13
	1.02359e-06	5.35647e-13		3.11562e-06	4.50262e-13
	1.02367e-06	8.67073e-14		3.11602e-06	-6.04496e-13
	1.02375e-06	6.6691e-13		3.11641e-06	5.75419e-13
	1.02383e-06	6.62504e-13		3.1168e-06	5.62916e-13
	1.02391e-06	1.99054e-13		3.11719e-06	7.10914e-13
	1.02398e-06	2.44991e-13		3.11758e-06	3.78901e-13
	1.02406e-06	3.19613e-13		3.11797e-06	5.19818e-13
	1.02414e-06	1.58234e-12		3.11836e-06	3.42246e-13
	1.02422e-06	-9.11703e-13		3.11875e-06	6.44723e-13
	1.0243e-06	1.03254e-12		3.11914e-06	2.42683e-13
	1.02438e-06	9.06731e-13		3.11953e-06	6.39556e-14
	1.02445e-06	-1.05306e-14		3.11992e-06	4.62407e-13
	1.02453e-06	3.6589e-13		3.12031e-06	1.01663e-12
	1.02461e-06	5.89366e-13		3.1207e-06	8.37825e-14
	1.02469e-06	9.49409e-13		3.12109e-06	6.02044e-13
	1.02477e-06	4.85629e-13		3.12148e-06	-1.4696e-13
	1.02484e-06	4.06027e-13		3.12188e-06	5.39966e-13
	1.02492e-06	4.72212e-13		3.12227e-06	3.35126e-13
	1.025e-06	3.96018e-13		3.12266e-06	5.1369e-13
	1.02508e-06	6.23416e-13		3.12305e-06	-2.16871e-14
	1.02516e-06	4.0578e-13		3.12344e-06	5.44729e-13
	1.02523e-06	7.80625e-13		3.12383e-06	1.76411e-13
	1.02531e-06	-1.32498e-13		3.12422e-06	8.31528e-13
	1.02539e-06	5.87993e-13		3.12461e-06	7.04367e-13
	1.02547e-06	5.88035e-13		3.125e-06	9.06367e-13
	1.02555e-06	1.83543e-13		3.12539e-06	6.30964e-13
	1.02563e-06	1.05507e-12		3.12578e-06	1.88224e-13
	1.0257e-06	6.96937e-13		3.12617e-06	2.99243e-13
	1.02578e-06	-9.42629e-15		3.12656e-06	-5.04208e-14
	1.02586e-06	5.6484e-13		3.12695e-06	-2.4453e-13
	1.02594e-06	4.83978e-13		3.12734e-06	-2.45421e-13
	1.02602e-06	3.9097e-13		3.12773e-06	-7.58607e-13
	1.02609e-06	8.41854e-14		3.12812e-06	-2.56316e-13
	1.02617e-06	6.35332e-13		3.12852e-06	3.90065e-13
	1.02625e-06	6.45052e-13		3.12891e-06	7.61762e-13
	1.02633e-06	-4.5091e-14		3.1293e-06	-5.38543e-13
	1.02641e-06	9.81802e-13		3.12969e-06	-1.07034e-13
	1.02648e-06	6.54048e-13		3.13008e-06	4.76241e-13
	1.02656e-06	1.04041e-14		3.13047e-06	4.45886e-13
	1.02664e-06	8.36e-13		3.13086e-06	-2.1856e-13
	1.02672e-06	2.34359e-13		3.13125e-06	-4.9524e-13
	1.0268e-06	1.06973e-12		3.13164e-06	2.1937e-13
	1.02688e-06	2.99398e-13		3.13203e-06	-3.07825e-13
	1.02695e-06	-2.66775e-14		3.13242e-06	2.2221e-13
	1.02703e-06	7.24789e-13		3.13281e-06	4.68998e-13
	1.02711e-06	-2.43813e-13		3.1332e-06	5.08843e-13
	1.02719e-06	1.10113e-12		3.13359e-06	-5.66599e-13
	1.02727e-06	9.51194e-13		3.13398e-06	2.1984e-13
	1.02734e-06	4.23256e-13		3.13437e-06	1.88784e-13
	1.02742e-06	6.37796e-13		3.13477e-06	-2.45831e-13
	1.0275e-06	9.0228e-13		3.13516e-06	5.63913e-14
	1.02758e-06	-1.22011e-13		3.13555e-06	2.53726e-13
	1.02766e-06	5.89289e-13		3.13594e-06	8.51976e-14
	1.02773e-06	8.43417e-13		3.13633e-06	2.46614e-13
	1.02781e-06	2.32404e-13		3.13672e-06	1.28878e-13
	1.02789e-06	1.04731e-12		3.13711e-06	-3.56292e-13
	1.02797e-06	5.42511e-13		3.1375e-06	9.4903e-15
	1.02805e-06	6.03102e-13		3.13789e-06	1.66789e-13
	1.02813e-06	5.38302e-13		3.13828e-06	-1.60433e-13
	1.0282e-06	7.53591e-13		3.13867e-06	3.5024e-13
	1.02828e-06	8.96878e-13		3.13906e-06	1.00264e-13
	1.02836e-06	2.50722e-13		3.13945e-06	1.07713e-12
	1.02844e-06	3.00155e-13		3.13984e-06	4.31483e-13
	1.02852e-06	-3.60735e-13		3.14023e-06	2.74177e-13
	1.02859e-06	7.88196e-13		3.14063e-06	4.13406e-13
	1.02867e-06	8.54799e-13		3.14102e-06	6.90889e-13
	1.02875e-06	3.36282e-13		3.14141e-06	5.53363e-13
	1.02883e-06	6.90761e-13		3.1418e-06	7.62877e-14
	1.02891e-06	5.2866e-13		3.14219e-06	1.25953e-13
	1.02898e-06	9.83167e-13		3.14258e-06	3.43357e-13
	1.02906e-06	4.46827e-13		3.14297e-06	8.68881e-13
	1.02914e-06	7.26653e-13		3.14336e-06	3.85006e-13
	1.02922e-06	-1.938e-13		3.14375e-06	4.18985e-13
	1.0293e-06	1.06613e-12		3.14414e-06	3.53981e-13
	1.02937e-06	4.53047e-13		3.14453e-06	8.24956e-14
	1.02945e-06	1.12192e-12		3.14492e-06	6.23061e-13
	1.02953e-06	4.42746e-13		3.14531e-06	5.56025e-13
	1.02961e-06	5.34867e-15		3.1457e-06	-4.32127e-14
	1.02969e-06	1.17266e-12		3.14609e-06	3.80105e-13
	1.02977e-06	-1.89247e-14		3.14648e-06	7.79082e-13
	1.02984e-06	1.02293e-12		3.14687e-06	2.64938e-14
	1.02992e-06	1.53739e-13		3.14727e-06	7.44205e-13
	1.03e-06	8.21285e-13		3.14766e-06	-1.57921e-13
	1.03008e-06	8.11015e-13		3.14805e-06	1.82094e-13
	1.03016e-06	-3.10638e-13		3.14844e-06	-6.18011e-13
	1.03023e-06	1.78251e-12		3.14883e-06	-1.62998e-13
	1.03031e-06	8.57581e-14		3.14922e-06	-3.77302e-13
	1.03039e-06	9.82517e-13		3.14961e-06	2.66852e-13
	1.03047e-06	5.41626e-13		3.15e-06	3.22308e-13
	1.03055e-06	9.27971e-14		3.15039e-06	9.00449e-13
	1.03062e-06	-2.19849e-14		3.15078e-06	1.12605e-12
	1.0307e-06	9.26564e-13		3.15117e-06	1.11703e-13
	1.03078e-06	7.46952e-13		3.15156e-06	2.57185e-13
	1.03086e-06	8.9427e-13		3.15195e-06	-2.24096e-14
	1.03094e-06	1.11207e-13		3.15234e-06	-7.814e-15
	1.03102e-06	1.02516e-12		3.15273e-06	7.34437e-13
	1.03109e-06	8.63225e-13		3.15312e-06	5.32615e-14
	1.03117e-06	-6.1591e-14		3.15352e-06	3.05237e-13
	1.03125e-06	2.36555e-13		3.15391e-06	4.12263e-13
	1.03133e-06	1.04623e-12		3.1543e-06	-1.20139e-13
	1.03141e-06	8.03706e-13		3.15469e-06	2.50781e-13
	1.03148e-06	3.63266e-13		3.15508e-06	6.54842e-13
	1.03156e-06	3.31055e-13		3.15547e-06	1.40809e-13
	1.03164e-06	7.94865e-13		3.15586e-06	5.16546e-14
	1.03172e-06	8.19349e-13		3.15625e-06	5.01058e-13
	1.0318e-06	9.64286e-13		3.15664e-06	5.87174e-13
	1.03187e-06	1.10513e-13		3.15703e-06	4.89959e-13
	1.03195e-06	3.45049e-13		3.15742e-06	3.2059e-13
	1.03203e-06	6.48865e-13		3.15781e-06	7.76127e-13
	1.03211e-06	5.36704e-13		3.1582e-06	-9.47083e-14
	1.03219e-06	6.54984e-13		3.15859e-06	4.00444e-13
	1.03227e-06	3.96294e-13		3.15898e-06	1.52641e-13
	1.03234e-06	4.30317e-13		3.15938e-06	6.02225e-13
	1.03242e-06	7.70487e-13		3.15977e-06	4.43862e-13
	1.0325e-06	6.05309e-13		3.16016e-06	3.62896e-13
	1.03258e-06	5.01208e-13		3.16055e-06	2.26815e-13
	1.03266e-06	7.65074e-13		3.16094e-06	1.41e-13
	1.03273e-06	-1.70187e-14		3.16133e-06	6.50378e-13
	1.03281e-06	1.14536e-12		3.16172e-06	5.06622e-13
	1.03289e-06	3.77553e-13		3.16211e-06	-5.54849e-14
	1.03297e-06	8.91781e-13		3.1625e-06	-3.38136e-13
	1.03305e-06	5.79803e-13		3.16289e-06	6.19501e-13
	1.03312e-06	1.06016e-12		3.16328e-06	5.42995e-13
	1.0332e-06	7.18356e-13		3.16367e-06	3.86242e-13
	1.03328e-06	1.31767e-13		3.16406e-06	4.56853e-13
	1.03336e-06	4.56766e-13		3.16445e-06	2.27796e-13
	1.03344e-06	5.89321e-13		3.16484e-06	5.59704e-13
	1.03352e-06	6.30959e-13		3.16523e-06	-3.59736e-14
	1.03359e-06	2.41165e-13		3.16562e-06	-4.33818e-14
	1.03367e-06	1.10606e-12		3.16602e-06	-4.08618e-13
	1.03375e-06	3.66468e-13		3.16641e-06	-1.08239e-13
	1.03383e-06	4.08593e-13		3.1668e-06	4.06486e-13
	1.03391e-06	8.2495e-13		3.16719e-06	2.25035e-13
	1.03398e-06	9.17924e-13		3.16758e-06	4.22569e-13
	1.03406e-06	8.43519e-13		3.16797e-06	1.10567e-13
	1.03414e-06	6.5288e-13		3.16836e-06	1.3534e-13
	1.03422e-06	9.51559e-14		3.16875e-06	6.16533e-13
	1.0343e-06	2.72789e-13		3.16914e-06	-1.29096e-13
	1.03437e-06	1.16136e-12		3.16953e-06	2.06744e-13
	1.03445e-06	3.05631e-13		3.16992e-06	3.22165e-13
	1.03453e-06	8.99961e-13		3.17031e-06	4.32204e-13
	1.03461e-06	5.82839e-13		3.1707e-06	-2.42009e-13
	1.03469e-06	6.54851e-13		3.17109e-06	9.48649e-13
	1.03477e-06	5.83799e-13		3.17148e-06	9.49496e-14
	1.03484e-06	6.36112e-13		3.17188e-06	6.5493e-13
	1.03492e-06	7.92191e-13		3.17227e-06	1.05895e-13
	1.035e-06	4.30508e-13		3.17266e-06	2.37695e-13
	1.03508e-06	4.86461e-13		3.17305e-06	2.97745e-13
	1.03516e-06	1.20096e-12		3.17344e-06	-1.8067e-13
	1.03523e-06	1.00424e-12		3.17383e-06	-2.10503e-13
	1.03531e-06	1.72191e-13		3.17422e-06	1.9998e-13
	1.03539e-06	6.84229e-13		3.17461e-06	6.37283e-13
	1.03547e-06	4.81272e-13		3.175e-06	-1.3536e-14
	1.03555e-06	5.88325e-13		3.17539e-06	5.72518e-13
	1.03562e-06	9.35242e-13		3.17578e-06	1.14729e-12
	1.0357e-06	4.43083e-13		3.17617e-06	9.45605e-13
	1.03578e-06	7.52135e-13		3.17656e-06	5.83604e-13
	1.03586e-06	6.88991e-13		3.17695e-06	2.17089e-13
	1.03594e-06	7.44588e-13		3.17734e-06	1.65997e-13
	1.03602e-06	2.784e-13		3.17773e-06	-2.06364e-13
	1.03609e-06	7.00369e-13		3.17813e-06	-8.1851e-14
	1.03617e-06	5.58144e-13		3.17852e-06	1.14871e-13
	1.03625e-06	8.25596e-13		3.17891e-06	1.02064e-12
	1.03633e-06	6.78625e-13		3.1793e-06	7.05836e-13
	1.03641e-06	-4.86602e-13		3.17969e-06	6.10391e-13
	1.03648e-06	1.58015e-12		3.18008e-06	3.48816e-13
	1.03656e-06	5.49667e-13		3.18047e-06	1.01527e-12
	1.03664e-06	3.09142e-13		3.18086e-06	1.42905e-13
	1.03672e-06	2.47315e-13		3.18125e-06	6.62707e-14
	1.0368e-06	3.70097e-13		3.18164e-06	-8.31395e-14
	1.03687e-06	1.22688e-12		3.18203e-06	-9.14022e-14
	1.03695e-06	3.43254e-13		3.18242e-06	4.03055e-13
	1.03703e-06	6.38351e-13		3.18281e-06	5.13771e-13
	1.03711e-06	8.20718e-13		3.1832e-06	6.66014e-14
	1.03719e-06	4.62281e-15		3.18359e-06	-7.0658e-13
	1.03727e-06	6.01028e-13		3.18398e-06	-5.21214e-14
	1.03734e-06	7.66468e-14		3.18437e-06	2.62755e-13
	1.03742e-06	1.28748e-12		3.18477e-06	-4.29809e-14
	1.0375e-06	1.63226e-13		3.18516e-06	1.09567e-12
	1.03758e-06	4.5709e-13		3.18555e-06	-1.50782e-13
	1.03766e-06	1.78734e-12		3.18594e-06	5.35622e-14
	1.03773e-06	2.90414e-13		3.18633e-06	-5.47351e-13
	1.03781e-06	8.56705e-13		3.18672e-06	-1.33248e-13
	1.03789e-06	1.52258e-13		3.18711e-06	1.79305e-13
	1.03797e-06	5.9402e-13		3.1875e-06	1.45252e-13
	1.03805e-06	7.28453e-13		3.18789e-06	9.07382e-14
	1.03812e-06	-1.45588e-13		3.18828e-06	2.93722e-13
	1.0382e-06	7.35228e-13		3.18867e-06	6.92588e-13
	1.03828e-06	-6.2287e-14		3.18906e-06	3.33408e-13
	1.03836e-06	9.98824e-13		3.18945e-06	1.97156e-13
	1.03844e-06	3.62648e-13		3.18984e-06	3.96436e-13
	1.03852e-06	1.66372e-13		3.19023e-06	4.67223e-13
	1.03859e-06	5.22715e-13		3.19063e-06	4.02926e-13
	1.03867e-06	7.80452e-13		3.19102e-06	7.48553e-13
	1.03875e-06	7.77802e-14		3.19141e-06	1.49192e-13
	1.03883e-06	3.2612e-13		3.1918e-06	6.4614e-13
	1.03891e-06	6.45028e-13		3.19219e-06	-4.22019e-13
	1.03898e-06	2.84945e-13		3.19258e-06	3.10707e-13
	1.03906e-06	5.06772e-13		3.19297e-06	2.02371e-13
	1.03914e-06	8.38381e-13		3.19336e-06	2.50255e-13
	1.03922e-06	5.75441e-13		3.19375e-06	2.83476e-13
	1.0393e-06	7.08837e-13		3.19414e-06	4.55788e-13
	1.03937e-06	3.85035e-13		3.19453e-06	-2.65195e-14
	1.03945e-06	1.04165e-12		3.19492e-06	1.89796e-13
	1.03953e-06	4.38597e-13		3.19531e-06	1.15444e-13
	1.03961e-06	6.45555e-13		3.1957e-06	-1.51768e-13
	1.03969e-06	5.3545e-13		3.19609e-06	-6.16083e-13
	1.03977e-06	1.44866e-13		3.19648e-06	-2.65836e-13
	1.03984e-06	7.69967e-13		3.19688e-06	2.54249e-14
	1.03992e-06	4.25728e-13		3.19727e-06	2.88334e-13
	1.04e-06	9.088e-13		3.19766e-06	8.00956e-13
	1.04008e-06	-7.33225e-14		3.19805e-06	5.23044e-13
	1.04016e-06	9.10143e-13		3.19844e-06	1.5283e-13
	1.04023e-06	9.04152e-13		3.19883e-06	9.16626e-14
	1.04031e-06	4.04492e-13		3.19922e-06	-3.76162e-13
	1.04039e-06	6.98917e-13		3.19961e-06	3.00999e-13
	1.04047e-06	4.38817e-13		3.2e-06	7.22826e-13
	1.04055e-06	5.39543e-13		3.20039e-06	-4.0399e-14
	1.04063e-06	1.1073e-12		3.20078e-06	1.01989e-12
	1.0407e-06	4.09649e-13		3.20117e-06	-1.89213e-13
	1.04078e-06	1.88567e-13		3.20156e-06	-1.08204e-13
	1.04086e-06	6.55882e-13		3.20195e-06	6.56526e-13
	1.04094e-06	6.82172e-13		3.20234e-06	-1.79181e-13
	1.04102e-06	6.76575e-13		3.20273e-06	3.66872e-13
	1.04109e-06	8.23685e-13		3.20312e-06	6.7107e-13
	1.04117e-06	4.34716e-13		3.20352e-06	-3.35819e-16
	1.04125e-06	6.64045e-13		3.20391e-06	1.46762e-12
	1.04133e-06	8.83758e-13		3.2043e-06	1.39618e-12
	1.04141e-06	3.51534e-13		3.20469e-06	4.5617e-13
	1.04148e-06	7.75729e-13		3.20508e-06	8.79245e-13
	1.04156e-06	3.60757e-13		3.20547e-06	6.09336e-13
	1.04164e-06	9.86334e-13		3.20586e-06	8.49806e-13
	1.04172e-06	6.24747e-13		3.20625e-06	1.2381e-13
	1.0418e-06	3.08293e-13		3.20664e-06	1.31961e-12
	1.04188e-06	6.64051e-13		3.20703e-06	1.2251e-12
	1.04195e-06	2.72268e-13		3.20742e-06	9.74009e-13
	1.04203e-06	6.87835e-13		3.20781e-06	1.37407e-12
	1.04211e-06	1.11298e-12		3.2082e-06	4.66768e-13
	1.04219e-06	1.73808e-13		3.20859e-06	4.15644e-13
	1.04227e-06	8.38776e-13		3.20898e-06	3.80575e-13
	1.04234e-06	2.35301e-13		3.20938e-06	8.00074e-13
	1.04242e-06	5.46571e-13		3.20977e-06	1.032e-12
	1.0425e-06	4.60325e-13		3.21016e-06	5.41722e-13
	1.04258e-06	1.07592e-12		3.21055e-06	4.23127e-13
	1.04266e-06	2.35804e-13		3.21094e-06	8.99123e-13
	1.04273e-06	8.81657e-13		3.21133e-06	7.94043e-13
	1.04281e-06	8.84895e-14		3.21172e-06	5.34793e-13
	1.04289e-06	9.55133e-13		3.21211e-06	-4.91181e-13
	1.04297e-06	6.00559e-13		3.2125e-06	1.25924e-13
	1.04305e-06	-8.28861e-14		3.21289e-06	7.70178e-14
	1.04313e-06	8.4746e-13		3.21328e-06	4.09598e-13
	1.0432e-06	1.1592e-12		3.21367e-06	6.88751e-13
	1.04328e-06	3.53977e-14		3.21406e-06	5.90142e-13
	1.04336e-06	2.39624e-13		3.21445e-06	2.72402e-13
	1.04344e-06	1.33045e-12		3.21484e-06	3.57055e-13
	1.04352e-06	1.93246e-13		3.21523e-06	6.39824e-13
	1.04359e-06	3.27037e-13		3.21562e-06	7.75688e-13
	1.04367e-06	1.50975e-13		3.21602e-06	1.49647e-13
	1.04375e-06	1.18335e-12		3.21641e-06	-2.14642e-13
	1.04383e-06	8.12919e-13		3.2168e-06	7.26801e-13
	1.04391e-06	6.19195e-13		3.21719e-06	1.83917e-13
	1.04398e-06	4.70385e-13		3.21758e-06	-8.28573e-15
	1.04406e-06	5.50711e-13		3.21797e-06	6.28654e-13
	1.04414e-06	6.39143e-13		3.21836e-06	2.48226e-13
	1.04422e-06	9.67695e-13		3.21875e-06	1.00621e-12
	1.0443e-06	2.07455e-13		3.21914e-06	2.11992e-13
	1.04438e-06	8.62722e-13		3.21953e-06	3.43423e-13
	1.04445e-06	6.73251e-13		3.21992e-06	3.26188e-13
	1.04453e-06	5.77499e-13		3.22031e-06	3.92938e-13
	1.04461e-06	9.6569e-13		3.2207e-06	-1.97013e-15
	1.04469e-06	1.14082e-12		3.22109e-06	-4.17418e-13
	1.04477e-06	1.01804e-13		3.22148e-06	7.88363e-13
	1.04484e-06	3.17894e-13		3.22187e-06	-4.72065e-13
	1.04492e-06	5.64113e-13		3.22227e-06	-2.51281e-13
	1.045e-06	7.43015e-13		3.22266e-06	8.43543e-13
	1.04508e-06	-1.10527e-14		3.22305e-06	-3.3659e-13
	1.04516e-06	6.54795e-13		3.22344e-06	5.3225e-13
	1.04523e-06	1.12018e-12		3.22383e-06	7.10639e-13
	1.04531e-06	1.76425e-13		3.22422e-06	7.78007e-13
	1.04539e-06	9.54054e-13		3.22461e-06	5.08527e-13
	1.04547e-06	2.34683e-13		3.225e-06	-1.86979e-13
	1.04555e-06	5.9656e-13		3.22539e-06	3.70312e-13
	1.04563e-06	1.17746e-12		3.22578e-06	1.13188e-13
	1.0457e-06	-4.96692e-13		3.22617e-06	3.5733e-14
	1.04578e-06	8.13224e-13		3.22656e-06	5.48232e-13
	1.04586e-06	1.0535e-12		3.22695e-06	8.10138e-13
	1.04594e-06	2.0225e-13		3.22734e-06	1.09359e-12
	1.04602e-06	9.89513e-13		3.22773e-06	5.19967e-13
	1.04609e-06	6.18476e-13		3.22813e-06	4.64631e-13
	1.04617e-06	5.33205e-13		3.22852e-06	4.02115e-13
	1.04625e-06	7.97689e-13		3.22891e-06	-4.92172e-14
	1.04633e-06	1.57585e-13		3.2293e-06	3.0361e-13
	1.04641e-06	8.43194e-13		3.22969e-06	4.18999e-13
	1.04648e-06	5.18526e-13		3.23008e-06	2.36308e-13
	1.04656e-06	4.05842e-13		3.23047e-06	-1.9473e-13
	1.04664e-06	4.63734e-13		3.23086e-06	5.64583e-14
	1.04672e-06	3.81475e-13		3.23125e-06	-3.49986e-13
	1.0468e-06	1.38096e-12		3.23164e-06	5.96651e-13
	1.04688e-06	5.86851e-13		3.23203e-06	6.51048e-13
	1.04695e-06	4.1764e-13		3.23242e-06	1.30137e-12
	1.04703e-06	1.23525e-12		3.23281e-06	1.66221e-13
	1.04711e-06	3.63603e-13		3.2332e-06	2.23414e-13
	1.04719e-06	1.91177e-13		3.23359e-06	5.56631e-13
	1.04727e-06	7.01157e-13		3.23398e-06	3.60796e-13
	1.04734e-06	8.09901e-13		3.23437e-06	-1.17452e-13
	1.04742e-06	1.22786e-13		3.23477e-06	7.56265e-13
	1.0475e-06	9.36949e-13		3.23516e-06	6.18025e-13
	1.04758e-06	5.9006e-13		3.23555e-06	1.29904e-12
	1.04766e-06	7.70372e-13		3.23594e-06	3.8419e-13
	1.04773e-06	7.68044e-13		3.23633e-06	-2.60114e-13
	1.04781e-06	7.27212e-13		3.23672e-06	-2.50331e-13
	1.04789e-06	3.76894e-14		3.23711e-06	-1.74002e-14
	1.04797e-06	1.52835e-13		3.2375e-06	8.11363e-14
	1.04805e-06	1.19761e-12		3.23789e-06	3.31132e-13
	1.04813e-06	3.0076e-13		3.23828e-06	6.82664e-14
	1.0482e-06	1.33398e-12		3.23867e-06	8.59179e-13
	1.04828e-06	5.76356e-13		3.23906e-06	3.18824e-13
	1.04836e-06	-1.1714e-13		3.23945e-06	-1.09564e-13
	1.04844e-06	7.73112e-13		3.23984e-06	4.56003e-13
	1.04852e-06	9.58401e-13		3.24023e-06	5.44545e-13
	1.04859e-06	-5.34573e-14		3.24062e-06	4.52801e-13
	1.04867e-06	1.13816e-12		3.24102e-06	-2.67599e-14
	1.04875e-06	-2.23733e-14		3.24141e-06	1.59646e-13
	1.04883e-06	6.06881e-13		3.2418e-06	4.73536e-13
	1.04891e-06	2.82134e-13		3.24219e-06	5.83389e-13
	1.04898e-06	1.18653e-12		3.24258e-06	-8.13643e-14
	1.04906e-06	1.73069e-13		3.24297e-06	-3.78506e-14
	1.04914e-06	7.86522e-13		3.24336e-06	2.68843e-13
	1.04922e-06	9.66434e-13		3.24375e-06	5.54355e-13
	1.0493e-06	1.41975e-13		3.24414e-06	9.34452e-13
	1.04938e-06	8.17618e-13		3.24453e-06	4.9015e-13
	1.04945e-06	1.15379e-12		3.24492e-06	7.02462e-13
	1.04953e-06	9.09785e-13		3.24531e-06	1.92154e-13
	1.04961e-06	1.14079e-13		3.2457e-06	1.5825e-12
	1.04969e-06	3.68633e-13		3.24609e-06	7.91408e-13
	1.04977e-06	1.21904e-12		3.24648e-06	3.74121e-13
	1.04984e-06	-1.89426e-13		3.24688e-06	4.55927e-13
	1.04992e-06	1.36487e-12		3.24727e-06	5.51133e-13
	1.05e-06	5.57034e-13		3.24766e-06	6.90319e-14
	1.05008e-06	7.28084e-13		3.24805e-06	-9.2436e-14
	1.05016e-06	4.93583e-13		3.24844e-06	1.34061e-13
	1.05023e-06	3.818e-13		3.24883e-06	1.00411e-12
	1.05031e-06	2.71676e-13		3.24922e-06	9.62952e-13
	1.05039e-06	7.84518e-13		3.24961e-06	1.36677e-12
	1.05047e-06	2.74445e-13		3.25e-06	1.28251e-12
	1.05055e-06	6.49893e-13		3.25039e-06	1.75064e-13
	1.05062e-06	1.13737e-12		3.25078e-06	5.23737e-13
	1.0507e-06	2.89854e-13		3.25117e-06	9.33247e-14
	1.05078e-06	8.01785e-13		3.25156e-06	5.10097e-13
	1.05086e-06	-1.12995e-13		3.25195e-06	-1.64151e-13
	1.05094e-06	8.49338e-13		3.25234e-06	-1.17686e-13
	1.05102e-06	3.64684e-13		3.25273e-06	6.82712e-14
	1.05109e-06	8.5156e-13		3.25312e-06	5.53327e-14
	1.05117e-06	3.70129e-13		3.25352e-06	5.24418e-13
	1.05125e-06	1.24544e-12		3.25391e-06	4.61041e-13
	1.05133e-06	-1.53598e-13		3.2543e-06	5.59614e-13
	1.05141e-06	9.0831e-13		3.25469e-06	2.02405e-13
	1.05148e-06	6.67623e-13		3.25508e-06	6.74813e-13
	1.05156e-06	5.46929e-13		3.25547e-06	-5.08659e-13
	1.05164e-06	3.12998e-13		3.25586e-06	1.0771e-13
	1.05172e-06	2.70364e-13		3.25625e-06	-3.72291e-13
	1.0518e-06	4.2597e-13		3.25664e-06	-2.32521e-13
	1.05187e-06	1.43768e-13		3.25703e-06	6.56685e-14
	1.05195e-06	-2.27618e-14		3.25742e-06	3.71386e-13
	1.05203e-06	1.31017e-12		3.25781e-06	1.16999e-14
	1.05211e-06	7.09862e-13		3.2582e-06	2.37198e-13
	1.05219e-06	3.18881e-13		3.25859e-06	9.16871e-13
	1.05227e-06	5.86557e-13		3.25898e-06	-1.65117e-13
	1.05234e-06	-4.4155e-14		3.25938e-06	-4.17953e-13
	1.05242e-06	1.14313e-12		3.25977e-06	6.03953e-13
	1.0525e-06	9.63607e-13		3.26016e-06	6.74181e-13
	1.05258e-06	-2.05273e-13		3.26055e-06	-1.0378e-13
	1.05266e-06	6.38549e-13		3.26094e-06	8.88867e-13
	1.05273e-06	5.2872e-13		3.26133e-06	1.59096e-13
	1.05281e-06	3.38937e-13		3.26172e-06	-1.84991e-14
	1.05289e-06	4.26079e-13		3.26211e-06	-6.88959e-14
	1.05297e-06	3.99131e-13		3.2625e-06	4.80146e-13
	1.05305e-06	7.55914e-13		3.26289e-06	1.06585e-12
	1.05312e-06	1.44736e-13		3.26328e-06	1.59502e-13
	1.0532e-06	4.6496e-13		3.26367e-06	-2.06393e-13
	1.05328e-06	4.69326e-13		3.26406e-06	-3.54143e-13
	1.05336e-06	4.86805e-13		3.26445e-06	1.14714e-13
	1.05344e-06	6.32611e-13		3.26484e-06	1.52933e-14
	1.05352e-06	3.05689e-13		3.26523e-06	4.8981e-13
	1.05359e-06	2.96176e-13		3.26563e-06	6.1167e-13
	1.05367e-06	8.43034e-13		3.26602e-06	4.56953e-13
	1.05375e-06	4.09624e-13		3.26641e-06	4.70864e-13
	1.05383e-06	7.29663e-13		3.2668e-06	2.36364e-13
	1.05391e-06	1.00093e-13		3.26719e-06	1.07311e-12
	1.05398e-06	1.10304e-12		3.26758e-06	1.75406e-13
	1.05406e-06	5.01258e-13		3.26797e-06	7.04891e-13
	1.05414e-06	7.50169e-13		3.26836e-06	7.07539e-13
	1.05422e-06	-4.59506e-14		3.26875e-06	4.39286e-13
	1.0543e-06	8.28608e-13		3.26914e-06	-2.27035e-14
	1.05437e-06	1.35267e-12		3.26953e-06	2.64273e-13
	1.05445e-06	-2.804e-14		3.26992e-06	-3.11265e-14
	1.05453e-06	3.85647e-13		3.27031e-06	2.90773e-13
	1.05461e-06	7.55927e-13		3.2707e-06	-1.64065e-13
	1.05469e-06	4.5511e-13		3.27109e-06	-3.17897e-13
	1.05477e-06	3.16571e-14		3.27148e-06	8.87632e-13
	1.05484e-06	1.29604e-12		3.27187e-06	4.05231e-13
	1.05492e-06	5.12242e-13		3.27227e-06	1.20279e-12
	1.055e-06	6.04557e-13		3.27266e-06	5.33876e-13
	1.05508e-06	4.89263e-13		3.27305e-06	4.97651e-13
	1.05516e-06	7.17486e-13		3.27344e-06	3.69582e-13
	1.05523e-06	-3.61963e-14		3.27383e-06	4.71567e-13
	1.05531e-06	9.45347e-13		3.27422e-06	-3.21075e-13
	1.05539e-06	1.82534e-13		3.27461e-06	1.62311e-13
	1.05547e-06	6.20602e-13		3.275e-06	-3.72082e-13
	1.05555e-06	9.19258e-13		3.27539e-06	7.90461e-14
	1.05562e-06	5.21818e-13		3.27578e-06	2.75101e-13
	1.0557e-06	5.13515e-13		3.27617e-06	4.19132e-13
	1.05578e-06	1.46555e-12		3.27656e-06	7.21274e-13
	1.05586e-06	3.29234e-13		3.27695e-06	-2.93462e-13
	1.05594e-06	4.26172e-13		3.27734e-06	1.63267e-13
	1.05602e-06	4.60351e-13		3.27773e-06	2.75957e-13
	1.05609e-06	9.76603e-13		3.27813e-06	2.04877e-13
	1.05617e-06	4.42114e-13		3.27852e-06	-1.76953e-13
	1.05625e-06	4.38218e-13		3.27891e-06	5.83984e-13
	1.05633e-06	7.0934e-13		3.2793e-06	2.49715e-14
	1.05641e-06	7.3864e-13		3.27969e-06	-1.32008e-13
	1.05648e-06	-2.11379e-13		3.28008e-06	7.56537e-14
	1.05656e-06	9.81894e-13		3.28047e-06	3.72183e-13
	1.05664e-06	3.46791e-13		3.28086e-06	6.00844e-13
	1.05672e-06	7.45103e-13		3.28125e-06	-1.16354e-16
	1.0568e-06	-6.18146e-14		3.28164e-06	2.35963e-13
	1.05687e-06	4.284e-13		3.28203e-06	4.01909e-14
	1.05695e-06	6.28389e-13		3.28242e-06	2.13763e-13
	1.05703e-06	4.09814e-13		3.28281e-06	1.52509e-12
	1.05711e-06	-7.17816e-14		3.2832e-06	1.19256e-12
	1.05719e-06	1.02236e-12		3.28359e-06	5.41789e-13
	1.05727e-06	6.59576e-13		3.28398e-06	2.45551e-14
	1.05734e-06	7.02482e-13		3.28437e-06	4.76209e-13
	1.05742e-06	3.92024e-13		3.28477e-06	2.1884e-13
	1.0575e-06	1.2274e-12		3.28516e-06	2.20232e-13
	1.05758e-06	2.98124e-13		3.28555e-06	6.5746e-13
	1.05766e-06	1.14025e-12		3.28594e-06	-1.34119e-14
	1.05773e-06	5.30719e-13		3.28633e-06	1.17121e-12
	1.05781e-06	5.86857e-13		3.28672e-06	3.26035e-13
	1.05789e-06	1.74198e-13		3.28711e-06	1.48498e-13
	1.05797e-06	7.813e-13		3.2875e-06	-4.27616e-13
	1.05805e-06	6.25923e-13		3.28789e-06	6.31432e-13
	1.05812e-06	-5.26614e-14		3.28828e-06	-1.41013e-13
	1.0582e-06	1.11337e-12		3.28867e-06	4.58723e-13
	1.05828e-06	7.3557e-13		3.28906e-06	4.96257e-13
	1.05836e-06	7.2825e-13		3.28945e-06	1.03038e-12
	1.05844e-06	2.07719e-13		3.28984e-06	-2.61188e-13
	1.05852e-06	1.00391e-12		3.29023e-06	2.03548e-13
	1.05859e-06	1.02445e-12		3.29062e-06	8.52355e-13
	1.05867e-06	4.91283e-14		3.29102e-06	9.64656e-13
	1.05875e-06	7.37928e-13		3.29141e-06	1.21685e-13
	1.05883e-06	1.63933e-13		3.2918e-06	6.07017e-13
	1.05891e-06	6.7466e-13		3.29219e-06	1.08543e-13
	1.05898e-06	4.81431e-13		3.29258e-06	2.26868e-13
	1.05906e-06	1.07762e-12		3.29297e-06	3.86457e-13
	1.05914e-06	-1.14407e-13		3.29336e-06	2.14677e-13
	1.05922e-06	5.69201e-13		3.29375e-06	7.88234e-13
	1.0593e-06	5.42269e-13		3.29414e-06	1.35276e-12
	1.05937e-06	4.63718e-13		3.29453e-06	9.01479e-13
	1.05945e-06	5.76581e-13		3.29492e-06	2.46834e-13
	1.05953e-06	8.07613e-13		3.29531e-06	-2.3821e-13
	1.05961e-06	9.27519e-13		3.2957e-06	-1.16239e-13
	1.05969e-06	1.72e-13		3.29609e-06	-5.07786e-13
	1.05977e-06	8.7423e-13		3.29648e-06	3.08095e-13
	1.05984e-06	1.05586e-12		3.29688e-06	8.59346e-13
	1.05992e-06	1.01071e-12		3.29727e-06	4.77798e-13
	1.06e-06	-1.74832e-13		3.29766e-06	3.67193e-13
	1.06008e-06	7.21749e-13		3.29805e-06	4.06357e-13
	1.06016e-06	7.2911e-13		3.29844e-06	-2.29994e-14
	1.06023e-06	1.93304e-13		3.29883e-06	3.76939e-13
	1.06031e-06	5.92562e-13		3.29922e-06	-3.13449e-13
	1.06039e-06	-1.44511e-13		3.29961e-06	1.40374e-13
	1.06047e-06	1.25741e-12		3.3e-06	4.78729e-13
	1.06055e-06	8.53343e-13		3.30039e-06	4.3297e-14
	1.06062e-06	7.56449e-13		3.30078e-06	5.15847e-13
	1.0607e-06	1.06336e-13		3.30117e-06	6.89105e-13
	1.06078e-06	5.222e-13		3.30156e-06	7.46835e-13
	1.06086e-06	5.00545e-13		3.30195e-06	5.70391e-13
	1.06094e-06	4.05447e-13		3.30234e-06	-7.97377e-13
	1.06102e-06	7.70321e-13		3.30273e-06	6.94128e-13
	1.06109e-06	3.5204e-13		3.30312e-06	9.04519e-14
	1.06117e-06	5.26023e-13		3.30352e-06	-1.72047e-13
	1.06125e-06	1.01967e-12		3.30391e-06	2.76565e-13
	1.06133e-06	2.64583e-13		3.3043e-06	5.69736e-13
	1.06141e-06	1.23705e-12		3.30469e-06	-3.01113e-13
	1.06148e-06	3.33939e-13		3.30508e-06	-6.20205e-13
	1.06156e-06	9.11786e-13		3.30547e-06	-1.61472e-13
	1.06164e-06	3.96747e-13		3.30586e-06	-2.15737e-13
	1.06172e-06	8.66389e-13		3.30625e-06	-5.40878e-15
	1.0618e-06	4.71586e-13		3.30664e-06	7.45727e-15
	1.06188e-06	3.22867e-13		3.30703e-06	2.75617e-13
	1.06195e-06	4.64075e-13		3.30742e-06	1.43801e-13
	1.06203e-06	9.15045e-13		3.30781e-06	-6.76822e-14
	1.06211e-06	3.03199e-13		3.3082e-06	1.12958e-13
	1.06219e-06	8.11053e-13		3.30859e-06	3.50722e-13
	1.06227e-06	3.39852e-13		3.30898e-06	1.58521e-14
	1.06234e-06	8.39234e-13		3.30937e-06	-4.55257e-13
	1.06242e-06	4.40084e-13		3.30977e-06	-8.56009e-13
	1.0625e-06	5.324e-13		3.31016e-06	-1.68772e-13
	1.06258e-06	6.17737e-13		3.31055e-06	3.46685e-13
	1.06266e-06	2.62269e-13		3.31094e-06	-3.00707e-13
	1.06273e-06	8.12887e-13		3.31133e-06	6.61124e-13
	1.06281e-06	9.85402e-13		3.31172e-06	-5.16043e-14
	1.06289e-06	2.54137e-13		3.31211e-06	5.03925e-13
	1.06297e-06	8.81842e-13		3.3125e-06	3.623e-13
	1.06305e-06	3.79851e-13		3.31289e-06	1.72964e-13
	1.06313e-06	8.50768e-14		3.31328e-06	6.23144e-14
	1.0632e-06	6.32146e-13		3.31367e-06	3.88461e-13
	1.06328e-06	8.07728e-13		3.31406e-06	5.42625e-13
	1.06336e-06	5.51889e-13		3.31445e-06	1.32556e-13
	1.06344e-06	7.4581e-13		3.31484e-06	8.28305e-14
	1.06352e-06	8.96757e-13		3.31523e-06	3.10894e-13
	1.06359e-06	1.30607e-13		3.31563e-06	2.73912e-13
	1.06367e-06	1.49862e-12		3.31602e-06	7.4479e-14
	1.06375e-06	7.50085e-15		3.31641e-06	5.25498e-13
	1.06383e-06	6.97389e-13		3.3168e-06	2.58687e-14
	1.06391e-06	4.37352e-13		3.31719e-06	4.72348e-13
	1.06398e-06	7.99083e-13		3.31758e-06	1.43876e-13
	1.06406e-06	9.82963e-13		3.31797e-06	-1.67294e-13
	1.06414e-06	2.7757e-13		3.31836e-06	-2.41712e-13
	1.06422e-06	7.1747e-13		3.31875e-06	4.15706e-13
	1.0643e-06	1.24881e-12		3.31914e-06	3.96674e-13
	1.06438e-06	2.32932e-13		3.31953e-06	1.0822e-12
	1.06445e-06	1.02512e-12		3.31992e-06	1.89806e-13
	1.06453e-06	4.18362e-13		3.32031e-06	-1.49651e-13
	1.06461e-06	9.60449e-13		3.3207e-06	9.63221e-15
	1.06469e-06	2.77947e-13		3.32109e-06	4.98954e-13
	1.06477e-06	3.64192e-13		3.32148e-06	-1.25123e-13
	1.06484e-06	1.00361e-12		3.32187e-06	4.39076e-13
	1.06492e-06	4.93717e-13		3.32227e-06	-5.52122e-14
	1.065e-06	1.01731e-12		3.32266e-06	6.33972e-13
	1.06508e-06	3.4179e-13		3.32305e-06	2.59734e-13
	1.06516e-06	8.24261e-13		3.32344e-06	7.59918e-14
	1.06523e-06	6.96141e-13		3.32383e-06	8.38156e-13
	1.06531e-06	1.18194e-12		3.32422e-06	-6.00533e-15
	1.06539e-06	-4.06708e-13		3.32461e-06	-3.20456e-13
	1.06547e-06	8.90667e-13		3.325e-06	3.68031e-13
	1.06555e-06	1.8332e-13		3.32539e-06	-3.67395e-13
	1.06563e-06	5.8063e-13		3.32578e-06	-2.3855e-13
	1.0657e-06	1.35814e-12		3.32617e-06	2.50791e-13
	1.06578e-06	8.22409e-13		3.32656e-06	-1.08394e-13
	1.06586e-06	3.88422e-13		3.32695e-06	2.34332e-13
	1.06594e-06	9.11856e-13		3.32734e-06	4.34256e-13
	1.06602e-06	1.34136e-13		3.32773e-06	-5.63509e-14
	1.06609e-06	1.26381e-12		3.32813e-06	2.54298e-13
	1.06617e-06	2.88926e-13		3.32852e-06	-1.26185e-13
	1.06625e-06	2.0784e-13		3.32891e-06	-1.86753e-13
	1.06633e-06	9.82849e-13		3.3293e-06	6.20937e-13
	1.06641e-06	3.06589e-13		3.32969e-06	4.70873e-13
	1.06648e-06	4.09452e-13		3.33008e-06	-1.86872e-14
	1.06656e-06	1.05439e-12		3.33047e-06	-3.84103e-13
	1.06664e-06	5.63353e-13		3.33086e-06	-2.6519e-13
	1.06672e-06	4.0893e-13		3.33125e-06	-2.84916e-13
	1.0668e-06	9.53307e-13		3.33164e-06	1.80328e-13
	1.06688e-06	2.29774e-13		3.33203e-06	4.70256e-13
	1.06695e-06	5.63776e-13		3.33242e-06	7.14765e-13
	1.06703e-06	1.93252e-13		3.33281e-06	8.95262e-13
	1.06711e-06	8.82835e-13		3.3332e-06	2.4512e-14
	1.06719e-06	4.83361e-13		3.33359e-06	8.97424e-13
	1.06727e-06	7.68419e-13		3.33398e-06	-6.57333e-14
	1.06734e-06	3.62387e-13		3.33438e-06	2.14278e-13
	1.06742e-06	4.65522e-13		3.33477e-06	2.83939e-13
	1.0675e-06	4.45209e-13		3.33516e-06	-2.03618e-14
	1.06758e-06	3.60923e-13		3.33555e-06	-1.34787e-14
	1.06766e-06	1.10711e-12		3.33594e-06	2.04044e-14
	1.06773e-06	3.14163e-13		3.33633e-06	2.36365e-14
	1.06781e-06	8.72858e-13		3.33672e-06	-1.41624e-13
	1.06789e-06	6.82492e-13		3.33711e-06	3.03301e-14
	1.06797e-06	5.25345e-13		3.3375e-06	2.94576e-13
	1.06805e-06	6.4183e-13		3.33789e-06	-4.96232e-13
	1.06813e-06	7.32477e-13		3.33828e-06	-3.70157e-13
	1.0682e-06	2.92706e-13		3.33867e-06	1.03764e-12
	1.06828e-06	8.08621e-13		3.33906e-06	8.1568e-13
	1.06836e-06	3.55128e-13		3.33945e-06	5.82558e-13
	1.06844e-06	9.25431e-13		3.33984e-06	4.94792e-13
	1.06852e-06	4.48338e-13		3.34023e-06	1.41562e-12
	1.06859e-06	1.00542e-13		3.34062e-06	8.37255e-13
	1.06867e-06	4.27107e-13		3.34102e-06	-2.88972e-13
	1.06875e-06	9.2913e-13		3.34141e-06	5.38598e-13
	1.06883e-06	4.03282e-13		3.3418e-06	6.70295e-14
	1.06891e-06	6.15448e-13		3.34219e-06	1.63277e-13
	1.06898e-06	2.59126e-13		3.34258e-06	-4.36202e-13
	1.06906e-06	1.14588e-12		3.34297e-06	-1.27565e-13
	1.06914e-06	7.30904e-13		3.34336e-06	2.00812e-13
	1.06922e-06	5.02373e-13		3.34375e-06	-2.21803e-13
	1.0693e-06	1.08958e-12		3.34414e-06	3.70999e-13
	1.06938e-06	5.24893e-13		3.34453e-06	3.02707e-13
	1.06945e-06	9.27939e-13		3.34492e-06	4.32881e-13
	1.06953e-06	1.04333e-12		3.34531e-06	5.838e-13
	1.06961e-06	6.61485e-13		3.3457e-06	1.23306e-12
	1.06969e-06	4.54547e-14		3.34609e-06	8.98078e-13
	1.06977e-06	1.05162e-12		3.34648e-06	1.24111e-12
	1.06984e-06	6.14598e-13		3.34688e-06	4.97035e-13
	1.06992e-06	9.38778e-13		3.34727e-06	3.40199e-13
	1.07e-06	9.1993e-13		3.34766e-06	2.93196e-13
	1.07008e-06	7.61693e-14		3.34805e-06	6.29112e-13
	1.07016e-06	1.19531e-12		3.34844e-06	1.2339e-13
	1.07023e-06	5.63624e-13		3.34883e-06	8.97498e-13
	1.07031e-06	5.3382e-13		3.34922e-06	9.12929e-13
	1.07039e-06	1.31925e-12		3.34961e-06	9.87662e-13
	1.07047e-06	3.81093e-13		3.35e-06	6.6102e-13
	1.07055e-06	1.12384e-12		3.35039e-06	-4.62153e-13
	1.07063e-06	5.82597e-13		3.35078e-06	4.48931e-13
	1.0707e-06	6.71456e-13		3.35117e-06	5.68073e-14
	1.07078e-06	2.56562e-13		3.35156e-06	1.30782e-12
	1.07086e-06	9.92386e-13		3.35195e-06	2.04285e-13
	1.07094e-06	5.79204e-13		3.35234e-06	2.12799e-13
	1.07102e-06	5.08195e-13		3.35273e-06	4.76414e-13
	1.07109e-06	2.81634e-13		3.35313e-06	1.80681e-13
	1.07117e-06	9.71608e-13		3.35352e-06	1.09444e-12
	1.07125e-06	5.53252e-13		3.35391e-06	6.40891e-13
	1.07133e-06	8.04833e-13		3.3543e-06	5.12655e-13
	1.07141e-06	1.02214e-12		3.35469e-06	6.5982e-15
	1.07148e-06	6.4835e-13		3.35508e-06	2.26787e-13
	1.07156e-06	3.01314e-13		3.35547e-06	8.13021e-13
	1.07164e-06	1.12284e-12		3.35586e-06	8.91905e-13
	1.07172e-06	5.1717e-13		3.35625e-06	3.2415e-13
	1.0718e-06	1.21873e-12		3.35664e-06	6.94063e-13
	1.07188e-06	3.26712e-13		3.35703e-06	8.49309e-13
	1.07195e-06	4.12266e-13		3.35742e-06	2.51397e-13
	1.07203e-06	1.04117e-12		3.35781e-06	2.48586e-13
	1.07211e-06	4.69869e-13		3.3582e-06	5.58798e-13
	1.07219e-06	8.2685e-13		3.35859e-06	3.47353e-13
	1.07227e-06	9.90037e-13		3.35898e-06	7.60723e-13
	1.07234e-06	7.56335e-13		3.35937e-06	-2.69425e-13
	1.07242e-06	2.52771e-13		3.35977e-06	3.755e-13
	1.0725e-06	9.85631e-13		3.36016e-06	9.1355e-13
	1.07258e-06	4.74093e-14		3.36055e-06	1.0913e-13
	1.07266e-06	9.40266e-13		3.36094e-06	8.40973e-13
	1.07273e-06	6.45268e-13		3.36133e-06	3.7403e-13
	1.07281e-06	7.64332e-13		3.36172e-06	1.71881e-13
	1.07289e-06	-4.35772e-14		3.36211e-06	3.74116e-13
	1.07297e-06	9.16848e-13		3.3625e-06	2.73483e-13
	1.07305e-06	8.59695e-13		3.36289e-06	7.41285e-13
	1.07312e-06	7.25264e-13		3.36328e-06	4.4663e-13
	1.0732e-06	6.09148e-13		3.36367e-06	6.02884e-13
	1.07328e-06	7.68577e-14		3.36406e-06	1.6185e-13
	1.07336e-06	-2.60482e-13		3.36445e-06	3.08564e-13
	1.07344e-06	5.34348e-13		3.36484e-06	5.25409e-14
	1.07352e-06	8.35968e-13		3.36523e-06	3.11257e-13
	1.07359e-06	4.67902e-13		3.36563e-06	3.3808e-13
	1.07367e-06	4.70667e-13		3.36602e-06	1.00742e-12
	1.07375e-06	4.79661e-13		3.36641e-06	1.70727e-13
	1.07383e-06	6.78822e-13		3.3668e-06	-2.66285e-13
	1.07391e-06	7.7832e-13		3.36719e-06	4.07092e-13
	1.07398e-06	-1.60895e-13		3.36758e-06	-3.55909e-14
	1.07406e-06	8.5319e-13		3.36797e-06	2.65422e-13
	1.07414e-06	8.53879e-13		3.36836e-06	1.11676e-12
	1.07422e-06	6.9928e-13		3.36875e-06	1.14462e-12
	1.0743e-06	1.70917e-13		3.36914e-06	7.58183e-13
	1.07437e-06	9.41138e-13		3.36953e-06	-3.4778e-13
	1.07445e-06	7.48981e-13		3.36992e-06	-1.6957e-13
	1.07453e-06	4.63128e-13		3.37031e-06	7.56292e-14
	1.07461e-06	1.55757e-13		3.3707e-06	1.40733e-13
	1.07469e-06	1.15322e-12		3.37109e-06	-4.22745e-14
	1.07477e-06	5.94223e-13		3.37148e-06	5.0047e-14
	1.07484e-06	3.08885e-13		3.37187e-06	1.71566e-13
	1.07492e-06	7.89497e-13		3.37227e-06	-2.49704e-14
	1.075e-06	8.99256e-13		3.37266e-06	2.04204e-13
	1.07508e-06	6.38767e-13		3.37305e-06	2.09329e-13
	1.07516e-06	4.07248e-13		3.37344e-06	-4.32117e-13
	1.07523e-06	4.03588e-13		3.37383e-06	-4.24428e-13
	1.07531e-06	8.14733e-13		3.37422e-06	-3.21309e-13
	1.07539e-06	5.93917e-13		3.37461e-06	4.40477e-13
	1.07547e-06	5.87449e-13		3.375e-06	7.94328e-13
	1.07555e-06	8.14405e-13		3.37539e-06	1.13287e-12
	1.07562e-06	7.59665e-13		3.37578e-06	2.9288e-13
	1.0757e-06	5.69163e-13		3.37617e-06	9.95914e-13
	1.07578e-06	7.8303e-13		3.37656e-06	2.8527e-13
	1.07586e-06	1.00747e-12		3.37695e-06	-1.83059e-13
	1.07594e-06	6.18323e-13		3.37734e-06	9.54491e-13
	1.07602e-06	3.34695e-13		3.37773e-06	5.72587e-13
	1.07609e-06	1.45564e-13		3.37812e-06	1.22841e-13
	1.07617e-06	1.29955e-12		3.37852e-06	2.08833e-13
	1.07625e-06	7.92737e-15		3.37891e-06	-8.33164e-14
	1.07633e-06	1.12633e-12		3.3793e-06	8.73037e-13
	1.07641e-06	3.94047e-13		3.37969e-06	1.7808e-13
	1.07648e-06	6.22996e-13		3.38008e-06	5.82974e-13
	1.07656e-06	5.31088e-13		3.38047e-06	5.45827e-13
	1.07664e-06	7.352e-13		3.38086e-06	3.92967e-13
	1.07672e-06	1.62666e-12		3.38125e-06	3.67582e-13
	1.0768e-06	7.24233e-13		3.38164e-06	3.73476e-13
	1.07687e-06	-2.17829e-13		3.38203e-06	1.45933e-13
	1.07695e-06	1.08931e-12		3.38242e-06	-1.69911e-14
	1.07703e-06	9.61375e-13		3.38281e-06	3.16271e-13
	1.07711e-06	4.76191e-13		3.3832e-06	-2.82228e-14
	1.07719e-06	6.80911e-13		3.38359e-06	3.49476e-13
	1.07727e-06	6.96529e-13		3.38398e-06	-1.08105e-13
	1.07734e-06	7.94881e-13		3.38438e-06	-3.8939e-13
	1.07742e-06	9.70172e-13		3.38477e-06	8.72837e-13
	1.0775e-06	5.47878e-13		3.38516e-06	6.1439e-14
	1.07758e-06	-3.54258e-14		3.38555e-06	4.58714e-13
	1.07766e-06	7.59118e-13		3.38594e-06	-1.20325e-13
	1.07773e-06	1.0655e-12		3.38633e-06	3.02999e-13
	1.07781e-06	3.70836e-13		3.38672e-06	3.7433e-13
	1.07789e-06	6.16342e-13		3.38711e-06	3.19152e-13
	1.07797e-06	1.38101e-12		3.3875e-06	8.15217e-13
	1.07805e-06	-6.75915e-14		3.38789e-06	8.92236e-13
	1.07812e-06	8.39036e-13		3.38828e-06	1.31068e-13
	1.0782e-06	1.13798e-12		3.38867e-06	1.24738e-12
	1.07828e-06	1.05137e-12		3.38906e-06	6.26955e-13
	1.07836e-06	1.65977e-13		3.38945e-06	9.52869e-13
	1.07844e-06	4.79139e-13		3.38984e-06	6.49962e-13
	1.07852e-06	5.12305e-13		3.39023e-06	4.57304e-13
	1.07859e-06	6.07187e-13		3.39062e-06	1.07764e-12
	1.07867e-06	5.48525e-13		3.39102e-06	1.41224e-13
	1.07875e-06	8.88897e-13		3.39141e-06	4.57706e-13
	1.07883e-06	3.33793e-13		3.3918e-06	1.66708e-13
	1.07891e-06	9.22481e-13		3.39219e-06	1.61058e-13
	1.07898e-06	6.54418e-13		3.39258e-06	-4.24964e-13
	1.07906e-06	1.09681e-12		3.39297e-06	2.52292e-14
	1.07914e-06	3.39304e-13		3.39336e-06	1.20982e-13
	1.07922e-06	6.72169e-13		3.39375e-06	5.21912e-15
	1.0793e-06	1.28423e-13		3.39414e-06	2.00348e-13
	1.07937e-06	7.22698e-13		3.39453e-06	3.91704e-13
	1.07945e-06	4.15705e-13		3.39492e-06	3.43683e-13
	1.07953e-06	7.28331e-13		3.39531e-06	3.3022e-13
	1.07961e-06	1.07045e-12		3.3957e-06	9.02321e-14
	1.07969e-06	1.56337e-13		3.39609e-06	-1.40149e-13
	1.07977e-06	6.15378e-13		3.39648e-06	-3.086e-13
	1.07984e-06	1.53758e-13		3.39687e-06	2.33872e-14
	1.07992e-06	9.85434e-13		3.39727e-06	4.9703e-13
	1.08e-06	3.06204e-13		3.39766e-06	-3.21594e-13
	1.08008e-06	3.41e-13		3.39805e-06	4.54762e-13
	1.08016e-06	6.76626e-13		3.39844e-06	2.23689e-13
	1.08023e-06	1.15382e-12		3.39883e-06	4.83088e-13
	1.08031e-06	6.66872e-13		3.39922e-06	4.25537e-13
	1.08039e-06	-1.69969e-14		3.39961e-06	1.22835e-12
	1.08047e-06	6.5627e-13		3.4e-06	7.1267e-13
	1.08055e-06	4.2036e-13		3.40039e-06	6.9801e-13
	1.08062e-06	3.19537e-13		3.40078e-06	-1.99949e-16
	1.0807e-06	5.42485e-13		3.40117e-06	1.71953e-13
	1.08078e-06	4.02499e-13		3.40156e-06	6.20465e-13
	1.08086e-06	1.06099e-12		3.40195e-06	6.34566e-13
	1.08094e-06	2.37256e-13		3.40234e-06	-3.79698e-13
	1.08102e-06	6.36098e-13		3.40273e-06	1.43359e-13
	1.08109e-06	9.21343e-13		3.40313e-06	5.16754e-13
	1.08117e-06	5.79031e-13		3.40352e-06	2.24696e-13
	1.08125e-06	3.32443e-13		3.40391e-06	5.4022e-13
	1.08133e-06	5.7171e-13		3.4043e-06	3.33365e-13
	1.08141e-06	6.82146e-14		3.40469e-06	6.41678e-13
	1.08148e-06	5.7269e-13		3.40508e-06	1.42713e-13
	1.08156e-06	5.1114e-13		3.40547e-06	2.98103e-13
	1.08164e-06	1.65912e-13		3.40586e-06	8.88216e-13
	1.08172e-06	1.53684e-12		3.40625e-06	5.21631e-13
	1.0818e-06	-2.74738e-13		3.40664e-06	5.42806e-13
	1.08187e-06	9.69497e-13		3.40703e-06	-6.86442e-13
	1.08195e-06	4.18169e-13		3.40742e-06	1.56328e-13
	1.08203e-06	9.79108e-13		3.40781e-06	3.89134e-13
	1.08211e-06	-1.15338e-13		3.4082e-06	-6.73559e-15
	1.08219e-06	6.96179e-13		3.40859e-06	3.50076e-14
	1.08227e-06	3.07412e-13		3.40898e-06	-1.08952e-13
	1.08234e-06	7.77613e-13		3.40937e-06	2.63504e-13
	1.08242e-06	1.12103e-12		3.40977e-06	-9.61311e-15
	1.0825e-06	5.06632e-13		3.41016e-06	1.15016e-13
	1.08258e-06	4.617e-13		3.41055e-06	1.29597e-14
	1.08266e-06	1.05186e-12		3.41094e-06	5.75701e-13
	1.08273e-06	1.06943e-12		3.41133e-06	6.3813e-13
	1.08281e-06	3.7493e-13		3.41172e-06	5.45054e-13
	1.08289e-06	8.5139e-13		3.41211e-06	-2.12809e-15
	1.08297e-06	1.04044e-12		3.4125e-06	4.09526e-13
	1.08305e-06	8.90437e-13		3.41289e-06	2.66601e-13
	1.08312e-06	3.02613e-13		3.41328e-06	6.0061e-13
	1.0832e-06	1.00415e-12		3.41367e-06	3.94417e-13
	1.08328e-06	9.2958e-13		3.41406e-06	7.42535e-13
	1.08336e-06	-1.55733e-14		3.41445e-06	8.71729e-13
	1.08344e-06	1.74356e-12		3.41484e-06	6.88141e-13
	1.08352e-06	3.6063e-13		3.41523e-06	-1.84146e-14
	1.08359e-06	4.07115e-13		3.41563e-06	3.80644e-13
	1.08367e-06	1.2435e-12		3.41602e-06	3.75118e-13
	1.08375e-06	3.14761e-13		3.41641e-06	2.91459e-13
	1.08383e-06	6.51845e-13		3.4168e-06	-2.66209e-13
	1.08391e-06	6.14184e-13		3.41719e-06	6.51867e-13
	1.08398e-06	1.06103e-12		3.41758e-06	-1.36108e-14
	1.08406e-06	6.42066e-13		3.41797e-06	1.02754e-12
	1.08414e-06	2.89852e-13		3.41836e-06	-8.69387e-13
	1.08422e-06	1.39538e-12		3.41875e-06	-3.43431e-14
	1.0843e-06	5.27804e-13		3.41914e-06	5.16449e-13
	1.08438e-06	-4.4503e-13		3.41953e-06	5.21197e-13
	1.08445e-06	9.99218e-13		3.41992e-06	-1.28977e-13
	1.08453e-06	1.06867e-12		3.42031e-06	5.02168e-14
	1.08461e-06	6.69399e-13		3.4207e-06	-9.77274e-14
	1.08469e-06	5.53322e-13		3.42109e-06	5.98083e-13
	1.08477e-06	3.91641e-13		3.42148e-06	7.84019e-13
	1.08484e-06	7.85579e-13		3.42188e-06	8.45949e-15
	1.08492e-06	7.54139e-13		3.42227e-06	6.01958e-13
	1.085e-06	9.1653e-13		3.42266e-06	6.02997e-13
	1.08508e-06	2.40554e-13		3.42305e-06	4.4821e-13
	1.08516e-06	8.2082e-13		3.42344e-06	2.98065e-13
	1.08523e-06	8.84898e-13		3.42383e-06	1.54273e-13
	1.08531e-06	9.69261e-13		3.42422e-06	2.49831e-13
	1.08539e-06	1.32585e-13		3.42461e-06	2.28174e-13
	1.08547e-06	1.09063e-12		3.425e-06	4.14542e-13
	1.08555e-06	1.10774e-12		3.42539e-06	5.41832e-13
	1.08563e-06	2.02192e-13		3.42578e-06	5.08652e-14
	1.0857e-06	1.10214e-12		3.42617e-06	1.0643e-12
	1.08578e-06	7.43173e-13		3.42656e-06	-1.58484e-13
	1.08586e-06	8.07449e-13		3.42695e-06	5.94404e-13
	1.08594e-06	7.45065e-13		3.42734e-06	6.16394e-13
	1.08602e-06	6.63713e-13		3.42773e-06	-1.82662e-13
	1.08609e-06	5.63789e-13		3.42812e-06	2.75387e-13
	1.08617e-06	9.35555e-13		3.42852e-06	1.05267e-12
	1.08625e-06	9.57056e-13		3.42891e-06	1.94185e-13
	1.08633e-06	5.7986e-13		3.4293e-06	6.63344e-13
	1.08641e-06	8.66091e-13		3.42969e-06	2.7156e-13
	1.08648e-06	5.90098e-13		3.43008e-06	1.54048e-13
	1.08656e-06	9.4117e-13		3.43047e-06	1.25347e-13
	1.08664e-06	5.51831e-13		3.43086e-06	-2.79151e-13
	1.08672e-06	9.28207e-13		3.43125e-06	6.65714e-14
	1.0868e-06	4.31805e-13		3.43164e-06	2.61447e-13
	1.08688e-06	9.70586e-13		3.43203e-06	-4.81215e-14
	1.08695e-06	6.09594e-13		3.43242e-06	5.89207e-13
	1.08703e-06	6.87344e-13		3.43281e-06	3.52087e-13
	1.08711e-06	7.41965e-13		3.4332e-06	4.10799e-13
	1.08719e-06	4.61172e-13		3.43359e-06	6.4164e-13
	1.08727e-06	7.92337e-13		3.43398e-06	6.72387e-13
	1.08734e-06	7.32847e-13		3.43438e-06	4.67187e-14
	1.08742e-06	9.64433e-13		3.43477e-06	1.48821e-13
	1.0875e-06	5.79605e-13		3.43516e-06	1.87615e-16
	1.08758e-06	8.32313e-13		3.43555e-06	-1.9011e-13
	1.08766e-06	7.71387e-13		3.43594e-06	7.93083e-13
	1.08773e-06	7.06672e-13		3.43633e-06	-2.96404e-13
	1.08781e-06	6.76766e-13		3.43672e-06	2.97659e-13
	1.08789e-06	1.38644e-12		3.43711e-06	5.99409e-13
	1.08797e-06	1.55261e-13		3.4375e-06	7.70878e-13
	1.08805e-06	4.60504e-13		3.43789e-06	-3.39115e-13
	1.08813e-06	8.85688e-13		3.43828e-06	1.13442e-13
	1.0882e-06	9.12849e-13		3.43867e-06	7.66075e-14
	1.08828e-06	2.32299e-13		3.43906e-06	3.17598e-13
	1.08836e-06	1.06002e-12		3.43945e-06	-7.39579e-14
	1.08844e-06	1.01753e-12		3.43984e-06	-9.75306e-16
	1.08852e-06	6.03428e-13		3.44023e-06	3.8391e-13
	1.08859e-06	1.08726e-12		3.44063e-06	7.2891e-13
	1.08867e-06	7.22012e-13		3.44102e-06	3.8261e-13
	1.08875e-06	7.50846e-13		3.44141e-06	1.87362e-13
	1.08883e-06	1.09607e-12		3.4418e-06	2.85538e-13
	1.08891e-06	8.88592e-13		3.44219e-06	5.81981e-13
	1.08898e-06	1.07482e-13		3.44258e-06	-3.83463e-13
	1.08906e-06	9.17867e-13		3.44297e-06	2.24763e-13
	1.08914e-06	7.65323e-13		3.44336e-06	5.63941e-13
	1.08922e-06	1.81591e-12		3.44375e-06	2.98766e-13
	1.0893e-06	3.31253e-14		3.44414e-06	-7.04548e-14
	1.08938e-06	1.6616e-12		3.44453e-06	2.53011e-13
	1.08945e-06	9.22636e-13		3.44492e-06	4.0734e-13
	1.08953e-06	6.32817e-13		3.44531e-06	8.21147e-14
	1.08961e-06	1.18924e-12		3.4457e-06	5.30804e-13
	1.08969e-06	4.7276e-13		3.44609e-06	2.24899e-14
	1.08977e-06	1.46876e-12		3.44648e-06	2.43585e-13
	1.08984e-06	4.7048e-13		3.44687e-06	8.95165e-14
	1.08992e-06	8.26265e-13		3.44727e-06	-4.38287e-13
	1.09e-06	1.08252e-12		3.44766e-06	-3.01705e-13
	1.09008e-06	5.75791e-13		3.44805e-06	9.48191e-13
	1.09016e-06	9.88932e-13		3.44844e-06	8.11742e-13
	1.09023e-06	1.67167e-12		3.44883e-06	7.40413e-13
	1.09031e-06	-1.25965e-13		3.44922e-06	5.17265e-13
	1.09039e-06	8.97089e-13		3.44961e-06	1.34119e-12
	1.09047e-06	1.19083e-12		3.45e-06	2.59285e-13
	1.09055e-06	6.81854e-13		3.45039e-06	8.46251e-13
	1.09063e-06	4.58714e-13		3.45078e-06	8.95101e-13
	1.0907e-06	1.44547e-12		3.45117e-06	4.29345e-13
	1.09078e-06	9.24377e-13		3.45156e-06	3.28913e-13
	1.09086e-06	9.20656e-13		3.45195e-06	4.7183e-13
	1.09094e-06	7.79097e-13		3.45234e-06	4.83324e-13
	1.09102e-06	9.89711e-13		3.45273e-06	4.32171e-13
	1.09109e-06	3.13004e-13		3.45313e-06	3.59546e-13
	1.09117e-06	7.04126e-13		3.45352e-06	3.18256e-13
	1.09125e-06	4.36531e-13		3.45391e-06	9.78629e-13
	1.09133e-06	6.98821e-13		3.4543e-06	7.09024e-13
	1.09141e-06	7.48484e-13		3.45469e-06	6.43668e-13
	1.09148e-06	1.18205e-12		3.45508e-06	6.55211e-13
	1.09156e-06	1.08633e-12		3.45547e-06	-8.89935e-13
	1.09164e-06	6.67664e-13		3.45586e-06	3.87517e-13
	1.09172e-06	5.26765e-13		3.45625e-06	4.03594e-13
	1.0918e-06	1.01444e-12		3.45664e-06	-5.53433e-13
	1.09188e-06	9.90693e-13		3.45703e-06	4.06033e-13
	1.09195e-06	6.57907e-13		3.45742e-06	-1.91451e-13
	1.09203e-06	8.89454e-13		3.45781e-06	3.16214e-13
	1.09211e-06	7.22545e-13		3.4582e-06	4.50022e-13
	1.09219e-06	7.7897e-13		3.45859e-06	1.93705e-13
	1.09227e-06	2.98814e-13		3.45898e-06	6.13519e-13
	1.09234e-06	8.58908e-13		3.45937e-06	2.93011e-13
	1.09242e-06	9.97875e-13		3.45977e-06	6.3619e-13
	1.0925e-06	5.37315e-13		3.46016e-06	2.48341e-13
	1.09258e-06	8.58717e-13		3.46055e-06	4.12962e-13
	1.09266e-06	1.11303e-12		3.46094e-06	-4.08379e-13
	1.09273e-06	1.14285e-12		3.46133e-06	-1.53735e-13
	1.09281e-06	-8.58337e-14		3.46172e-06	5.58998e-13
	1.09289e-06	5.2301e-13		3.46211e-06	5.81108e-13
	1.09297e-06	9.45729e-13		3.4625e-06	3.80487e-13
	1.09305e-06	7.54267e-13		3.46289e-06	6.05451e-13
	1.09313e-06	6.45548e-13		3.46328e-06	5.2056e-13
	1.0932e-06	1.07252e-12		3.46367e-06	6.95657e-13
	1.09328e-06	4.55296e-13		3.46406e-06	-2.58511e-13
	1.09336e-06	8.09073e-13		3.46445e-06	6.48316e-13
	1.09344e-06	9.12824e-13		3.46484e-06	3.01286e-13
	1.09352e-06	5.57672e-13		3.46523e-06	4.75399e-13
	1.09359e-06	7.64707e-13		3.46562e-06	-4.91069e-13
	1.09367e-06	3.65086e-13		3.46602e-06	3.90736e-14
	1.09375e-06	7.90704e-13		3.46641e-06	1.50598e-13
	1.09383e-06	1.78403e-12		3.4668e-06	2.20945e-13
	1.09391e-06	3.79857e-13		3.46719e-06	2.70743e-13
	1.09398e-06	1.01277e-12		3.46758e-06	2.78196e-13
	1.09406e-06	8.65682e-13		3.46797e-06	6.3441e-13
	1.09414e-06	6.92585e-13		3.46836e-06	8.75044e-13
	1.09422e-06	1.2737e-12		3.46875e-06	7.37887e-13
	1.0943e-06	1.06995e-12		3.46914e-06	4.7661e-13
	1.09438e-06	1.16299e-12		3.46953e-06	1.22231e-13
	1.09445e-06	8.69331e-13		3.46992e-06	1.36004e-12
	1.09453e-06	5.09624e-13		3.47031e-06	7.53549e-13
	1.09461e-06	6.48687e-13		3.4707e-06	9.82662e-13
	1.09469e-06	8.93844e-13		3.47109e-06	4.9662e-13
	1.09477e-06	7.48956e-13		3.47148e-06	7.81842e-13
	1.09484e-06	6.45026e-13		3.47188e-06	9.71719e-13
	1.09492e-06	1.32668e-12		3.47227e-06	2.37638e-13
	1.095e-06	7.29466e-13		3.47266e-06	-1.15975e-13
	1.09508e-06	5.04213e-13		3.47305e-06	3.63474e-13
	1.09516e-06	1.13039e-12		3.47344e-06	2.23324e-14
	1.09523e-06	9.37802e-13		3.47383e-06	3.95421e-13
	1.09531e-06	7.79651e-13		3.47422e-06	-7.71821e-13
	1.09539e-06	8.95729e-13		3.47461e-06	2.8177e-13
	1.09547e-06	1.29889e-12		3.475e-06	1.04554e-12
	1.09555e-06	9.64854e-13		3.47539e-06	4.83109e-13
	1.09562e-06	4.01627e-13		3.47578e-06	3.63633e-13
	1.0957e-06	1.06066e-12		3.47617e-06	5.8721e-14
	1.09578e-06	3.20281e-13		3.47656e-06	8.91108e-14
	1.09586e-06	8.66695e-13		3.47695e-06	7.14385e-14
	1.09594e-06	1.06216e-12		3.47734e-06	-1.07201e-13
	1.09602e-06	6.1015e-13		3.47773e-06	-4.04596e-13
	1.09609e-06	8.67828e-13		3.47812e-06	2.62648e-14
	1.09617e-06	9.40559e-13		3.47852e-06	5.69092e-13
	1.09625e-06	1.17404e-12		3.47891e-06	1.01569e-12
	1.09633e-06	7.99994e-13		3.4793e-06	5.51988e-13
	1.09641e-06	6.83967e-13		3.47969e-06	-3.74167e-13
	1.09648e-06	7.94155e-13		3.48008e-06	8.0454e-13
	1.09656e-06	1.28401e-12		3.48047e-06	1.19526e-12
	1.09664e-06	5.49706e-13		3.48086e-06	4.25669e-13
	1.09672e-06	1.00683e-12		3.48125e-06	-1.23422e-13
	1.0968e-06	6.31138e-13		3.48164e-06	-3.13747e-14
	1.09687e-06	9.94539e-13		3.48203e-06	5.98596e-13
	1.09695e-06	1.04386e-12		3.48242e-06	6.6909e-13
	1.09703e-06	5.51614e-13		3.48281e-06	9.67571e-13
	1.09711e-06	1.1491e-12		3.4832e-06	1.39283e-13
	1.09719e-06	1.08768e-12		3.48359e-06	6.43668e-13
	1.09727e-06	9.87973e-14		3.48398e-06	3.38218e-13
	1.09734e-06	1.6013e-12		3.48437e-06	2.16416e-13
	1.09742e-06	6.5362e-13		3.48477e-06	6.13665e-13
	1.0975e-06	9.93354e-13		3.48516e-06	5.84204e-13
	1.09758e-06	8.2699e-13		3.48555e-06	6.84385e-13
	1.09766e-06	7.6404e-13		3.48594e-06	3.95619e-13
	1.09773e-06	1.11621e-12		3.48633e-06	1.21638e-13
	1.09781e-06	1.01901e-12		3.48672e-06	1.12393e-12
	1.09789e-06	6.83903e-13		3.48711e-06	3.10841e-13
	1.09797e-06	5.65355e-13		3.4875e-06	5.81476e-13
	1.09805e-06	1.08198e-12		3.48789e-06	1.26559e-13
	1.09812e-06	1.11207e-12		3.48828e-06	9.3687e-13
	1.0982e-06	3.34913e-13		3.48867e-06	9.87882e-13
	1.09828e-06	1.01846e-12		3.48906e-06	5.52284e-13
	1.09836e-06	5.11579e-13		3.48945e-06	4.16918e-13
	1.09844e-06	1.53499e-12		3.48984e-06	6.77436e-13
	1.09852e-06	1.00558e-12		3.49023e-06	3.23348e-13
	1.09859e-06	1.3988e-12		3.49063e-06	1.06709e-12
	1.09867e-06	4.21904e-13		3.49102e-06	6.28251e-14
	1.09875e-06	1.14424e-12		3.49141e-06	9.60218e-13
	1.09883e-06	4.51914e-13		3.4918e-06	5.44643e-13
	1.09891e-06	1.26903e-12		3.49219e-06	8.02965e-14
	1.09898e-06	1.00764e-12		3.49258e-06	-3.32163e-13
	1.09906e-06	1.27498e-12		3.49297e-06	-1.91857e-13
	1.09914e-06	4.58596e-13		3.49336e-06	7.7124e-13
	1.09922e-06	1.09623e-12		3.49375e-06	5.15332e-13
	1.0993e-06	9.90081e-13		3.49414e-06	4.45442e-13
	1.09937e-06	5.89588e-13		3.49453e-06	-1.02134e-13
	1.09945e-06	1.11318e-12		3.49492e-06	2.57171e-13
	1.09953e-06	8.10639e-13		3.49531e-06	2.94233e-13
	1.09961e-06	9.64346e-13		3.4957e-06	-1.7627e-13
	1.09969e-06	4.13864e-13		3.49609e-06	3.23601e-13
	1.09977e-06	3.71712e-13		3.49648e-06	8.98508e-13
	1.09984e-06	1.44615e-12		3.49687e-06	3.89578e-13
	1.09992e-06	1.13329e-12		3.49727e-06	-1.30533e-13
	1.1e-06	8.52242e-13		3.49766e-06	5.19737e-13
	1.10008e-06	6.64216e-13		3.49805e-06	9.46168e-13
	1.10016e-06	7.43019e-13		3.49844e-06	4.74266e-13
	1.10023e-06	8.67261e-13		3.49883e-06	1.85396e-13
	1.10031e-06	1.00653e-12		3.49922e-06	4.69948e-13
	1.10039e-06	6.08822e-13		3.49961e-06	1.22729e-12
	1.10047e-06	5.77402e-13		3.5e-06	6.0527e-13
	1.10055e-06	7.29538e-13		3.50039e-06	4.55994e-13
	1.10062e-06	1.12519e-12		3.50078e-06	5.46119e-13
	1.1007e-06	9.20668e-13		3.50117e-06	3.47501e-13
	1.10078e-06	1.86013e-13		3.50156e-06	1.87792e-13
	1.10086e-06	9.50084e-13		3.50195e-06	2.06802e-13
	1.10094e-06	1.33244e-12		3.50234e-06	4.74939e-13
	1.10102e-06	8.42306e-13		3.50273e-06	7.42834e-13
	1.10109e-06	5.03748e-13		3.50313e-06	8.60496e-13
	1.10117e-06	1.73648e-12		3.50352e-06	6.86843e-13
	1.10125e-06	7.35534e-13		3.50391e-06	5.61272e-13
	1.10133e-06	4.11477e-13		3.5043e-06	-1.41414e-13
	1.10141e-06	1.96985e-12		3.50469e-06	3.87845e-13
	1.10148e-06	-6.08877e-14		3.50508e-06	4.95619e-13
	1.10156e-06	1.26711e-12		3.50547e-06	2.96223e-13
	1.10164e-06	1.15963e-12		3.50586e-06	1.15422e-13
	1.10172e-06	1.12315e-12		3.50625e-06	6.49843e-13
	1.1018e-06	2.70012e-13		3.50664e-06	1.91552e-13
	1.10187e-06	8.13331e-14		3.50703e-06	2.08457e-13
	1.10195e-06	5.21849e-13		3.50742e-06	-1.88053e-13
	1.10203e-06	1.24925e-12		3.50781e-06	3.54864e-13
	1.10211e-06	1.02975e-12		3.5082e-06	9.95035e-13
	1.10219e-06	6.00673e-13		3.50859e-06	9.20798e-13
	1.10227e-06	1.14692e-12		3.50898e-06	1.27089e-12
	1.10234e-06	3.57045e-13		3.50938e-06	3.93501e-13
	1.10242e-06	2.01256e-12		3.50977e-06	2.22801e-13
	1.1025e-06	8.31708e-13		3.51016e-06	9.17177e-13
	1.10258e-06	8.4448e-13		3.51055e-06	8.30063e-13
	1.10266e-06	1.11129e-12		3.51094e-06	9.2569e-13
	1.10273e-06	1.02849e-12		3.51133e-06	-1.07497e-14
	1.10281e-06	3.8308e-13		3.51172e-06	2.71669e-13
	1.10289e-06	1.19573e-12		3.51211e-06	-1.05918e-13
	1.10297e-06	9.03897e-13		3.5125e-06	-3.85883e-13
	1.10305e-06	9.71301e-13		3.51289e-06	5.37819e-13
	1.10312e-06	1.12387e-12		3.51328e-06	-2.84031e-13
	1.1032e-06	1.17523e-12		3.51367e-06	7.56045e-13
	1.10328e-06	6.74207e-13		3.51406e-06	3.1188e-13
	1.10336e-06	8.476e-13		3.51445e-06	5.34297e-13
	1.10344e-06	3.69773e-13		3.51484e-06	1.00536e-13
	1.10352e-06	1.05228e-12		3.51523e-06	-9.76411e-14
	1.10359e-06	7.15026e-13		3.51562e-06	4.05465e-13
	1.10367e-06	5.30632e-13		3.51602e-06	4.90428e-14
	1.10375e-06	8.5964e-13		3.51641e-06	1.50651e-13
	1.10383e-06	1.33306e-12		3.5168e-06	2.02013e-13
	1.10391e-06	8.18554e-13		3.51719e-06	6.56981e-14
	1.10398e-06	6.80943e-13		3.51758e-06	-5.51586e-13
	1.10406e-06	7.80211e-13		3.51797e-06	-2.5005e-13
	1.10414e-06	1.06916e-12		3.51836e-06	2.25459e-15
	1.10422e-06	7.76799e-13		3.51875e-06	7.47369e-13
	1.1043e-06	1.40538e-13		3.51914e-06	3.00604e-13
	1.10437e-06	1.59008e-12		3.51953e-06	1.87477e-13
	1.10445e-06	5.63694e-13		3.51992e-06	2.11095e-13
	1.10453e-06	8.19301e-13		3.52031e-06	4.37434e-13
	1.10461e-06	5.5336e-13		3.5207e-06	1.32264e-13
	1.10469e-06	1.03596e-12		3.52109e-06	8.26088e-13
	1.10477e-06	1.09097e-12		3.52148e-06	4.22229e-13
	1.10484e-06	4.54346e-13		3.52188e-06	1.69514e-13
	1.10492e-06	8.70432e-13		3.52227e-06	4.50706e-13
	1.105e-06	1.04645e-12		3.52266e-06	7.88335e-13
	1.10508e-06	5.22855e-13		3.52305e-06	6.60552e-13
	1.10516e-06	1.2003e-12		3.52344e-06	1.08658e-13
	1.10523e-06	7.6551e-13		3.52383e-06	7.39959e-13
	1.10531e-06	6.98796e-13		3.52422e-06	-2.58611e-13
	1.10539e-06	7.77107e-13		3.52461e-06	4.58118e-13
	1.10547e-06	5.41702e-13		3.525e-06	1.27933e-13
	1.10555e-06	1.98115e-12		3.52539e-06	7.30848e-13
	1.10562e-06	1.82181e-13		3.52578e-06	-1.0389e-13
	1.1057e-06	1.00879e-12		3.52617e-06	-2.47349e-13
	1.10578e-06	7.30163e-13		3.52656e-06	5.29973e-13
	1.10586e-06	6.75556e-13		3.52695e-06	4.68734e-13
	1.10594e-06	7.80708e-13		3.52734e-06	1.2087e-13
	1.10602e-06	1.87201e-13		3.52773e-06	3.98838e-13
	1.10609e-06	1.23129e-12		3.52813e-06	-1.45906e-14
	1.10617e-06	1.17148e-12		3.52852e-06	7.19714e-13
	1.10625e-06	8.52675e-13		3.52891e-06	9.19995e-13
	1.10633e-06	8.55183e-13		3.5293e-06	8.73477e-13
	1.10641e-06	5.08271e-13		3.52969e-06	3.90041e-13
	1.10648e-06	1.44133e-12		3.53008e-06	2.68823e-13
	1.10656e-06	9.08787e-13		3.53047e-06	7.70892e-13
	1.10664e-06	1.06396e-12		3.53086e-06	8.2629e-13
	1.10672e-06	6.01106e-13		3.53125e-06	7.31048e-13
	1.1068e-06	1.10234e-12		3.53164e-06	5.63055e-13
	1.10688e-06	6.16088e-13		3.53203e-06	2.15648e-13
	1.10695e-06	6.50305e-13		3.53242e-06	5.62076e-13
	1.10703e-06	1.25264e-12		3.53281e-06	1.81507e-13
	1.10711e-06	3.64806e-13		3.5332e-06	6.11801e-13
	1.10719e-06	6.96408e-13		3.53359e-06	7.1015e-13
	1.10727e-06	8.97995e-13		3.53398e-06	8.52543e-13
	1.10734e-06	8.62423e-13		3.53437e-06	5.70371e-13
	1.10742e-06	5.55917e-13		3.53477e-06	-3.79986e-14
	1.1075e-06	9.3139e-13		3.53516e-06	8.93852e-13
	1.10758e-06	6.60008e-13		3.53555e-06	9.45369e-14
	1.10766e-06	1.29789e-12		3.53594e-06	-2.17403e-13
	1.10773e-06	1.30679e-12		3.53633e-06	2.2959e-13
	1.10781e-06	1.04459e-15		3.53672e-06	6.79966e-13
	1.10789e-06	7.06934e-13		3.53711e-06	5.04676e-13
	1.10797e-06	1.63111e-13		3.5375e-06	5.72022e-13
	1.10805e-06	1.13784e-12		3.53789e-06	3.87363e-13
	1.10813e-06	1.17855e-12		3.53828e-06	5.51215e-13
	1.1082e-06	1.428e-13		3.53867e-06	2.16888e-13
	1.10828e-06	1.35767e-12		3.53906e-06	4.16422e-13
	1.10836e-06	6.13516e-13		3.53945e-06	3.38361e-13
	1.10844e-06	6.07206e-13		3.53984e-06	4.01432e-13
	1.10852e-06	9.23899e-13		3.54023e-06	1.16241e-13
	1.10859e-06	4.87359e-13		3.54063e-06	2.28633e-13
	1.10867e-06	1.06023e-12		3.54102e-06	-3.52906e-13
	1.10875e-06	8.06628e-13		3.54141e-06	6.20557e-13
	1.10883e-06	1.39502e-13		3.5418e-06	3.50488e-13
	1.10891e-06	1.1078e-12		3.54219e-06	-5.72937e-13
	1.10898e-06	7.5657e-13		3.54258e-06	8.81384e-13
	1.10906e-06	4.37824e-13		3.54297e-06	-1.75593e-13
	1.10914e-06	1.0089e-12		3.54336e-06	8.90278e-13
	1.10922e-06	6.86412e-13		3.54375e-06	-9.5619e-14
	1.1093e-06	1.50442e-12		3.54414e-06	5.5089e-13
	1.10938e-06	8.12549e-13		3.54453e-06	-5.53313e-13
	1.10945e-06	1.06277e-12		3.54492e-06	1.13435e-13
	1.10953e-06	9.0582e-14		3.54531e-06	1.18044e-12
	1.10961e-06	6.33394e-13		3.5457e-06	9.14234e-14
	1.10969e-06	1.04469e-12		3.54609e-06	-1.32871e-13
	1.10977e-06	8.72059e-13		3.54648e-06	6.03007e-13
	1.10984e-06	8.26659e-13		3.54687e-06	3.46115e-14
	1.10992e-06	5.92091e-13		3.54727e-06	4.13286e-13
	1.11e-06	6.61625e-13		3.54766e-06	-9.06357e-13
	1.11008e-06	4.83144e-13		3.54805e-06	4.11189e-15
	1.11016e-06	1.03416e-12		3.54844e-06	2.83829e-13
	1.11023e-06	6.05124e-13		3.54883e-06	-5.6815e-14
	1.11031e-06	7.49357e-13		3.54922e-06	4.23426e-14
	1.11039e-06	9.22673e-13		3.54961e-06	-4.7777e-13
	1.11047e-06	1.20925e-12		3.55e-06	-3.60086e-14
	1.11055e-06	1.07608e-12		3.55039e-06	2.01369e-13
	1.11063e-06	1.13267e-12		3.55078e-06	2.35375e-13
	1.1107e-06	3.83869e-13		3.55117e-06	8.92255e-13
	1.11078e-06	1.07981e-12		3.55156e-06	7.87728e-13
	1.11086e-06	1.20958e-12		3.55195e-06	4.40089e-14
	1.11094e-06	3.12068e-13		3.55234e-06	5.43665e-13
	1.11102e-06	1.40896e-12		3.55273e-06	3.65834e-13
	1.11109e-06	5.2623e-13		3.55312e-06	5.62324e-13
	1.11117e-06	1.01728e-12		3.55352e-06	-4.69336e-13
	1.11125e-06	7.69012e-13		3.55391e-06	-1.90398e-13
	1.11133e-06	6.76301e-13		3.5543e-06	-1.47742e-13
	1.11141e-06	9.59888e-13		3.55469e-06	9.16799e-13
	1.11148e-06	1.06428e-12		3.55508e-06	9.2433e-13
	1.11156e-06	9.59762e-13		3.55547e-06	3.37808e-13
	1.11164e-06	1.07411e-12		3.55586e-06	2.72679e-14
	1.11172e-06	9.66333e-13		3.55625e-06	-1.4306e-13
	1.1118e-06	-7.8424e-14		3.55664e-06	9.10104e-13
	1.11188e-06	1.61664e-12		3.55703e-06	9.55769e-13
	1.11195e-06	3.5658e-13		3.55742e-06	-1.39791e-13
	1.11203e-06	4.24726e-13		3.55781e-06	1.4392e-13
	1.11211e-06	1.34401e-12		3.5582e-06	2.14299e-13
	1.11219e-06	9.62048e-13		3.55859e-06	-1.26238e-13
	1.11227e-06	4.55819e-13		3.55898e-06	4.99422e-13
	1.11234e-06	1.46948e-12		3.55938e-06	1.14203e-13
	1.11242e-06	2.53409e-13		3.55977e-06	4.33201e-13
	1.1125e-06	8.12288e-13		3.56016e-06	7.9465e-13
	1.11258e-06	2.30354e-13		3.56055e-06	1.03878e-12
	1.11266e-06	1.13497e-12		3.56094e-06	6.5924e-13
	1.11273e-06	6.49496e-13		3.56133e-06	3.01315e-13
	1.11281e-06	3.15239e-13		3.56172e-06	6.92674e-13
	1.11289e-06	1.06041e-12		3.56211e-06	5.57899e-13
	1.11297e-06	1.11775e-12		3.5625e-06	7.34279e-13
	1.11305e-06	4.36701e-13		3.56289e-06	-3.85721e-13
	1.11313e-06	8.20037e-13		3.56328e-06	4.56257e-13
	1.1132e-06	5.41511e-13		3.56367e-06	8.93601e-13
	1.11328e-06	7.65297e-13		3.56406e-06	5.34855e-13
	1.11336e-06	1.36323e-12		3.56445e-06	9.43131e-15
	1.11344e-06	7.82739e-13		3.56484e-06	9.51622e-13
	1.11352e-06	1.0693e-12		3.56523e-06	9.39822e-13
	1.11359e-06	2.90802e-13		3.56562e-06	6.57727e-13
	1.11367e-06	1.68221e-12		3.56602e-06	4.6319e-13
	1.11375e-06	2.39573e-13		3.56641e-06	8.19319e-13
	1.11383e-06	8.63371e-13		3.5668e-06	4.04735e-13
	1.11391e-06	7.71457e-13		3.56719e-06	7.4379e-13
	1.11398e-06	6.13108e-13		3.56758e-06	4.23631e-14
	1.11406e-06	1.05052e-12		3.56797e-06	2.1916e-13
	1.11414e-06	5.03139e-13		3.56836e-06	-2.79548e-13
	1.11422e-06	1.34574e-12		3.56875e-06	4.80914e-13
	1.1143e-06	3.91181e-13		3.56914e-06	-1.1204e-13
	1.11438e-06	1.34892e-12		3.56953e-06	7.58523e-13
	1.11445e-06	5.01844e-13		3.56992e-06	1.24529e-12
	1.11453e-06	1.08502e-12		3.57031e-06	5.17535e-14
	1.11461e-06	1.94876e-13		3.5707e-06	4.59749e-13
	1.11469e-06	9.63665e-13		3.57109e-06	-2.14048e-13
	1.11477e-06	7.49141e-13		3.57148e-06	-3.45503e-13
	1.11484e-06	1.58001e-12		3.57188e-06	1.71127e-13
	1.11492e-06	3.04227e-13		3.57227e-06	-1.01603e-13
	1.115e-06	3.38536e-13		3.57266e-06	4.45879e-13
	1.11508e-06	6.05971e-13		3.57305e-06	8.29371e-13
	1.11516e-06	1.42649e-12		3.57344e-06	5.87546e-13
	1.11523e-06	5.99336e-13		3.57383e-06	-6.04876e-13
	1.11531e-06	1.36902e-12		3.57422e-06	3.55919e-13
	1.11539e-06	7.50973e-13		3.57461e-06	-1.21774e-13
	1.11547e-06	6.90506e-13		3.575e-06	8.65099e-14
	1.11555e-06	7.22025e-13		3.57539e-06	7.24224e-13
	1.11563e-06	1.38886e-12		3.57578e-06	-1.86107e-13
	1.1157e-06	5.25428e-13		3.57617e-06	4.5721e-13
	1.11578e-06	4.5331e-13		3.57656e-06	2.37166e-13
	1.11586e-06	1.24149e-12		3.57695e-06	5.57401e-13
	1.11594e-06	6.07995e-13		3.57734e-06	7.70758e-13
	1.11602e-06	7.22459e-13		3.57773e-06	6.29456e-13
	1.11609e-06	1.36154e-12		3.57813e-06	2.2953e-13
	1.11617e-06	2.23522e-13		3.57852e-06	5.83876e-13
	1.11625e-06	1.04984e-12		3.57891e-06	5.46511e-13
	1.11633e-06	5.68131e-13		3.5793e-06	-1.62794e-13
	1.11641e-06	1.36443e-12		3.57969e-06	-1.26978e-13
	1.11648e-06	1.69918e-13		3.58008e-06	-1.45649e-13
	1.11656e-06	1.24665e-12		3.58047e-06	-2.11079e-13
	1.11664e-06	6.49324e-13		3.58086e-06	4.84461e-13
	1.11672e-06	8.74074e-13		3.58125e-06	8.08722e-13
	1.1168e-06	9.30327e-13		3.58164e-06	-2.42067e-14
	1.11688e-06	1.00487e-12		3.58203e-06	-2.07226e-13
	1.11695e-06	6.76027e-13		3.58242e-06	3.5795e-14
	1.11703e-06	8.6777e-13		3.58281e-06	-9.90169e-14
	1.11711e-06	3.49901e-13		3.5832e-06	-3.02131e-13
	1.11719e-06	9.31295e-13		3.58359e-06	2.12837e-13
	1.11727e-06	5.13684e-13		3.58398e-06	5.10216e-13
	1.11734e-06	1.46444e-12		3.58437e-06	-1.47322e-13
	1.11742e-06	4.79233e-13		3.58477e-06	2.19279e-13
	1.1175e-06	5.03519e-13		3.58516e-06	1.85449e-13
	1.11758e-06	1.28827e-12		3.58555e-06	4.86985e-13
	1.11766e-06	8.40225e-13		3.58594e-06	4.26572e-13
	1.11773e-06	1.03511e-12		3.58633e-06	5.28555e-14
	1.11781e-06	-1.26455e-13		3.58672e-06	-3.22727e-13
	1.11789e-06	1.15281e-12		3.58711e-06	1.72755e-13
	1.11797e-06	8.96849e-13		3.5875e-06	1.12469e-12
	1.11805e-06	7.48171e-13		3.58789e-06	4.22884e-13
	1.11812e-06	6.8871e-13		3.58828e-06	2.69862e-13
	1.1182e-06	9.18707e-13		3.58867e-06	4.0168e-13
	1.11828e-06	1.28679e-12		3.58906e-06	1.12108e-13
	1.11836e-06	1.01251e-12		3.58945e-06	4.22975e-13
	1.11844e-06	1.649e-13		3.58984e-06	1.33415e-14
	1.11852e-06	1.08007e-12		3.59023e-06	4.78906e-13
	1.11859e-06	1.22254e-13		3.59063e-06	-9.46216e-14
	1.11867e-06	4.56726e-13		3.59102e-06	8.69067e-13
	1.11875e-06	1.15147e-12		3.59141e-06	7.88545e-14
	1.11883e-06	5.80362e-13		3.5918e-06	2.28614e-13
	1.11891e-06	8.16543e-13		3.59219e-06	2.03197e-13
	1.11898e-06	1.04131e-12		3.59258e-06	4.422e-13
	1.11906e-06	9.73069e-13		3.59297e-06	1.91323e-13
	1.11914e-06	5.05724e-13		3.59336e-06	1.03452e-13
	1.11922e-06	1.28685e-12		3.59375e-06	3.79664e-14
	1.1193e-06	8.27676e-13		3.59414e-06	3.1368e-13
	1.11937e-06	2.44017e-13		3.59453e-06	5.65219e-13
	1.11945e-06	1.06702e-12		3.59492e-06	5.45894e-13
	1.11953e-06	1.17955e-12		3.59531e-06	6.14538e-13
	1.11961e-06	3.69964e-13		3.5957e-06	6.53589e-13
	1.11969e-06	2.23414e-13		3.59609e-06	4.8164e-13
	1.11977e-06	1.08305e-12		3.59648e-06	1.94463e-13
	1.11984e-06	1.35222e-12		3.59688e-06	4.23289e-13
	1.11992e-06	2.56518e-13		3.59727e-06	1.01458e-12
	1.12e-06	8.62957e-13		3.59766e-06	1.3634e-12
	1.12008e-06	5.3729e-13		3.59805e-06	1.14136e-12
	1.12016e-06	8.20277e-13		3.59844e-06	2.26676e-13
	1.12023e-06	2.2703e-13		3.59883e-06	8.28649e-13
	1.12031e-06	7.65484e-13		3.59922e-06	5.78048e-14
	1.12039e-06	6.07954e-13		3.59961e-06	4.37315e-14
	1.12047e-06	1.53919e-12		3.6e-06	5.50112e-13
	1.12055e-06	1.47841e-13		3.60039e-06	8.82821e-13
	1.12062e-06	9.56298e-13		3.60078e-06	8.14808e-13
	1.1207e-06	5.00698e-13		3.60117e-06	1.04868e-12
	1.12078e-06	1.18149e-12		3.60156e-06	6.49738e-13
	1.12086e-06	6.85412e-13		3.60195e-06	4.08187e-13
	1.12094e-06	7.25232e-13		3.60234e-06	-2.91039e-13
	1.12102e-06	2.70363e-13		3.60273e-06	-6.35769e-13
	1.12109e-06	7.70457e-13		3.60312e-06	1.27031e-13
	1.12117e-06	4.61022e-13		3.60352e-06	-4.19728e-13
	1.12125e-06	1.11294e-12		3.60391e-06	-1.44338e-14
	1.12133e-06	3.16901e-13		3.6043e-06	2.24911e-13
	1.12141e-06	7.65451e-13		3.60469e-06	-1.44783e-13
	1.12148e-06	1.26828e-12		3.60508e-06	-2.61592e-13
	1.12156e-06	5.68325e-14		3.60547e-06	5.3967e-13
	1.12164e-06	1.13876e-12		3.60586e-06	3.72379e-13
	1.12172e-06	7.39379e-13		3.60625e-06	5.01273e-13
	1.1218e-06	5.98162e-13		3.60664e-06	-5.2974e-14
	1.12187e-06	6.35577e-13		3.60703e-06	6.3679e-13
	1.12195e-06	1.21663e-12		3.60742e-06	7.51493e-13
	1.12203e-06	8.94593e-13		3.60781e-06	5.53279e-14
	1.12211e-06	-4.08108e-13		3.6082e-06	7.13472e-13
	1.12219e-06	1.05174e-12		3.60859e-06	9.44078e-13
	1.12227e-06	3.94959e-14		3.60898e-06	2.99353e-13
	1.12234e-06	7.94875e-13		3.60938e-06	-2.19531e-13
	1.12242e-06	6.12505e-13		3.60977e-06	4.10089e-13
	1.1225e-06	4.90594e-13		3.61016e-06	4.20459e-13
	1.12258e-06	5.23594e-13		3.61055e-06	2.96161e-13
	1.12266e-06	6.05407e-13		3.61094e-06	2.82101e-13
	1.12273e-06	5.42027e-13		3.61133e-06	-5.96331e-14
	1.12281e-06	1.59711e-13		3.61172e-06	-1.31208e-14
	1.12289e-06	2.90337e-13		3.61211e-06	1.0372e-12
	1.12297e-06	1.61797e-12		3.6125e-06	1.05952e-13
	1.12305e-06	9.27722e-13		3.61289e-06	8.66435e-14
	1.12312e-06	2.03007e-13		3.61328e-06	4.54596e-13
	1.1232e-06	6.39958e-13		3.61367e-06	2.05263e-13
	1.12328e-06	6.52076e-13		3.61406e-06	9.35717e-13
	1.12336e-06	1.8949e-13		3.61445e-06	7.73871e-13
	1.12344e-06	1.46688e-12		3.61484e-06	1.73141e-13
	1.12352e-06	1.34104e-13		3.61523e-06	6.02691e-13
	1.12359e-06	7.46701e-13		3.61562e-06	8.75503e-14
	1.12367e-06	9.53536e-13		3.61602e-06	3.94267e-14
	1.12375e-06	5.26504e-13		3.61641e-06	3.60217e-13
	1.12383e-06	3.23421e-13		3.6168e-06	3.95013e-13
	1.12391e-06	8.54537e-13		3.61719e-06	6.12424e-13
	1.12398e-06	9.87548e-13		3.61758e-06	7.62058e-13
	1.12406e-06	6.94625e-13		3.61797e-06	1.44809e-12
	1.12414e-06	4.36707e-13		3.61836e-06	2.32117e-13
	1.12422e-06	1.09292e-12		3.61875e-06	5.35318e-13
	1.1243e-06	4.9447e-13		3.61914e-06	4.12523e-13
	1.12437e-06	1.3949e-12		3.61953e-06	9.89911e-13
	1.12445e-06	5.50972e-13		3.61992e-06	8.1201e-13
	1.12453e-06	6.03051e-13		3.62031e-06	4.53488e-13
	1.12461e-06	3.95413e-13		3.6207e-06	2.49169e-13
	1.12469e-06	8.32574e-13		3.62109e-06	8.22976e-13
	1.12477e-06	3.77629e-13		3.62148e-06	6.69162e-13
	1.12484e-06	7.98746e-13		3.62187e-06	3.0528e-13
	1.12492e-06	3.11842e-13		3.62227e-06	1.15491e-12
	1.125e-06	8.76538e-13		3.62266e-06	6.96822e-13
	1.12508e-06	8.65893e-13		3.62305e-06	1.43248e-13
	1.12516e-06	2.71193e-13		3.62344e-06	4.84145e-13
	1.12523e-06	1.02225e-12		3.62383e-06	1.41558e-12
	1.12531e-06	9.59284e-13		3.62422e-06	3.78072e-13
	1.12539e-06	1.91273e-13		3.62461e-06	7.19701e-13
	1.12547e-06	9.42736e-13		3.625e-06	5.57003e-13
	1.12555e-06	6.07213e-13		3.62539e-06	4.89333e-13
	1.12562e-06	3.08579e-13		3.62578e-06	8.22592e-13
	1.1257e-06	1.05289e-12		3.62617e-06	5.08102e-13
	1.12578e-06	3.74635e-13		3.62656e-06	7.94663e-13
	1.12586e-06	7.17184e-13		3.62695e-06	-3.75955e-15
	1.12594e-06	1.48468e-12		3.62734e-06	7.9409e-13
	1.12602e-06	4.41865e-13		3.62773e-06	9.33707e-13
	1.12609e-06	1.09511e-12		3.62813e-06	3.60085e-13
	1.12617e-06	3.60981e-13		3.62852e-06	-2.88729e-13
	1.12625e-06	7.19833e-13		3.62891e-06	1.70191e-13
	1.12633e-06	4.99673e-13		3.6293e-06	-8.71762e-13
	1.12641e-06	6.66591e-13		3.62969e-06	2.01359e-13
	1.12648e-06	7.95709e-13		3.63008e-06	1.87764e-13
	1.12656e-06	9.61424e-13		3.63047e-06	3.24579e-13
	1.12664e-06	9.45921e-13		3.63086e-06	9.11713e-13
	1.12672e-06	7.75423e-13		3.63125e-06	5.73463e-13
	1.1268e-06	1.14559e-12		3.63164e-06	1.344e-12
	1.12687e-06	-3.35517e-13		3.63203e-06	9.51731e-13
	1.12695e-06	3.03358e-13		3.63242e-06	-4.25326e-13
	1.12703e-06	1.20811e-12		3.63281e-06	4.53106e-13
	1.12711e-06	2.80825e-13		3.6332e-06	9.70601e-13
	1.12719e-06	1.24468e-12		3.63359e-06	1.2619e-12
	1.12727e-06	7.95689e-13		3.63398e-06	5.38407e-13
	1.12734e-06	5.84991e-13		3.63437e-06	3.82138e-13
	1.12742e-06	4.23315e-13		3.63477e-06	1.05469e-12
	1.1275e-06	1.17452e-12		3.63516e-06	2.7566e-13
	1.12758e-06	1.03248e-13		3.63555e-06	6.12271e-13
	1.12766e-06	5.84425e-13		3.63594e-06	9.92328e-14
	1.12773e-06	7.03247e-13		3.63633e-06	-3.10097e-13
	1.12781e-06	8.61124e-13		3.63672e-06	9.88436e-13
	1.12789e-06	6.88429e-13		3.63711e-06	-3.97993e-13
	1.12797e-06	3.97196e-13		3.6375e-06	1.66479e-13
	1.12805e-06	7.45758e-13		3.63789e-06	4.57077e-13
	1.12813e-06	7.05322e-13		3.63828e-06	8.54237e-14
	1.1282e-06	8.94748e-13		3.63867e-06	4.44693e-13
	1.12828e-06	1.07614e-12		3.63906e-06	9.6656e-13
	1.12836e-06	5.35507e-13		3.63945e-06	1.1611e-12
	1.12844e-06	5.82101e-13		3.63984e-06	-1.58457e-14
	1.12852e-06	7.56048e-13		3.64023e-06	-7.93194e-13
	1.12859e-06	4.07918e-13		3.64062e-06	-6.39672e-13
	1.12867e-06	1.2122e-12		3.64102e-06	-1.35549e-13
	1.12875e-06	8.6155e-13		3.64141e-06	1.1936e-12
	1.12883e-06	1.87669e-13		3.6418e-06	7.08819e-13
	1.12891e-06	6.90555e-13		3.64219e-06	3.08206e-13
	1.12898e-06	3.28151e-13		3.64258e-06	2.06496e-13
	1.12906e-06	1.16489e-12		3.64297e-06	1.02577e-12
	1.12914e-06	1.12493e-12		3.64336e-06	-3.98166e-13
	1.12922e-06	3.49576e-13		3.64375e-06	2.83595e-13
	1.1293e-06	7.41219e-13		3.64414e-06	4.00988e-13
	1.12938e-06	5.08619e-13		3.64453e-06	1.43728e-13
	1.12945e-06	1.06854e-12		3.64492e-06	6.83874e-13
	1.12953e-06	7.58512e-13		3.64531e-06	3.37947e-13
	1.12961e-06	8.02884e-13		3.6457e-06	9.77471e-13
	1.12969e-06	8.50389e-13		3.64609e-06	1.6959e-13
	1.12977e-06	3.32333e-13		3.64648e-06	-3.23326e-14
	1.12984e-06	1.03051e-12		3.64688e-06	3.56153e-13
	1.12992e-06	7.15973e-13		3.64727e-06	1.12361e-12
	1.13e-06	6.26746e-13		3.64766e-06	1.10972e-12
	1.13008e-06	1.35523e-13		3.64805e-06	2.24056e-13
	1.13016e-06	8.42485e-13		3.64844e-06	6.71433e-13
	1.13023e-06	8.47262e-13		3.64883e-06	5.91706e-13
	1.13031e-06	9.43901e-13		3.64922e-06	4.53206e-13
	1.13039e-06	6.33685e-13		3.64961e-06	7.31993e-14
	1.13047e-06	6.17094e-13		3.65e-06	6.50487e-13
	1.13055e-06	7.69032e-13		3.65039e-06	7.55482e-13
	1.13063e-06	4.93249e-13		3.65078e-06	1.39444e-12
	1.1307e-06	8.85688e-13		3.65117e-06	9.12084e-13
	1.13078e-06	7.55365e-13		3.65156e-06	1.25533e-12
	1.13086e-06	4.91682e-13		3.65195e-06	8.4461e-13
	1.13094e-06	6.49521e-13		3.65234e-06	6.32356e-14
	1.13102e-06	6.6926e-13		3.65273e-06	-4.7845e-13
	1.13109e-06	1.25282e-12		3.65312e-06	6.76253e-13
	1.13117e-06	4.9073e-13		3.65352e-06	4.18994e-13
	1.13125e-06	8.13651e-13		3.65391e-06	9.06388e-13
	1.13133e-06	5.1936e-13		3.6543e-06	-1.76414e-13
	1.13141e-06	5.40775e-13		3.65469e-06	9.71399e-13
	1.13148e-06	1.04483e-12		3.65508e-06	1.28993e-12
	1.13156e-06	7.33178e-13		3.65547e-06	5.99233e-13
	1.13164e-06	6.01168e-13		3.65586e-06	1.21316e-12
	1.13172e-06	8.99167e-13		3.65625e-06	-3.19092e-14
	1.1318e-06	5.49564e-14		3.65664e-06	9.58184e-13
	1.13188e-06	1.08341e-12		3.65703e-06	9.5884e-13
	1.13195e-06	5.49158e-13		3.65742e-06	7.64884e-13
	1.13203e-06	1.18654e-12		3.65781e-06	4.02988e-13
	1.13211e-06	5.36532e-13		3.6582e-06	-2.06364e-13
	1.13219e-06	9.32568e-13		3.65859e-06	9.01056e-13
	1.13227e-06	4.82821e-13		3.65898e-06	6.72641e-13
	1.13234e-06	9.30499e-13		3.65938e-06	7.28276e-13
	1.13242e-06	1.08994e-12		3.65977e-06	4.00158e-13
	1.1325e-06	4.23657e-13		3.66016e-06	9.28593e-13
	1.13258e-06	8.3996e-13		3.66055e-06	1.12097e-12
	1.13266e-06	6.45692e-13		3.66094e-06	1.44634e-12
	1.13273e-06	8.56622e-13		3.66133e-06	1.09732e-12
	1.13281e-06	8.15835e-13		3.66172e-06	4.8876e-13
	1.13289e-06	4.80101e-13		3.66211e-06	6.67311e-13
	1.13297e-06	8.45862e-13		3.6625e-06	5.10994e-13
	1.13305e-06	5.36524e-13		3.66289e-06	9.30243e-13
	1.13313e-06	-1.21667e-13		3.66328e-06	-2.01929e-13
	1.1332e-06	1.21076e-12		3.66367e-06	5.03024e-13
	1.13328e-06	4.64711e-13		3.66406e-06	-3.43147e-13
	1.13336e-06	8.68764e-13		3.66445e-06	4.27679e-13
	1.13344e-06	5.7581e-13		3.66484e-06	9.4854e-13
	1.13352e-06	1.08016e-12		3.66523e-06	-1.2675e-13
	1.13359e-06	1.30932e-13		3.66563e-06	4.01537e-13
	1.13367e-06	1.27724e-12		3.66602e-06	8.83307e-13
	1.13375e-06	1.39674e-13		3.66641e-06	9.65673e-13
	1.13383e-06	8.35859e-13		3.6668e-06	1.13583e-12
	1.13391e-06	1.1212e-13		3.66719e-06	1.31691e-12
	1.13398e-06	6.79841e-13		3.66758e-06	1.41358e-12
	1.13406e-06	6.34629e-13		3.66797e-06	5.38745e-13
	1.13414e-06	6.4522e-13		3.66836e-06	2.28892e-13
	1.13422e-06	7.64829e-13		3.66875e-06	8.31309e-13
	1.1343e-06	6.67964e-13		3.66914e-06	2.38936e-13
	1.13438e-06	1.24492e-12		3.66953e-06	1.10197e-12
	1.13445e-06	4.20416e-13		3.66992e-06	9.65443e-13
	1.13453e-06	8.13977e-13		3.67031e-06	5.70122e-13
	1.13461e-06	1.9289e-13		3.6707e-06	2.40446e-13
	1.13469e-06	7.63498e-13		3.67109e-06	6.36748e-13
	1.13477e-06	9.31463e-13		3.67148e-06	6.18437e-13
	1.13484e-06	7.30217e-13		3.67187e-06	4.08489e-14
	1.13492e-06	2.38159e-13		3.67227e-06	4.28772e-13
	1.135e-06	1.59475e-12		3.67266e-06	-2.25287e-13
	1.13508e-06	1.65626e-13		3.67305e-06	6.7632e-13
	1.13516e-06	8.88184e-13		3.67344e-06	8.59207e-13
	1.13523e-06	5.60962e-13		3.67383e-06	2.28858e-13
	1.13531e-06	1.00372e-12		3.67422e-06	3.27944e-13
	1.13539e-06	8.69787e-13		3.67461e-06	4.50285e-13
	1.13547e-06	2.492e-13		3.675e-06	-3.33265e-14
	1.13555e-06	9.01544e-13		3.67539e-06	-1.25007e-13
	1.13563e-06	5.87264e-13		3.67578e-06	9.59975e-14
	1.1357e-06	1.03699e-12		3.67617e-06	-1.18473e-13
	1.13578e-06	3.57292e-13		3.67656e-06	-1.59028e-13
	1.13586e-06	1.0157e-12		3.67695e-06	3.29027e-13
	1.13594e-06	6.24652e-13		3.67734e-06	1.25807e-12
	1.13602e-06	8.61559e-13		3.67773e-06	1.40036e-12
	1.13609e-06	6.17132e-13		3.67813e-06	3.33537e-13
	1.13617e-06	1.12326e-12		3.67852e-06	-8.76493e-14
	1.13625e-06	4.83195e-13		3.67891e-06	4.45893e-13
	1.13633e-06	7.71839e-13		3.6793e-06	-6.49858e-14
	1.13641e-06	6.02451e-13		3.67969e-06	-1.40874e-13
	1.13648e-06	9.85007e-13		3.68008e-06	-2.83534e-13
	1.13656e-06	5.71302e-13		3.68047e-06	1.59125e-13
	1.13664e-06	1.45029e-12		3.68086e-06	-2.9561e-13
	1.13672e-06	6.23194e-13		3.68125e-06	2.49054e-13
	1.1368e-06	5.8664e-13		3.68164e-06	-8.27364e-16
	1.13688e-06	7.02311e-13		3.68203e-06	8.37036e-13
	1.13695e-06	6.99222e-13		3.68242e-06	8.94403e-13
	1.13703e-06	1.09259e-12		3.68281e-06	3.7969e-13
	1.13711e-06	9.17026e-13		3.6832e-06	7.41963e-13
	1.13719e-06	1.04869e-12		3.68359e-06	2.00322e-14
	1.13727e-06	8.4629e-13		3.68398e-06	3.84445e-14
	1.13734e-06	1.04138e-12		3.68438e-06	1.12083e-12
	1.13742e-06	5.37718e-13		3.68477e-06	5.53233e-13
	1.1375e-06	5.90168e-13		3.68516e-06	-2.78907e-13
	1.13758e-06	6.44237e-13		3.68555e-06	5.22594e-14
	1.13766e-06	5.99343e-13		3.68594e-06	1.74725e-13
	1.13773e-06	1.02442e-12		3.68633e-06	1.88554e-13
	1.13781e-06	4.58396e-13		3.68672e-06	6.41759e-13
	1.13789e-06	1.02257e-12		3.68711e-06	4.84681e-13
	1.13797e-06	4.59866e-13		3.6875e-06	-3.27313e-13
	1.13805e-06	1.08925e-12		3.68789e-06	3.9907e-13
	1.13813e-06	9.83371e-13		3.68828e-06	6.22542e-13
	1.1382e-06	8.01929e-13		3.68867e-06	1.01105e-12
	1.13828e-06	1.07287e-12		3.68906e-06	6.49733e-13
	1.13836e-06	3.89364e-13		3.68945e-06	8.04636e-13
	1.13844e-06	1.30406e-12		3.68984e-06	4.61124e-13
	1.13852e-06	3.70914e-13		3.69023e-06	-6.16712e-14
	1.13859e-06	9.12531e-13		3.69062e-06	-7.22588e-14
	1.13867e-06	1.08611e-12		3.69102e-06	5.31539e-13
	1.13875e-06	8.52802e-13		3.69141e-06	2.8943e-13
	1.13883e-06	7.46167e-13		3.6918e-06	-6.26572e-13
	1.13891e-06	9.422e-13		3.69219e-06	-1.4076e-13
	1.13898e-06	1.0168e-12		3.69258e-06	2.94401e-14
	1.13906e-06	-1.5567e-14		3.69297e-06	1.47294e-13
	1.13914e-06	9.16488e-13		3.69336e-06	5.03293e-13
	1.13922e-06	9.6411e-13		3.69375e-06	4.93685e-13
	1.1393e-06	8.26897e-13		3.69414e-06	7.28994e-14
	1.13937e-06	1.28754e-12		3.69453e-06	1.67425e-13
	1.13945e-06	1.1633e-12		3.69492e-06	6.2131e-13
	1.13953e-06	2.73606e-13		3.69531e-06	7.43618e-13
	1.13961e-06	7.93805e-13		3.6957e-06	4.58333e-13
	1.13969e-06	4.57759e-13		3.69609e-06	2.47035e-13
	1.13977e-06	7.67327e-13		3.69648e-06	5.4543e-13
	1.13984e-06	8.27782e-14		3.69688e-06	4.65328e-13
	1.13992e-06	1.0611e-12		3.69727e-06	3.26235e-13
	1.14e-06	-2.69386e-14		3.69766e-06	3.2641e-14
	1.14008e-06	5.05938e-13		3.69805e-06	4.15906e-13
	1.14016e-06	1.10093e-12		3.69844e-06	9.6426e-13
	1.14023e-06	1.26303e-12		3.69883e-06	2.26442e-13
	1.14031e-06	4.46133e-13		3.69922e-06	2.83455e-14
	1.14039e-06	1.21026e-12		3.69961e-06	-7.35177e-14
	1.14047e-06	8.52961e-13		3.7e-06	7.27149e-13
	1.14055e-06	7.96135e-13		3.70039e-06	4.49661e-13
	1.14062e-06	2.28424e-13		3.70078e-06	-3.46215e-13
	1.1407e-06	8.46881e-13		3.70117e-06	-5.66391e-14
	1.14078e-06	3.41065e-13		3.70156e-06	2.70457e-13
	1.14086e-06	9.29003e-13		3.70195e-06	3.6103e-13
	1.14094e-06	7.03272e-13		3.70234e-06	4.74658e-13
	1.14102e-06	7.74719e-13		3.70273e-06	-6.15674e-13
	1.14109e-06	5.39728e-13		3.70312e-06	7.65609e-13
	1.14117e-06	7.13809e-13		3.70352e-06	8.51949e-13
	1.14125e-06	1.44701e-12		3.70391e-06	-8.84789e-14
	1.14133e-06	9.48868e-13		3.7043e-06	5.64324e-13
	1.14141e-06	1.62152e-13		3.70469e-06	-1.86812e-13
	1.14148e-06	1.20692e-12		3.70508e-06	8.3541e-13
	1.14156e-06	2.55796e-13		3.70547e-06	3.99113e-13
	1.14164e-06	1.00573e-12		3.70586e-06	5.08824e-13
	1.14172e-06	5.21181e-13		3.70625e-06	1.09437e-12
	1.1418e-06	1.17747e-12		3.70664e-06	5.40577e-13
	1.14187e-06	1.51054e-12		3.70703e-06	9.12904e-13
	1.14195e-06	4.4272e-13		3.70742e-06	6.85898e-13
	1.14203e-06	1.26614e-12		3.70781e-06	7.96223e-13
	1.14211e-06	1.44921e-13		3.7082e-06	1.0694e-13
	1.14219e-06	1.60005e-12		3.70859e-06	9.54662e-13
	1.14227e-06	3.27016e-13		3.70898e-06	7.83904e-13
	1.14234e-06	7.69177e-13		3.70937e-06	4.09968e-14
	1.14242e-06	8.08053e-13		3.70977e-06	7.90792e-13
	1.1425e-06	8.75418e-13		3.71016e-06	2.43164e-13
	1.14258e-06	1.3272e-12		3.71055e-06	3.29223e-13
	1.14266e-06	8.76789e-13		3.71094e-06	1.19971e-12
	1.14273e-06	1.09552e-13		3.71133e-06	4.4553e-13
	1.14281e-06	1.63881e-12		3.71172e-06	2.58775e-13
	1.14289e-06	7.92433e-13		3.71211e-06	5.53338e-14
	1.14297e-06	4.08351e-13		3.7125e-06	9.18883e-14
	1.14305e-06	7.22752e-13		3.71289e-06	3.02174e-13
	1.14312e-06	9.46639e-13		3.71328e-06	2.73149e-13
	1.1432e-06	8.17974e-13		3.71367e-06	-3.56734e-13
	1.14328e-06	1.09483e-12		3.71406e-06	8.37074e-13
	1.14336e-06	1.22011e-12		3.71445e-06	4.35793e-13
	1.14344e-06	3.68143e-13		3.71484e-06	9.40358e-14
	1.14352e-06	8.44068e-13		3.71523e-06	1.08399e-12
	1.14359e-06	3.86855e-13		3.71563e-06	8.27065e-14
	1.14367e-06	5.36888e-13		3.71602e-06	-9.67691e-14
	1.14375e-06	1.60229e-12		3.71641e-06	1.72253e-14
	1.14383e-06	4.77503e-13		3.7168e-06	4.87152e-13
	1.14391e-06	6.17599e-13		3.71719e-06	3.05328e-13
	1.14398e-06	9.25412e-13		3.71758e-06	1.84979e-14
	1.14406e-06	8.6616e-13		3.71797e-06	6.10372e-13
	1.14414e-06	7.65949e-13		3.71836e-06	5.11809e-13
	1.14422e-06	5.40734e-13		3.71875e-06	1.64546e-13
	1.1443e-06	9.20113e-13		3.71914e-06	1.15285e-12
	1.14437e-06	-1.47683e-13		3.71953e-06	1.27099e-12
	1.14445e-06	1.57571e-12		3.71992e-06	1.11303e-12
	1.14453e-06	3.35403e-13		3.72031e-06	-1.44158e-13
	1.14461e-06	9.12015e-13		3.7207e-06	-7.89275e-13
	1.14469e-06	3.4007e-13		3.72109e-06	2.95502e-13
	1.14477e-06	1.16709e-12		3.72148e-06	1.43086e-13
	1.14484e-06	7.5976e-13		3.72187e-06	-3.97298e-13
	1.14492e-06	4.23187e-13		3.72227e-06	9.44598e-13
	1.145e-06	1.046e-12		3.72266e-06	3.15764e-13
	1.14508e-06	7.04068e-13		3.72305e-06	4.42419e-14
	1.14516e-06	6.3786e-13		3.72344e-06	3.42566e-13
	1.14523e-06	9.88458e-13		3.72383e-06	1.69325e-13
	1.14531e-06	1.6902e-13		3.72422e-06	1.68388e-13
	1.14539e-06	4.16817e-13		3.72461e-06	6.44742e-13
	1.14547e-06	1.01659e-12		3.725e-06	1.74334e-13
	1.14555e-06	4.03654e-13		3.72539e-06	7.67752e-13
	1.14562e-06	9.95042e-13		3.72578e-06	2.68421e-13
	1.1457e-06	4.03327e-13		3.72617e-06	4.25628e-13
	1.14578e-06	2.31048e-13		3.72656e-06	9.64126e-13
	1.14586e-06	9.23699e-13		3.72695e-06	9.00393e-13
	1.14594e-06	1.05957e-12		3.72734e-06	9.08243e-13
	1.14602e-06	8.30529e-13		3.72773e-06	6.63612e-13
	1.14609e-06	-6.90502e-14		3.72812e-06	3.87395e-14
	1.14617e-06	1.15854e-12		3.72852e-06	7.35448e-13
	1.14625e-06	7.1393e-13		3.72891e-06	7.42805e-13
	1.14633e-06	1.47236e-12		3.7293e-06	5.60845e-13
	1.14641e-06	5.76629e-14		3.72969e-06	1.24826e-12
	1.14648e-06	6.20755e-13		3.73008e-06	5.15115e-13
	1.14656e-06	9.5356e-13		3.73047e-06	8.46728e-13
	1.14664e-06	1.01397e-12		3.73086e-06	6.045e-13
	1.14672e-06	6.39856e-13		3.73125e-06	3.09218e-13
	1.1468e-06	2.55707e-13		3.73164e-06	1.14919e-13
	1.14687e-06	8.60582e-13		3.73203e-06	1.05822e-12
	1.14695e-06	4.95312e-13		3.73242e-06	8.34557e-14
	1.14703e-06	1.20561e-12		3.73281e-06	7.22234e-13
	1.14711e-06	7.07143e-13		3.7332e-06	4.14368e-13
	1.14719e-06	7.41028e-13		3.73359e-06	4.84045e-13
	1.14727e-06	8.97497e-13		3.73398e-06	9.55094e-14
	1.14734e-06	5.57639e-13		3.73438e-06	4.65562e-13
	1.14742e-06	6.55287e-13		3.73477e-06	5.6901e-13
	1.1475e-06	3.79062e-13		3.73516e-06	5.40655e-13
	1.14758e-06	9.2778e-13		3.73555e-06	7.05617e-13
	1.14766e-06	6.61529e-13		3.73594e-06	2.93798e-13
	1.14773e-06	4.28611e-13		3.73633e-06	4.3475e-13
	1.14781e-06	1.44482e-12		3.73672e-06	8.81184e-13
	1.14789e-06	9.45755e-13		3.73711e-06	1.80047e-13
	1.14797e-06	2.10679e-13		3.7375e-06	9.66245e-13
	1.14805e-06	1.17049e-12		3.73789e-06	-1.68539e-13
	1.14812e-06	8.41908e-13		3.73828e-06	1.27862e-13
	1.1482e-06	1.4501e-13		3.73867e-06	9.99173e-13
	1.14828e-06	5.79171e-13		3.73906e-06	3.53915e-13
	1.14836e-06	5.25001e-13		3.73945e-06	5.35416e-13
	1.14844e-06	1.35853e-12		3.73984e-06	7.16808e-13
	1.14852e-06	6.33487e-13		3.74023e-06	8.43548e-13
	1.14859e-06	6.89837e-13		3.74062e-06	2.50356e-13
	1.14867e-06	1.11006e-12		3.74102e-06	1.43429e-13
	1.14875e-06	9.5519e-13		3.74141e-06	-1.95709e-13
	1.14883e-06	6.83165e-13		3.7418e-06	2.89933e-13
	1.14891e-06	7.07502e-13		3.74219e-06	-2.20004e-13
	1.14898e-06	1.38323e-12		3.74258e-06	4.9926e-13
	1.14906e-06	-1.64263e-13		3.74297e-06	4.52915e-13
	1.14914e-06	8.01938e-13		3.74336e-06	7.05783e-13
	1.14922e-06	6.53755e-13		3.74375e-06	3.15822e-13
	1.1493e-06	1.09446e-12		3.74414e-06	5.26337e-13
	1.14937e-06	7.68872e-13		3.74453e-06	2.09017e-13
	1.14945e-06	3.52314e-13		3.74492e-06	1.42064e-13
	1.14953e-06	1.17203e-12		3.74531e-06	3.39932e-13
	1.14961e-06	6.13083e-13		3.7457e-06	9.24664e-14
	1.14969e-06	3.36696e-13		3.74609e-06	-1.0849e-13
	1.14977e-06	1.50465e-12		3.74648e-06	1.92443e-13
	1.14984e-06	-5.49131e-13		3.74688e-06	-3.51327e-13
	1.14992e-06	1.182e-12		3.74727e-06	3.66604e-13
	1.15e-06	6.07251e-13		3.74766e-06	6.42288e-13
	1.15008e-06	4.21091e-13		3.74805e-06	3.89541e-16
	1.15016e-06	6.78828e-13		3.74844e-06	1.64875e-13
	1.15023e-06	7.71272e-13		3.74883e-06	1.38216e-13
	1.15031e-06	2.9929e-13		3.74922e-06	6.86957e-13
	1.15039e-06	7.07528e-13		3.74961e-06	8.98636e-14
	1.15047e-06	5.09332e-13		3.75e-06	-4.66248e-13
	1.15055e-06	1.32659e-12		3.75039e-06	-2.58439e-13
	1.15063e-06	9.69535e-13		3.75078e-06	5.85582e-13
	1.1507e-06	-8.44753e-13		3.75117e-06	-1.34995e-13
	1.15078e-06	1.14568e-12		3.75156e-06	6.08048e-13
	1.15086e-06	8.08958e-13		3.75195e-06	6.56857e-13
	1.15094e-06	1.43985e-13		3.75234e-06	3.25677e-13
	1.15102e-06	1.41666e-12		3.75273e-06	2.20117e-13
	1.15109e-06	3.43598e-13		3.75313e-06	1.24399e-12
	1.15117e-06	4.53081e-13		3.75352e-06	1.03406e-12
	1.15125e-06	8.87541e-13		3.75391e-06	2.59881e-13
	1.15133e-06	9.08577e-13		3.7543e-06	2.10603e-13
	1.15141e-06	2.60897e-13		3.75469e-06	2.90677e-13
	1.15148e-06	8.93933e-13		3.75508e-06	-1.4029e-13
	1.15156e-06	6.82312e-13		3.75547e-06	3.43249e-13
	1.15164e-06	8.35368e-13		3.75586e-06	-1.59036e-13
	1.15172e-06	6.23429e-13		3.75625e-06	7.92964e-13
	1.1518e-06	6.736e-13		3.75664e-06	2.6148e-13
	1.15188e-06	8.25143e-13		3.75703e-06	5.67022e-14
	1.15195e-06	4.34876e-13		3.75742e-06	8.00981e-13
	1.15203e-06	6.04213e-13		3.75781e-06	2.58183e-13
	1.15211e-06	6.66324e-13		3.7582e-06	-6.09531e-13
	1.15219e-06	8.24176e-13		3.75859e-06	5.4974e-13
	1.15227e-06	5.12108e-13		3.75898e-06	5.78931e-13
	1.15234e-06	5.41581e-13		3.75937e-06	5.52513e-13
	1.15242e-06	9.85549e-13		3.75977e-06	7.92036e-14
	1.1525e-06	4.36499e-13		3.76016e-06	3.08702e-13
	1.15258e-06	1.7284e-13		3.76055e-06	1.89601e-13
	1.15266e-06	1.25559e-12		3.76094e-06	9.73203e-13
	1.15273e-06	1.36745e-13		3.76133e-06	3.06229e-13
	1.15281e-06	5.48617e-13		3.76172e-06	5.53515e-13
	1.15289e-06	5.16238e-13		3.76211e-06	6.78798e-13
	1.15297e-06	4.99323e-13		3.7625e-06	6.61276e-14
	1.15305e-06	1.32239e-12		3.76289e-06	-4.8908e-14
	1.15313e-06	7.49287e-13		3.76328e-06	7.85067e-13
	1.1532e-06	6.42333e-13		3.76367e-06	5.52489e-13
	1.15328e-06	1.19582e-12		3.76406e-06	4.82737e-13
	1.15336e-06	1.64448e-13		3.76445e-06	2.03099e-13
	1.15344e-06	1.09893e-12		3.76484e-06	3.79521e-14
	1.15352e-06	3.56564e-13		3.76523e-06	3.91958e-14
	1.15359e-06	8.4513e-13		3.76563e-06	4.07636e-13
	1.15367e-06	5.60615e-13		3.76602e-06	6.62786e-13
	1.15375e-06	1.33674e-12		3.76641e-06	6.42427e-13
	1.15383e-06	9.30174e-13		3.7668e-06	-3.30773e-13
	1.15391e-06	1.17346e-12		3.76719e-06	5.40537e-14
	1.15398e-06	7.17165e-13		3.76758e-06	5.24771e-13
	1.15406e-06	7.94384e-13		3.76797e-06	3.62958e-13
	1.15414e-06	6.61817e-13		3.76836e-06	7.78005e-13
	1.15422e-06	7.75048e-13		3.76875e-06	9.0641e-13
	1.1543e-06	5.30409e-13		3.76914e-06	4.76061e-13
	1.15438e-06	8.40813e-13		3.76953e-06	1.24998e-12
	1.15445e-06	7.50967e-13		3.76992e-06	2.86096e-13
	1.15453e-06	7.94297e-13		3.77031e-06	2.7439e-13
	1.15461e-06	8.4774e-13		3.7707e-06	9.54931e-13
	1.15469e-06	6.14706e-13		3.77109e-06	7.4286e-13
	1.15477e-06	1.28377e-12		3.77148e-06	9.20071e-14
	1.15484e-06	2.56134e-13		3.77188e-06	6.16905e-13
	1.15492e-06	1.1048e-12		3.77227e-06	1.50376e-12
	1.155e-06	7.62638e-13		3.77266e-06	7.17763e-13
	1.15508e-06	5.81432e-13		3.77305e-06	7.82364e-13
	1.15516e-06	5.28762e-13		3.77344e-06	1.02774e-12
	1.15523e-06	1.46878e-12		3.77383e-06	6.75717e-13
	1.15531e-06	9.20458e-13		3.77422e-06	2.1634e-13
	1.15539e-06	7.51962e-13		3.77461e-06	5.69353e-13
	1.15547e-06	5.36914e-13		3.775e-06	-3.31665e-13
	1.15555e-06	9.10008e-13		3.77539e-06	1.08024e-12
[truncated: 77,305 more rows]

## Sheet: Panel d
	Distance (m)	Force (N)
	0	-7.79142e-13
	7.8125e-10	-7.66822e-13
	1.5625e-09	-7.01732e-13
	2.34375e-09	-7.36941e-13
	3.125e-09	-6.48879e-13
	3.90625e-09	-5.8172e-13
	4.6875e-09	-4.76773e-13
	5.46875e-09	-3.40133e-13
	6.25e-09	-2.15718e-13
	7.03125e-09	7.98698e-14
	7.8125e-09	-5.89056e-14
	8.59375e-09	-3.45577e-13
	9.375e-09	-5.01179e-13
	1.01563e-08	-6.62092e-13
	1.09375e-08	-5.70585e-13
	1.17188e-08	-8.36771e-13
	1.25e-08	-1.01366e-12
	1.32812e-08	-9.45211e-13
	1.40625e-08	-8.07416e-13
	1.48438e-08	-7.69366e-13
	1.5625e-08	-7.66789e-13
	1.64063e-08	-5.60398e-13
	1.71875e-08	-5.9022e-13
	1.79688e-08	-5.68197e-13
	1.875e-08	-9.21765e-14
	1.95312e-08	-5.6945e-14
	2.03125e-08	-2.38128e-14
	2.10937e-08	-1.10703e-14
	2.1875e-08	2.63728e-13
	2.26562e-08	-3.46272e-14
	2.34375e-08	-1.11407e-13
	2.42187e-08	-1.27233e-13
	2.5e-08	-6.40617e-13
	2.57813e-08	-6.78753e-13
	2.65625e-08	-1.08802e-12
	2.73437e-08	-8.95068e-13
	2.8125e-08	-9.81493e-13
	2.89063e-08	-6.0781e-13
	2.96875e-08	-5.12318e-13
	3.04687e-08	-7.50688e-13
	3.125e-08	-3.68971e-13
	3.20312e-08	-1.4919e-13
	3.28125e-08	-2.1806e-13
	3.35938e-08	-1.74627e-13
	3.4375e-08	-1.97506e-13
	3.51563e-08	-1.15581e-13
	3.59375e-08	-4.12647e-13
	3.67187e-08	-1.15163e-13
	3.75e-08	-5.02549e-13
	3.82812e-08	-6.41903e-13
	3.90625e-08	-5.91448e-13
	3.98438e-08	-7.84153e-13
	4.0625e-08	-7.12105e-13
	4.14063e-08	-7.08706e-13
	4.21875e-08	-5.40456e-13
	4.29687e-08	-6.26528e-13
	4.375e-08	-2.76791e-13
	4.45313e-08	-6.26287e-14
	4.53125e-08	8.73409e-14
	4.60937e-08	3.45219e-13
	4.6875e-08	-1.22573e-13
	4.76563e-08	1.05997e-14
	4.84375e-08	-2.51811e-13
	4.92187e-08	-2.04236e-13
	5e-08	-4.18148e-13
	5.07813e-08	-3.75836e-13
	5.15625e-08	-3.40977e-13
	5.23438e-08	-2.11261e-13
	5.3125e-08	-4.41953e-13
	5.39063e-08	-5.89086e-13
	5.46875e-08	-3.20865e-13
	5.54687e-08	-1.83693e-13
	5.625e-08	-1.74568e-13
	5.70312e-08	-2.65671e-13
	5.78125e-08	-6.22487e-14
	5.85938e-08	1.52375e-13
	5.9375e-08	2.87069e-13
	6.01563e-08	5.11615e-13
	6.09375e-08	5.59446e-13
	6.17187e-08	2.48477e-13
	6.25e-08	2.81803e-13
	6.32813e-08	-1.48394e-13
	6.40625e-08	1.22551e-13
	6.48438e-08	-2.03972e-13
	6.5625e-08	-6.92946e-13
	6.64062e-08	-7.35751e-13
	6.71875e-08	-8.73156e-13
	6.79687e-08	-6.27254e-13
	6.875e-08	-7.59917e-13
	6.95312e-08	-5.70278e-13
	7.03125e-08	-8.73283e-13
	7.10937e-08	-5.09218e-13
	7.1875e-08	-2.81059e-13
	7.26562e-08	-1.45035e-13
	7.34375e-08	-2.21918e-13
	7.42188e-08	-2.32302e-13
	7.5e-08	-5.87722e-14
	7.57813e-08	-8.17291e-15
	7.65625e-08	-1.80687e-14
	7.73438e-08	-2.95213e-13
	7.8125e-08	-4.18246e-13
	7.89063e-08	-3.01225e-13
	7.96875e-08	-5.31366e-13
	8.04688e-08	-5.05312e-13
	8.125e-08	-3.07194e-13
	8.20312e-08	-3.94297e-13
	8.28125e-08	-3.22076e-13
	8.35937e-08	-2.81894e-13
	8.4375e-08	-4.558e-13
	8.51562e-08	-1.41757e-13
	8.59375e-08	-1.98047e-13
	8.67187e-08	-3.31248e-13
	8.75e-08	1.99431e-13
	8.82813e-08	-6.82081e-14
	8.90625e-08	-2.43457e-13
	8.98438e-08	-1.30853e-13
	9.0625e-08	-4.2314e-13
	9.14062e-08	-1.43151e-13
	9.21875e-08	-9.44604e-14
	9.29688e-08	-2.38858e-13
	9.375e-08	-4.88076e-13
	9.45313e-08	-3.0241e-13
	9.53125e-08	9.86041e-15
	9.60938e-08	-1.93793e-13
	9.6875e-08	1.36172e-13
	9.76563e-08	3.42294e-13
	9.84375e-08	1.79861e-13
	9.92187e-08	-4.97463e-14
	1e-07	-1.28955e-13
	1.00781e-07	-1.92683e-13
	1.01563e-07	-3.44378e-13
	1.02344e-07	-3.48018e-13
	1.03125e-07	-3.58269e-13
	1.03906e-07	-7.06658e-13
	1.04688e-07	-8.44574e-13
	1.05469e-07	-7.88528e-13
	1.0625e-07	-8.95094e-13
	1.07031e-07	-9.23239e-13
	1.07813e-07	-7.93258e-13
	1.08594e-07	-6.9968e-13
	1.09375e-07	-6.74276e-13
	1.10156e-07	-4.45241e-13
	1.10937e-07	-2.54128e-13
	1.11719e-07	1.27131e-13
	1.125e-07	4.58444e-13
	1.13281e-07	4.2209e-13
	1.14062e-07	4.68769e-13
	1.14844e-07	4.43135e-13
	1.15625e-07	1.111e-14
	1.16406e-07	-2.10818e-13
	1.17188e-07	-2.01904e-13
	1.17969e-07	-3.92392e-13
	1.1875e-07	-5.43837e-13
	1.19531e-07	-6.41948e-13
	1.20313e-07	-9.22377e-13
	1.21094e-07	-9.81734e-13
	1.21875e-07	-6.75659e-13
	1.22656e-07	-3.72249e-13
	1.23437e-07	-2.95154e-13
	1.24219e-07	5.20647e-14
	1.25e-07	-1.48459e-13
	1.25781e-07	-3.81983e-13
	1.26563e-07	-1.6003e-13
	1.27344e-07	1.38593e-13
	1.28125e-07	5.96244e-13
	1.28906e-07	4.14096e-13
	1.29688e-07	4.11903e-13
	1.30469e-07	3.28091e-13
	1.3125e-07	-1.66366e-14
	1.32031e-07	-3.22503e-13
	1.32812e-07	-5.41092e-13
	1.33594e-07	-4.46795e-13
	1.34375e-07	-6.08825e-13
	1.35156e-07	-6.9833e-13
	1.35937e-07	-7.90496e-13
	1.36719e-07	-7.06972e-13
	1.375e-07	-4.92644e-13
	1.38281e-07	-3.32565e-13
	1.39062e-07	-3.92549e-13
	1.39844e-07	-3.37883e-13
	1.40625e-07	-1.7663e-13
	1.41406e-07	-2.46996e-13
	1.42187e-07	-1.89264e-13
	1.42969e-07	-1.55666e-13
	1.4375e-07	-4.07152e-13
	1.44531e-07	-1.98941e-13
	1.45312e-07	-4.38869e-13
	1.46094e-07	-5.33454e-13
	1.46875e-07	-4.18624e-13
	1.47656e-07	-1.98937e-13
	1.48438e-07	-5.32025e-13
	1.49219e-07	-1.56431e-13
	1.5e-07	-2.9937e-13
	1.50781e-07	-1.31239e-13
	1.51563e-07	-2.75266e-13
	1.52344e-07	-1.6741e-13
	1.53125e-07	-2.31948e-13
	1.53906e-07	-2.74029e-13
	1.54688e-07	-2.39661e-13
	1.55469e-07	-1.76268e-13
	1.5625e-07	-2.71558e-13
	1.57031e-07	-3.69598e-13
	1.57813e-07	-2.94978e-13
	1.58594e-07	-4.12066e-13
	1.59375e-07	-3.15781e-13
	1.60156e-07	-3.71365e-13
	1.60938e-07	-2.90077e-13
	1.61719e-07	-3.23731e-13
	1.625e-07	-1.06298e-13
	1.63281e-07	9.60925e-14
	1.64062e-07	-3.23064e-15
	1.64844e-07	1.73615e-14
	1.65625e-07	3.4471e-13
	1.66406e-07	-1.19585e-13
	1.67187e-07	-1.05939e-14
	1.67969e-07	-4.0829e-13
	1.6875e-07	-3.14078e-13
	1.69531e-07	-2.96453e-13
	1.70312e-07	-7.23413e-13
	1.71094e-07	-8.24945e-13
	1.71875e-07	-6.21902e-13
	1.72656e-07	-7.34299e-13
	1.73437e-07	-3.24858e-13
	1.74219e-07	-2.17608e-13
	1.75e-07	-2.37155e-13
	1.75781e-07	-2.56829e-13
	1.76563e-07	-1.93553e-13
	1.77344e-07	-7.52753e-14
	1.78125e-07	1.9746e-13
	1.78906e-07	1.86306e-13
	1.79688e-07	2.35785e-13
	1.80469e-07	1.99356e-14
	1.8125e-07	7.69986e-14
	1.82031e-07	-2.83669e-13
	1.82812e-07	-7.66548e-14
	1.83594e-07	-2.53077e-13
	1.84375e-07	-6.8475e-13
	1.85156e-07	-7.79467e-13
	1.85938e-07	-6.19762e-13
	1.86719e-07	-5.64756e-13
	1.875e-07	-3.22744e-13
	1.88281e-07	-2.90227e-13
	1.89063e-07	-4.78622e-14
	1.89844e-07	3.92875e-14
	1.90625e-07	8.61671e-14
	1.91406e-07	1.15826e-13
	1.92188e-07	3.1663e-13
	1.92969e-07	-3.42281e-14
	1.9375e-07	-5.47198e-14
	1.94531e-07	-5.84394e-14
	1.95313e-07	-1.92996e-13
	1.96094e-07	-2.02263e-13
	1.96875e-07	-4.99534e-13
	1.97656e-07	-5.72436e-13
	1.98437e-07	-9.34724e-13
	1.99219e-07	-1.07027e-12
	2e-07	-8.01792e-13
	2.00781e-07	-7.46879e-13
	2.01562e-07	-4.91796e-13
	2.02344e-07	-4.17202e-13
	2.03125e-07	-5.41109e-13
	2.03906e-07	-1.44328e-13
	2.04687e-07	-2.21638e-14
	2.05469e-07	1.5962e-13
	2.0625e-07	4.92109e-17
	2.07031e-07	2.27824e-13
	2.07812e-07	2.96897e-13
	2.08594e-07	2.60041e-13
	2.09375e-07	3.95231e-13
	2.10156e-07	5.30134e-14
	2.10937e-07	-6.5872e-14
	2.11719e-07	-1.36549e-13
	2.125e-07	-4.1666e-13
	2.13281e-07	-5.00572e-13
	2.14063e-07	-4.51253e-13
	2.14844e-07	-6.10528e-13
	2.15625e-07	-6.37113e-13
	2.16406e-07	-5.07707e-13
	2.17188e-07	-5.12279e-13
	2.17969e-07	-4.32012e-13
	2.1875e-07	6.5866e-14
	2.19531e-07	-3.7923e-14
	2.20313e-07	9.50084e-14
	2.21094e-07	2.45241e-13
	2.21875e-07	2.63989e-13
	2.22656e-07	1.23153e-13
	2.23438e-07	1.34788e-14
	2.24219e-07	6.92709e-14
	2.25e-07	-2.15855e-13
	2.25781e-07	-4.27962e-13
	2.26563e-07	-6.98382e-13
	2.27344e-07	-4.52955e-13
	2.28125e-07	-3.81011e-13
	2.28906e-07	-4.7018e-13
	2.29687e-07	-4.2344e-13
	2.30469e-07	-2.15803e-13
	2.3125e-07	-1.85394e-13
	2.32031e-07	-2.26166e-13
	2.32812e-07	-2.17026e-13
	2.33594e-07	-2.95069e-13
	2.34375e-07	-1.79175e-13
	2.35156e-07	-1.95253e-13
	2.35937e-07	-4.03687e-13
	2.36719e-07	-1.72303e-13
	2.375e-07	-6.6009e-14
	2.38281e-07	-1.91972e-13
	2.39062e-07	1.54737e-14
	2.39844e-07	-6.7784e-14
	2.40625e-07	-6.3562e-14
	2.41406e-07	3.05014e-14
	2.42188e-07	2.28059e-13
	2.42969e-07	1.24952e-13
	2.4375e-07	-2.33625e-13
	2.44531e-07	-2.90736e-13
	2.45312e-07	-8.58468e-14
	2.46094e-07	-1.77505e-13
	2.46875e-07	3.54635e-14
	2.47656e-07	1.4051e-13
	2.48438e-07	-1.2686e-13
	2.49219e-07	-9.21993e-14
	2.5e-07	-2.39582e-13
	2.50781e-07	-3.36761e-13
	2.51563e-07	-2.79911e-13
	2.52344e-07	-4.84415e-13
	2.53125e-07	-6.08172e-13
	2.53906e-07	-4.1391e-13
	2.54687e-07	-1.39559e-13
	2.55469e-07	-3.91348e-14
	2.5625e-07	9.75867e-14
	2.57031e-07	3.48508e-13
	2.57813e-07	1.78207e-13
	2.58594e-07	5.49886e-13
	2.59375e-07	4.77727e-13
	2.60156e-07	2.17055e-13
	2.60937e-07	2.07686e-13
	2.61719e-07	2.12375e-14
	2.625e-07	-3.46595e-13
	2.63281e-07	-1.74718e-13
	2.64062e-07	-2.37386e-13
	2.64844e-07	-1.18416e-13
	2.65625e-07	-2.06315e-13
	2.66406e-07	-3.83155e-13
	2.67187e-07	-5.85894e-13
	2.67969e-07	-3.43077e-13
	2.6875e-07	-4.02826e-13
	2.69531e-07	-2.11992e-13
	2.70313e-07	-3.97695e-14
	2.71094e-07	-1.00973e-13
	2.71875e-07	2.73894e-13
	2.72656e-07	4.82178e-14
	2.73437e-07	2.56693e-13
	2.74219e-07	3.51767e-13
	2.75e-07	3.19247e-13
	2.75781e-07	2.48569e-13
	2.76562e-07	2.20732e-13
	2.77344e-07	-4.10488e-14
	2.78125e-07	-1.51207e-13
	2.78906e-07	-4.16798e-14
	2.79688e-07	-1.40485e-13
	2.80469e-07	-3.31569e-13
	2.8125e-07	-4.14676e-13
	2.82031e-07	-5.14472e-13
	2.82812e-07	-6.12678e-13
	2.83594e-07	-5.62291e-13
	2.84375e-07	-4.99424e-13
	2.85156e-07	-4.29867e-13
	2.85938e-07	-4.42847e-13
	2.86719e-07	9.58392e-14
	2.875e-07	2.89771e-13
	2.88281e-07	4.11845e-13
	2.89063e-07	3.41535e-13
	2.89844e-07	2.74103e-13
	2.90625e-07	1.4737e-13
	2.91406e-07	1.57847e-13
	2.92188e-07	2.64315e-13
	2.92969e-07	2.59822e-13
	2.9375e-07	1.72565e-13
	2.94531e-07	-1.21783e-13
	2.95312e-07	-1.20462e-13
	2.96094e-07	-2.70383e-13
	2.96875e-07	6.19637e-15
	2.97656e-07	-2.42862e-13
	2.98438e-07	-2.4432e-13
	2.99219e-07	-3.52079e-13
	3e-07	-2.41057e-13
	3.00781e-07	-2.01186e-13
	3.01563e-07	1.70356e-13
	3.02344e-07	2.26036e-13
	3.03125e-07	1.66777e-13
	3.03906e-07	2.17637e-13
	3.04687e-07	3.07096e-13
	3.05469e-07	1.65436e-13
	3.0625e-07	1.17483e-13
	3.07031e-07	2.0779e-13
	3.07813e-07	-1.99332e-14
	3.08594e-07	5.03744e-14
	3.09375e-07	-5.92746e-14
	3.10156e-07	1.07583e-13
	3.10937e-07	1.04399e-13
	3.11719e-07	-3.8587e-15
	3.125e-07	-2.74403e-13
	3.13281e-07	-9.51522e-14
	3.14062e-07	-1.07207e-13
	3.14844e-07	-1.11597e-13
	3.15625e-07	-1.51624e-13
	3.16406e-07	-2.19885e-13
	3.17187e-07	5.75254e-15
	3.17969e-07	2.49675e-13
	3.1875e-07	2.66168e-13
	3.19531e-07	2.44471e-13
	3.20312e-07	1.37599e-13
	3.21094e-07	1.86223e-13
	3.21875e-07	1.98935e-13
	3.22656e-07	4.62718e-13
	3.23438e-07	4.35748e-13
	3.24219e-07	4.38773e-13
	3.25e-07	4.58144e-13
	3.25781e-07	3.53813e-13
	3.26562e-07	1.15518e-13
	3.27344e-07	-8.02282e-14
	3.28125e-07	-2.34114e-13
	3.28906e-07	-1.08234e-13
	3.29688e-07	-3.29805e-13
	3.30469e-07	-2.62443e-13
	3.3125e-07	-3.69793e-13
	3.32031e-07	-1.07375e-14
	3.32812e-07	2.2397e-13
	3.33594e-07	2.43642e-13
	3.34375e-07	4.46208e-13
	3.35156e-07	5.44614e-13
	3.35938e-07	6.66994e-13
	3.36719e-07	4.85289e-13
	3.375e-07	4.13156e-13
	3.38281e-07	3.17615e-13
	3.39062e-07	2.23047e-13
	3.39844e-07	1.78014e-13
	3.40625e-07	3.56808e-13
	3.41406e-07	1.88458e-13
	3.42188e-07	1.78869e-13
	3.42969e-07	1.95184e-13
	3.4375e-07	4.31767e-14
	3.44531e-07	-8.8979e-14
	3.45313e-07	-2.3664e-13
	3.46094e-07	-1.96311e-13
	3.46875e-07	-8.78501e-14
	3.47656e-07	-2.20232e-13
	3.48437e-07	-5.94247e-14
	3.49219e-07	2.73588e-15
	3.5e-07	1.09046e-13
	3.50781e-07	4.93349e-13
	3.51563e-07	1.36343e-13
	3.52344e-07	9.20662e-14
	3.53125e-07	2.7886e-13
	3.53906e-07	2.26312e-13
	3.54687e-07	1.94048e-13
	3.55469e-07	1.67647e-13
	3.5625e-07	-8.95608e-15
	3.57031e-07	1.40316e-13
	3.57813e-07	-4.91444e-14
	3.58594e-07	-1.52642e-13
	3.59375e-07	-1.51624e-13
	3.60156e-07	-1.17684e-14
	3.60937e-07	-1.41862e-13
	3.61719e-07	-3.5482e-13
	3.625e-07	-3.33622e-13
	3.63281e-07	-2.97131e-13
	3.64063e-07	-2.10484e-13
	3.64844e-07	9.17099e-16
	3.65625e-07	-2.4449e-13
	3.66406e-07	6.0393e-14
	3.67187e-07	4.31636e-14
	3.67969e-07	2.11069e-13
	3.6875e-07	5.46669e-13
	3.69531e-07	7.28563e-13
	3.70313e-07	5.89462e-13
	3.71094e-07	6.08271e-13
	3.71875e-07	4.62287e-13
	3.72656e-07	4.56346e-13
	3.73437e-07	3.58596e-13
	3.74219e-07	8.61959e-14
	3.75e-07	1.02213e-13
	3.75781e-07	-1.7622e-14
	3.76562e-07	1.36369e-13
	3.77344e-07	1.20367e-14
	3.78125e-07	7.8095e-14
	3.78906e-07	6.40614e-15
	3.79688e-07	-2.92962e-14
	3.80469e-07	-1.35215e-13
	3.8125e-07	1.83248e-13
	3.82031e-07	6.08649e-13
	3.82812e-07	8.91761e-13
	3.83594e-07	5.64458e-13
	3.84375e-07	8.69756e-13
	3.85156e-07	9.36785e-13
	3.85938e-07	8.41396e-13
	3.86719e-07	6.11797e-13
	3.875e-07	5.97327e-13
	3.88281e-07	5.69913e-13
	3.89062e-07	4.03595e-13
	3.89844e-07	6.25968e-14
	3.90625e-07	-5.18747e-14
	3.91406e-07	-3.75319e-14
	3.92188e-07	8.18144e-14
	3.92969e-07	2.06679e-13
	3.9375e-07	6.00061e-14
	3.94531e-07	-1.00686e-13
	3.95312e-07	4.53851e-14
	3.96094e-07	-1.03635e-13
	3.96875e-07	1.29301e-13
	3.97656e-07	3.711e-13
	3.98438e-07	3.44142e-13
	3.99219e-07	6.97095e-13
	4e-07	5.78671e-13
	4.00781e-07	7.06833e-13
	4.01563e-07	5.74892e-13
	4.02344e-07	7.25091e-13
	4.03125e-07	6.20356e-13
	4.03906e-07	4.27167e-13
	4.04688e-07	3.61644e-13
	4.05469e-07	3.51119e-13
	4.0625e-07	1.85147e-13
	4.07031e-07	1.58607e-13
	4.07813e-07	-7.35211e-14
	4.08594e-07	1.40133e-13
	4.09375e-07	3.22575e-13
	4.10156e-07	3.13769e-13
	4.10937e-07	4.14546e-13
	4.11719e-07	7.95786e-13
	4.125e-07	5.96159e-13
	4.13281e-07	6.57845e-13
	4.14063e-07	7.61615e-13
	4.14844e-07	9.31553e-13
	4.15625e-07	1.21277e-12
	4.16406e-07	7.98396e-13
	4.17187e-07	7.88728e-13
	4.17969e-07	4.95612e-13
	4.1875e-07	7.26116e-13
	4.19531e-07	6.1306e-13
	4.20312e-07	5.46577e-13
	4.21094e-07	3.12669e-13
	4.21875e-07	3.12376e-13
	4.22656e-07	5.25001e-13
	4.23437e-07	7.02911e-13
	4.24219e-07	7.21256e-13
	4.25e-07	7.91671e-13
	4.25781e-07	5.85836e-13
	4.26562e-07	6.30057e-13
	4.27344e-07	5.24345e-13
	4.28125e-07	5.04906e-13
	4.28906e-07	1.37415e-13
	4.29687e-07	1.11336e-13
	4.30469e-07	1.90107e-13
	4.3125e-07	4.38012e-13
	4.32031e-07	3.88933e-13
	4.32813e-07	5.55762e-13
	4.33594e-07	6.70642e-13
	4.34375e-07	5.37997e-13
	4.35156e-07	7.0634e-13
	4.35938e-07	3.71445e-13
	4.36719e-07	4.53755e-13
	4.375e-07	7.3565e-13
	4.38281e-07	4.09809e-13
	4.39063e-07	3.30354e-13
	4.39844e-07	6.3853e-13
	4.40625e-07	3.9125e-13
	4.41406e-07	5.38e-13
	4.42188e-07	5.51361e-13
	4.42969e-07	4.99342e-13
	4.4375e-07	6.075e-13
	4.44531e-07	5.27425e-13
	4.45312e-07	7.70709e-13
	4.46094e-07	6.47032e-13
	4.46875e-07	1.02148e-12
	4.47656e-07	8.0872e-13
	4.48437e-07	9.4818e-13
	4.49219e-07	8.93076e-13
	4.5e-07	8.1703e-13
	4.50781e-07	9.20936e-13
	4.51562e-07	6.8458e-13
	4.52344e-07	6.7983e-13
	4.53125e-07	7.47474e-13
	4.53906e-07	5.17195e-13
	4.54688e-07	5.9135e-13
	4.55469e-07	5.94251e-13
	4.5625e-07	5.4601e-13
	4.57031e-07	4.93466e-13
	4.57813e-07	4.05944e-13
	4.58594e-07	3.40422e-13
	4.59375e-07	5.99729e-13
	4.60156e-07	3.56779e-13
	4.60938e-07	8.31014e-13
	4.61719e-07	7.50036e-13
	4.625e-07	7.91808e-13
	4.63281e-07	1.0088e-12
	4.64063e-07	9.75051e-13
	4.64844e-07	8.99141e-13
	4.65625e-07	1.08214e-12
	4.66406e-07	8.81791e-13
	4.67188e-07	6.15677e-13
	4.67969e-07	9.18343e-13
	4.6875e-07	7.06598e-13
	4.69531e-07	7.08842e-13
	4.70312e-07	7.85109e-13
	4.71094e-07	6.82988e-13
	4.71875e-07	4.69629e-13
	4.72656e-07	7.70755e-13
	4.73437e-07	1.17622e-12
	4.74219e-07	1.0905e-12
	4.75e-07	1.24636e-12
	4.75781e-07	1.05402e-12
	4.76562e-07	1.19156e-12
	4.77344e-07	1.0498e-12
	4.78125e-07	1.194e-12
	4.78906e-07	1.30202e-12
	4.79688e-07	1.04813e-12
	4.80469e-07	9.96589e-13
	4.8125e-07	1.14063e-12
	4.82031e-07	1.23009e-12
	4.82812e-07	1.20204e-12
	4.83594e-07	1.11069e-12
	4.84375e-07	1.32487e-12
	4.85156e-07	7.77664e-13
	4.85937e-07	6.04799e-13
	4.86719e-07	8.44382e-13
	4.875e-07	8.35641e-13
	4.88281e-07	6.69004e-13
	4.89063e-07	7.14799e-13
	4.89844e-07	8.64973e-13
	4.90625e-07	8.87042e-13
	4.91406e-07	1.04482e-12
	4.92187e-07	9.95256e-13
	4.92969e-07	1.22328e-12
	4.9375e-07	1.13758e-12
	4.94531e-07	9.32284e-13
	4.95312e-07	9.06024e-13
	4.96094e-07	1.20875e-12
	4.96875e-07	1.06246e-12
	4.97656e-07	1.01739e-12
	4.98438e-07	1.00709e-12
	4.99219e-07	1.12559e-12
	5e-07	1.2375e-12
	5.00781e-07	1.10855e-12
	5.01563e-07	1.01854e-12
	5.02344e-07	1.06717e-12
	5.03125e-07	9.52031e-13
	5.03906e-07	1.02617e-12
	5.04687e-07	1.03633e-12
	5.05469e-07	1.02878e-12
	5.0625e-07	1.01424e-12
	5.07031e-07	9.70269e-13
	5.07812e-07	1.21672e-12
	5.08594e-07	1.13946e-12
	5.09375e-07	8.74468e-13
	5.10156e-07	1.02441e-12
	5.10938e-07	1.14576e-12
	5.11719e-07	1.12185e-12
	5.125e-07	1.22042e-12
	5.13281e-07	1.0902e-12
	5.14063e-07	1.13004e-12
	5.14844e-07	1.20794e-12
	5.15625e-07	1.20357e-12
	5.16406e-07	1.07901e-12
	5.17187e-07	9.56435e-13
	5.17969e-07	7.26235e-13
	5.1875e-07	8.6896e-13
	5.19531e-07	7.90046e-13
	5.20312e-07	8.28838e-13
	5.21094e-07	8.82148e-13
	5.21875e-07	1.09869e-12
	5.22656e-07	1.34283e-12
	5.23438e-07	1.43277e-12
	5.24219e-07	1.26533e-12
	5.25e-07	1.33301e-12
	5.25781e-07	1.30396e-12
	5.26562e-07	1.02192e-12
	5.27344e-07	1.00938e-12
	5.28125e-07	1.03395e-12
	5.28906e-07	1.03263e-12
	5.29688e-07	1.17944e-12
	5.30469e-07	1.37309e-12
	5.3125e-07	1.46327e-12
	5.32031e-07	1.29111e-12
	5.32813e-07	1.28834e-12
	5.33594e-07	1.49028e-12
	5.34375e-07	1.33226e-12
	5.35156e-07	1.1888e-12
	5.35938e-07	1.2938e-12
	5.36719e-07	1.29578e-12
	5.375e-07	1.47316e-12
	5.38281e-07	1.71206e-12
	5.39062e-07	1.64867e-12
	5.39844e-07	1.41283e-12
	5.40625e-07	1.70778e-12
	5.41406e-07	1.53634e-12
	5.42187e-07	1.2267e-12
	5.42969e-07	1.26544e-12
	5.4375e-07	1.21952e-12
	5.44531e-07	1.41701e-12
	5.45313e-07	1.25786e-12
	5.46094e-07	1.36301e-12
	5.46875e-07	1.47429e-12
	5.47656e-07	1.16616e-12
	5.48437e-07	1.48414e-12
	5.49219e-07	1.46646e-12
	5.5e-07	1.49741e-12
	5.50781e-07	1.60545e-12
	5.51563e-07	1.31036e-12
	5.52344e-07	1.43847e-12
	5.53125e-07	1.32673e-12
	5.53906e-07	1.63041e-12
	5.54687e-07	1.40633e-12
	5.55469e-07	1.23345e-12
	5.5625e-07	1.44686e-12
	5.57031e-07	1.28449e-12
	5.57813e-07	1.52074e-12
	5.58594e-07	1.61808e-12
	5.59375e-07	1.53654e-12
	5.60156e-07	1.76389e-12
	5.60937e-07	1.64388e-12
	5.61719e-07	1.71006e-12
	5.625e-07	1.55587e-12
	5.63281e-07	1.40823e-12
	5.64063e-07	1.45422e-12
	5.64844e-07	1.26373e-12
	5.65625e-07	1.44735e-12
	5.66406e-07	1.32118e-12
	5.67188e-07	1.10471e-12
	5.67969e-07	1.212e-12
	5.6875e-07	1.49765e-12
	5.69531e-07	1.43114e-12
	5.70312e-07	1.50458e-12
	5.71094e-07	1.5529e-12
	5.71875e-07	1.36674e-12
	5.72656e-07	1.64118e-12
	5.73437e-07	1.67209e-12
	5.74219e-07	1.81854e-12
	5.75e-07	1.86771e-12
	5.75781e-07	1.91088e-12
	5.76562e-07	1.62196e-12
	5.77344e-07	1.81932e-12
	5.78125e-07	1.56656e-12
	5.78906e-07	1.37102e-12
	5.79688e-07	1.43349e-12
	5.80469e-07	1.24851e-12
	5.8125e-07	1.47522e-12
	5.82031e-07	1.38398e-12
	5.82812e-07	1.22177e-12
	5.83594e-07	1.42609e-12
	5.84375e-07	1.57433e-12
	5.85156e-07	1.3745e-12
	5.85938e-07	1.34614e-12
	5.86719e-07	1.27616e-12
	5.875e-07	1.63272e-12
	5.88281e-07	1.83154e-12
	5.89063e-07	1.72028e-12
	5.89844e-07	1.67776e-12
	5.90625e-07	1.7774e-12
	5.91406e-07	2.11866e-12
	5.92187e-07	2.04621e-12
	5.92969e-07	2.04315e-12
	5.9375e-07	2.03649e-12
	5.94531e-07	1.664e-12
	5.95312e-07	1.44949e-12
	5.96094e-07	1.39316e-12
	5.96875e-07	1.65423e-12
	5.97656e-07	1.2514e-12
	5.98437e-07	1.28329e-12
	5.99219e-07	1.2383e-12
	6e-07	1.5253e-12
	6.00781e-07	1.63252e-12
	6.01563e-07	1.88181e-12
	6.02344e-07	1.85021e-12
	6.03125e-07	2.0205e-12
	6.03906e-07	1.79655e-12
	6.04688e-07	2.11445e-12
	6.05469e-07	2.04417e-12
	6.0625e-07	1.87084e-12
	6.07031e-07	1.88108e-12
	6.07812e-07	1.94442e-12
	6.08594e-07	1.69404e-12
	6.09375e-07	1.60798e-12
	6.10156e-07	1.71726e-12
	6.10938e-07	1.55959e-12
	6.11719e-07	1.39894e-12
	6.125e-07	1.46612e-12
	6.13281e-07	1.6131e-12
	6.14062e-07	1.45106e-12
	6.14844e-07	1.63019e-12
	6.15625e-07	1.72184e-12
	6.16406e-07	1.87403e-12
	6.17188e-07	1.80173e-12
	6.17969e-07	1.82506e-12
	6.1875e-07	1.62499e-12
	6.19531e-07	1.95451e-12
	6.20313e-07	1.79825e-12
	6.21094e-07	1.78658e-12
	6.21875e-07	1.87225e-12
	6.22656e-07	1.98547e-12
	6.23438e-07	2.06968e-12
	6.24219e-07	2.26692e-12
	6.25e-07	1.97593e-12
	6.25781e-07	1.72813e-12
	6.26562e-07	1.70747e-12
	6.27344e-07	1.71701e-12
	6.28125e-07	1.75623e-12
	6.28906e-07	1.85868e-12
	6.29688e-07	2.1255e-12
	6.30469e-07	2.15794e-12
	6.3125e-07	2.02941e-12
	6.32031e-07	2.33016e-12
	6.32813e-07	2.15734e-12
	6.33594e-07	2.24897e-12
	6.34375e-07	2.17505e-12
	6.35156e-07	2.10018e-12
	6.35937e-07	2.08872e-12
	6.36719e-07	1.92837e-12
	6.375e-07	1.86973e-12
	6.38281e-07	2.05125e-12
	6.39062e-07	1.9517e-12
	6.39844e-07	1.90556e-12
	6.40625e-07	2.1859e-12
	6.41406e-07	1.96634e-12
	6.42187e-07	2.03119e-12
	6.42969e-07	1.82272e-12
	6.4375e-07	1.77595e-12
	6.44531e-07	1.83187e-12
	6.45313e-07	1.72516e-12
	6.46094e-07	1.86593e-12
	6.46875e-07	1.82467e-12
	6.47656e-07	1.87577e-12
	6.48437e-07	2.07552e-12
	6.49219e-07	2.02799e-12
	6.5e-07	2.4033e-12
	6.50781e-07	2.12005e-12
	6.51562e-07	2.47688e-12
	6.52344e-07	2.23327e-12
	6.53125e-07	2.23987e-12
	6.53906e-07	2.31944e-12
	6.54687e-07	2.16928e-12
	6.55469e-07	2.20916e-12
	6.5625e-07	2.14373e-12
	6.57031e-07	2.25811e-12
	6.57813e-07	2.00521e-12
	6.58594e-07	1.6713e-12
	6.59375e-07	2.00719e-12
	6.60156e-07	1.96055e-12
	6.60937e-07	2.03393e-12
	6.61719e-07	2.05096e-12
	6.625e-07	2.16506e-12
	6.63281e-07	2.26814e-12
	6.64063e-07	2.31573e-12
	6.64844e-07	2.80297e-12
	6.65625e-07	2.43662e-12
	6.66406e-07	2.56148e-12
	6.67187e-07	2.59017e-12
	6.67969e-07	2.32536e-12
	6.6875e-07	2.19579e-12
	6.69531e-07	2.08274e-12
	6.70312e-07	2.22901e-12
	6.71094e-07	2.16616e-12
	6.71875e-07	2.18403e-12
	6.72656e-07	2.26651e-12
	6.73438e-07	2.24312e-12
	6.74219e-07	2.23016e-12
	6.75e-07	2.45372e-12
	6.75781e-07	2.18265e-12
	6.76563e-07	2.16931e-12
	6.77344e-07	2.09911e-12
	6.78125e-07	2.38897e-12
	6.78906e-07	2.12659e-12
	6.79688e-07	2.27351e-12
	6.80469e-07	2.44631e-12
	6.8125e-07	2.35307e-12
	6.82031e-07	2.50795e-12
	6.82812e-07	2.70006e-12
	6.83594e-07	2.55879e-12
	6.84375e-07	2.65315e-12
	6.85156e-07	2.55613e-12
	6.85938e-07	2.50475e-12
	6.86719e-07	2.71909e-12
	6.875e-07	2.62423e-12
	6.88281e-07	2.66434e-12
	6.89063e-07	2.51112e-12
	6.89844e-07	2.43674e-12
	6.90625e-07	2.43126e-12
	6.91406e-07	2.36171e-12
	6.92187e-07	2.18388e-12
	6.92969e-07	2.09683e-12
	6.9375e-07	2.1501e-12
	6.94531e-07	2.0139e-12
	6.95312e-07	2.09747e-12
	6.96094e-07	2.29716e-12
	6.96875e-07	2.53344e-12
	6.97656e-07	2.56042e-12
	6.98438e-07	2.79994e-12
	6.99219e-07	2.5149e-12
	7e-07	2.71398e-12
	7.00781e-07	2.79431e-12
	7.01563e-07	2.56557e-12
	7.02344e-07	2.78672e-12
	7.03125e-07	2.81833e-12
	7.03906e-07	2.93601e-12
	7.04687e-07	2.82519e-12
	7.05469e-07	2.74299e-12
	7.0625e-07	2.75645e-12
	7.07031e-07	2.61344e-12
	7.07812e-07	2.48656e-12
	7.08594e-07	2.13173e-12
	7.09375e-07	2.43293e-12
	7.10156e-07	2.4139e-12
	7.10937e-07	2.46819e-12
	7.11719e-07	2.46963e-12
	7.125e-07	2.61295e-12
	7.13281e-07	2.80336e-12
	7.14062e-07	2.78971e-12
	7.14844e-07	2.79234e-12
	7.15625e-07	3.05761e-12
	7.16406e-07	2.80918e-12
	7.17188e-07	2.7942e-12
	7.17969e-07	2.65469e-12
	7.1875e-07	2.79921e-12
	7.19531e-07	2.84434e-12
	7.20312e-07	2.75356e-12
	7.21094e-07	2.52758e-12
	7.21875e-07	2.64101e-12
	7.22656e-07	2.58474e-12
	7.23438e-07	2.6059e-12
	7.24219e-07	2.50631e-12
	7.25e-07	2.33399e-12
	7.25781e-07	2.5099e-12
	7.26563e-07	2.59289e-12
	7.27344e-07	2.62124e-12
	7.28125e-07	2.80422e-12
	7.28906e-07	2.97567e-12
	7.29688e-07	3.05376e-12
	7.30469e-07	2.88218e-12
	7.3125e-07	2.57526e-12
	7.32031e-07	2.77245e-12
	7.32813e-07	2.64596e-12
	7.33594e-07	2.69755e-12
	7.34375e-07	2.74127e-12
	7.35156e-07	2.70873e-12
	7.35937e-07	2.84094e-12
	7.36719e-07	3.12627e-12
	7.375e-07	3.02278e-12
	7.38281e-07	3.07482e-12
	7.39062e-07	3.12075e-12
	7.39844e-07	2.89201e-12
	7.40625e-07	2.93391e-12
	7.41406e-07	2.96284e-12
	7.42188e-07	2.91048e-12
	7.42969e-07	2.90423e-12
	7.4375e-07	2.99552e-12
	7.44531e-07	3.07495e-12
	7.45313e-07	2.78372e-12
	7.46094e-07	2.77456e-12
	7.46875e-07	2.87344e-12
	7.47656e-07	2.85448e-12
	7.48437e-07	2.74221e-12
	7.49219e-07	2.58629e-12
	7.5e-07	2.95263e-12
	7.50781e-07	2.97015e-12
	7.51562e-07	2.94107e-12
	7.52344e-07	3.08891e-12
	7.53125e-07	2.89441e-12
	7.53906e-07	2.89092e-12
	7.54688e-07	3.24516e-12
	7.55469e-07	3.28341e-12
	7.5625e-07	3.28438e-12
	7.57031e-07	3.29442e-12
	7.57812e-07	3.30585e-12
	7.58594e-07	3.20835e-12
	7.59375e-07	3.36269e-12
	7.60156e-07	2.86033e-12
	7.60937e-07	3.03952e-12
	7.61719e-07	2.45266e-12
	7.625e-07	2.28307e-12
	7.63281e-07	2.43861e-12
	7.64062e-07	2.58383e-12
	7.64844e-07	2.6938e-12
	7.65625e-07	2.72083e-12
	7.66406e-07	2.99706e-12
	7.67187e-07	3.15984e-12
	7.67969e-07	3.14098e-12
	7.6875e-07	3.21577e-12
	7.69531e-07	3.23712e-12
	7.70313e-07	3.09431e-12
	7.71094e-07	3.1895e-12
	7.71875e-07	2.98416e-12
	7.72656e-07	3.00074e-12
	7.73437e-07	3.0656e-12
	7.74219e-07	3.00651e-12
	7.75e-07	3.27948e-12
	7.75781e-07	2.90718e-12
	7.76563e-07	3.01593e-12
	7.77344e-07	2.94578e-12
	7.78125e-07	3.10419e-12
	7.78906e-07	3.24133e-12
	7.79687e-07	3.35658e-12
	7.80469e-07	3.50469e-12
	7.8125e-07	3.42729e-12
	7.82031e-07	3.12789e-12
	7.82813e-07	3.17134e-12
	7.83594e-07	3.08642e-12
	7.84375e-07	3.00472e-12
	7.85156e-07	2.88978e-12
	7.85938e-07	2.94222e-12
	7.86719e-07	2.88503e-12
	7.875e-07	3.01406e-12
	7.88281e-07	3.166e-12
	7.89063e-07	3.19732e-12
	7.89844e-07	3.48985e-12
	7.90625e-07	3.37558e-12
	7.91406e-07	3.42709e-12
	7.92187e-07	3.25204e-12
	7.92969e-07	3.09433e-12
	7.9375e-07	3.12241e-12
	7.94531e-07	3.13848e-12
	7.95313e-07	3.03793e-12
	7.96094e-07	3.33375e-12
	7.96875e-07	3.37057e-12
	7.97656e-07	3.39462e-12
	7.98438e-07	3.61571e-12
	7.99219e-07	3.53172e-12
	8e-07	3.38855e-12
	8.00781e-07	3.38531e-12
	8.01563e-07	3.23434e-12
	8.02344e-07	3.2671e-12
	8.03125e-07	3.34762e-12
	8.03906e-07	3.31668e-12
	8.04687e-07	3.45123e-12
	8.05469e-07	3.3617e-12
	8.0625e-07	3.62098e-12
	8.07031e-07	3.59474e-12
	8.07812e-07	3.4267e-12
	8.08594e-07	3.70253e-12
	8.09375e-07	3.70088e-12
	8.10156e-07	3.61606e-12
	8.10938e-07	3.52298e-12
	8.11719e-07	3.43364e-12
	8.125e-07	3.44344e-12
	8.13281e-07	3.39354e-12
	8.14062e-07	3.45809e-12
	8.14844e-07	3.78846e-12
	8.15625e-07	3.69091e-12
	8.16406e-07	3.31932e-12
	8.17187e-07	3.19624e-12
	8.17969e-07	3.41651e-12
	8.1875e-07	3.59231e-12
	8.19531e-07	3.39263e-12
	8.20312e-07	3.38168e-12
	8.21094e-07	3.13501e-12
	8.21875e-07	3.24294e-12
	8.22656e-07	3.06047e-12
	8.23438e-07	3.19192e-12
	8.24219e-07	3.48035e-12
	8.25e-07	3.4191e-12
	8.25781e-07	3.58298e-12
	8.26562e-07	3.79013e-12
	8.27344e-07	3.97134e-12
	8.28125e-07	4.1988e-12
	8.28906e-07	4.19905e-12
	8.29688e-07	4.1156e-12
	8.30469e-07	4.03211e-12
	8.3125e-07	4.0018e-12
	8.32031e-07	3.77301e-12
	8.32812e-07	3.84744e-12
	8.33594e-07	3.88487e-12
	8.34375e-07	3.67427e-12
	8.35156e-07	3.66594e-12
	8.35937e-07	3.44225e-12
	8.36719e-07	3.40396e-12
	8.375e-07	3.43069e-12
	8.38281e-07	3.53831e-12
	8.39063e-07	3.65647e-12
	8.39844e-07	3.67628e-12
	8.40625e-07	3.8202e-12
	8.41406e-07	4.01279e-12
	8.42188e-07	4.1367e-12
	8.42969e-07	3.93904e-12
	8.4375e-07	3.69929e-12
	8.44531e-07	3.93511e-12
	8.45313e-07	3.95788e-12
	8.46094e-07	4.06979e-12
	8.46875e-07	3.88177e-12
	8.47656e-07	4.02757e-12
	8.48437e-07	3.97145e-12
	8.49219e-07	4.0388e-12
	8.5e-07	3.88566e-12
	8.50781e-07	4.10649e-12
	8.51563e-07	4.21364e-12
	8.52344e-07	4.08488e-12
	8.53125e-07	3.978e-12
	8.53906e-07	4.43322e-12
	8.54688e-07	4.18e-12
	8.55469e-07	3.92481e-12
	8.5625e-07	3.89035e-12
	8.57031e-07	3.8364e-12
	8.57812e-07	3.67428e-12
	8.58594e-07	3.58876e-12
	8.59375e-07	3.63159e-12
	8.60156e-07	3.62301e-12
	8.60937e-07	3.85824e-12
	8.61719e-07	3.99579e-12
	8.625e-07	3.96789e-12
	8.63281e-07	3.82189e-12
	8.64063e-07	4.013e-12
	8.64844e-07	4.47327e-12
	8.65625e-07	4.6205e-12
	8.66406e-07	4.36826e-12
	8.67188e-07	4.4787e-12
	8.67969e-07	4.22219e-12
	8.6875e-07	3.96725e-12
	8.69531e-07	4.06132e-12
	8.70312e-07	4.03497e-12
	8.71094e-07	3.84357e-12
	8.71875e-07	3.84325e-12
	8.72656e-07	3.8159e-12
	8.73437e-07	3.80881e-12
	8.74219e-07	4.06214e-12
	8.75e-07	3.8532e-12
	8.75781e-07	4.02869e-12
	8.76562e-07	4.00986e-12
	8.77344e-07	4.21138e-12
	8.78125e-07	4.47496e-12
	8.78906e-07	4.3761e-12
	8.79687e-07	4.85089e-12
	8.80469e-07	4.96701e-12
	8.8125e-07	5.04018e-12
	8.82031e-07	5.00336e-12
	8.82813e-07	4.83625e-12
	8.83594e-07	4.60026e-12
	8.84375e-07	4.59014e-12
	8.85156e-07	4.36364e-12
	8.85937e-07	4.24506e-12
	8.86719e-07	4.43651e-12
	8.875e-07	4.24784e-12
	8.88281e-07	4.39067e-12
	8.89063e-07	4.27356e-12
	8.89844e-07	4.30916e-12
	8.90625e-07	4.23713e-12
	8.91406e-07	4.53506e-12
	8.92188e-07	4.51387e-12
	8.92969e-07	4.43418e-12
	8.9375e-07	4.39285e-12
	8.94531e-07	4.54542e-12
	8.95313e-07	4.28533e-12
	8.96094e-07	4.40134e-12
	8.96875e-07	4.49437e-12
	8.97656e-07	4.44561e-12
	8.98438e-07	4.61795e-12
	8.99219e-07	4.47273e-12
	9e-07	4.51207e-12
	9.00781e-07	4.51498e-12
	9.01562e-07	4.85671e-12
	9.02344e-07	4.5169e-12
	9.03125e-07	4.52915e-12
	9.03906e-07	4.52697e-12
	9.04687e-07	4.71477e-12
	9.05469e-07	4.3599e-12
	9.0625e-07	4.37053e-12
	9.07031e-07	4.48369e-12
	9.07813e-07	4.28056e-12
	9.08594e-07	4.11892e-12
	9.09375e-07	4.57538e-12
	9.10156e-07	4.24643e-12
	9.10938e-07	4.49651e-12
	9.11719e-07	4.48576e-12
	9.125e-07	4.63487e-12
	9.13281e-07	4.45938e-12
	9.14062e-07	4.57139e-12
	9.14844e-07	4.41071e-12
	9.15625e-07	4.66047e-12
	9.16406e-07	4.63048e-12
	9.17187e-07	4.79292e-12
	9.17969e-07	4.78715e-12
	9.1875e-07	4.66523e-12
	9.19531e-07	4.6837e-12
	9.20313e-07	4.73161e-12
	9.21094e-07	4.60403e-12
	9.21875e-07	4.85879e-12
	9.22656e-07	4.88454e-12
	9.23437e-07	4.55604e-12
	9.24219e-07	4.75821e-12
	9.25e-07	4.50109e-12
	9.25781e-07	4.28433e-12
	9.26562e-07	4.36663e-12
	9.27344e-07	4.42779e-12
	9.28125e-07	4.73162e-12
	9.28906e-07	4.49664e-12
	9.29687e-07	4.54784e-12
	9.30469e-07	4.53736e-12
	9.3125e-07	4.57055e-12
	9.32031e-07	4.53501e-12
	9.32812e-07	4.72096e-12
	9.33594e-07	5.01926e-12
	9.34375e-07	4.74113e-12
	9.35156e-07	4.71021e-12
	9.35938e-07	4.54772e-12
	9.36719e-07	4.73899e-12
	9.375e-07	4.53409e-12
	9.38281e-07	4.49199e-12
	9.39062e-07	4.3764e-12
	9.39844e-07	4.54619e-12
	9.40625e-07	4.67207e-12
	9.41406e-07	4.91672e-12
	9.42188e-07	5.01958e-12
	9.42969e-07	5.34282e-12
	9.4375e-07	5.21321e-12
	9.44531e-07	5.14534e-12
	9.45312e-07	4.96905e-12
	9.46094e-07	5.01492e-12
	9.46875e-07	5.03464e-12
	9.47656e-07	4.95986e-12
	9.48438e-07	4.81891e-12
	9.49219e-07	4.91667e-12
	9.5e-07	4.57789e-12
	9.50781e-07	4.56521e-12
	9.51563e-07	4.61142e-12
	9.52344e-07	4.66008e-12
	9.53125e-07	4.59235e-12
	9.53906e-07	4.83292e-12
	9.54687e-07	5.05471e-12
	9.55469e-07	5.42004e-12
	9.5625e-07	5.37169e-12
	9.57031e-07	5.48053e-12
	9.57812e-07	5.27898e-12
	9.58594e-07	5.51878e-12
	9.59375e-07	5.49121e-12
	9.60156e-07	5.47708e-12
	9.60938e-07	5.39812e-12
	9.61719e-07	5.14089e-12
	9.625e-07	5.1733e-12
	9.63281e-07	4.98473e-12
	9.64063e-07	4.76369e-12
	9.64844e-07	4.60355e-12
	9.65625e-07	4.80502e-12
	9.66406e-07	4.63437e-12
	9.67188e-07	4.59599e-12
	9.67969e-07	4.85434e-12
	9.6875e-07	4.70844e-12
	9.69531e-07	5.28243e-12
	9.70312e-07	5.31073e-12
	9.71094e-07	4.90289e-12
	9.71875e-07	5.57802e-12
	9.72656e-07	5.82867e-12
	9.73437e-07	5.60142e-12
	9.74219e-07	5.82636e-12
	9.75e-07	5.51361e-12
	9.75781e-07	5.29743e-12
	9.76563e-07	5.47592e-12
	9.77344e-07	5.28554e-12
	9.78125e-07	5.25133e-12
	9.78906e-07	5.21694e-12
	9.79688e-07	5.20839e-12
	9.80469e-07	5.04176e-12
	9.8125e-07	5.07126e-12
	9.82031e-07	5.19365e-12
	9.82812e-07	5.33519e-12
	9.83594e-07	5.25551e-12
	9.84375e-07	5.33789e-12
	9.85156e-07	5.10716e-12
	9.85938e-07	5.2759e-12
	9.86719e-07	5.22868e-12
	9.875e-07	5.15273e-12
	9.88281e-07	5.12406e-12
	9.89063e-07	5.05206e-12
	9.89844e-07	5.07077e-12
	9.90625e-07	5.54005e-12
	9.91406e-07	5.31194e-12
	9.92187e-07	5.27292e-12
	9.92969e-07	5.73007e-12
	9.9375e-07	5.90045e-12
	9.94531e-07	5.82585e-12
	9.95313e-07	5.70003e-12
	9.96094e-07	5.91973e-12
	9.96875e-07	5.60442e-12
	9.97656e-07	5.40452e-12
	9.98437e-07	5.4e-12
	9.99219e-07	4.99821e-12
	1e-06	5.08556e-12
	1.00078e-06	4.65501e-12
	1.00156e-06	4.77305e-12
	1.00234e-06	4.98055e-12
	1.00313e-06	5.10924e-12
	1.00391e-06	5.18229e-12
	1.00469e-06	5.41319e-12
	1.00547e-06	5.21455e-12
	1.00625e-06	5.51191e-12
	1.00703e-06	5.80444e-12
	1.00781e-06	5.79556e-12
	1.00859e-06	5.61977e-12
	1.00937e-06	5.80887e-12
	1.01016e-06	5.99086e-12
	1.01094e-06	5.61809e-12
	1.01172e-06	5.50827e-12
	1.0125e-06	5.44611e-12
	1.01328e-06	5.587e-12
	1.01406e-06	5.35866e-12
	1.01484e-06	5.19803e-12
	1.01562e-06	5.30565e-12
	1.01641e-06	5.1768e-12
	1.01719e-06	4.81576e-12
	1.01797e-06	4.93955e-12
	1.01875e-06	4.87486e-12
	1.01953e-06	5.11799e-12
	1.02031e-06	5.34233e-12
	1.02109e-06	5.37476e-12
	1.02188e-06	5.54721e-12
	1.02266e-06	5.46862e-12
	1.02344e-06	5.60577e-12
	1.02422e-06	5.58282e-12
	1.025e-06	5.51954e-12
	1.02578e-06	5.72855e-12
	1.02656e-06	5.91562e-12
	1.02734e-06	5.66673e-12
	1.02813e-06	5.7382e-12
	1.02891e-06	5.7337e-12
	1.02969e-06	5.45438e-12
	1.03047e-06	5.55539e-12
	1.03125e-06	5.6222e-12
	1.03203e-06	5.62294e-12
	1.03281e-06	5.77314e-12
	1.03359e-06	5.78583e-12
	1.03437e-06	5.65299e-12
	1.03516e-06	5.6521e-12
	1.03594e-06	5.66946e-12
	1.03672e-06	5.65776e-12
	1.0375e-06	5.63351e-12
	1.03828e-06	5.74374e-12
	1.03906e-06	5.8677e-12
	1.03984e-06	5.82949e-12
	1.04062e-06	5.9777e-12
	1.04141e-06	6.01225e-12
	1.04219e-06	5.88922e-12
	1.04297e-06	5.80475e-12
	1.04375e-06	5.68341e-12
	1.04453e-06	5.76371e-12
	1.04531e-06	5.81529e-12
	1.04609e-06	5.9557e-12
	1.04688e-06	5.90659e-12
	1.04766e-06	5.6762e-12
	1.04844e-06	5.66382e-12
	1.04922e-06	5.74292e-12
	1.05e-06	5.95315e-12
	1.05078e-06	5.98589e-12
	1.05156e-06	6.12796e-12
	1.05234e-06	6.12025e-12
	1.05312e-06	5.89929e-12
	1.05391e-06	5.83271e-12
	1.05469e-06	5.99827e-12
	1.05547e-06	5.82324e-12
	1.05625e-06	5.65488e-12
	1.05703e-06	5.5573e-12
	1.05781e-06	5.32648e-12
	1.05859e-06	5.29918e-12
	1.05938e-06	5.45972e-12
	1.06016e-06	5.5183e-12
	1.06094e-06	5.59058e-12
	1.06172e-06	5.59935e-12
	1.0625e-06	6.00811e-12
	1.06328e-06	6.15423e-12
	1.06406e-06	6.43597e-12
	1.06484e-06	6.33928e-12
	1.06563e-06	6.51046e-12
	1.06641e-06	6.46496e-12
	1.06719e-06	6.42333e-12
	1.06797e-06	6.44663e-12
	1.06875e-06	6.48526e-12
	1.06953e-06	6.05424e-12
	1.07031e-06	5.78977e-12
	1.07109e-06	5.74898e-12
	1.07188e-06	5.8842e-12
	1.07266e-06	5.88308e-12
	1.07344e-06	5.626e-12
	1.07422e-06	5.82473e-12
	1.075e-06	5.98736e-12
	1.07578e-06	6.13337e-12
	1.07656e-06	6.27304e-12
	1.07734e-06	6.33966e-12
	1.07812e-06	6.58551e-12
	1.07891e-06	6.56632e-12
	1.07969e-06	6.82122e-12
	1.08047e-06	6.56795e-12
	1.08125e-06	6.47607e-12
	1.08203e-06	6.2519e-12
	1.08281e-06	6.51366e-12
	1.08359e-06	6.23527e-12
	1.08437e-06	6.14692e-12
	1.08516e-06	6.02624e-12
	1.08594e-06	6.06556e-12
	1.08672e-06	6.24145e-12
	1.0875e-06	6.47108e-12
	1.08828e-06	6.41975e-12
	1.08906e-06	6.53743e-12
	1.08984e-06	6.69401e-12
	1.09063e-06	6.55154e-12
	1.09141e-06	6.68104e-12
	1.09219e-06	6.62822e-12
	1.09297e-06	6.65574e-12
	1.09375e-06	6.60984e-12
	1.09453e-06	6.39054e-12
	1.09531e-06	6.49497e-12
	1.09609e-06	6.28144e-12
	1.09687e-06	6.34451e-12
	1.09766e-06	6.14714e-12
	1.09844e-06	6.2785e-12
	1.09922e-06	6.37494e-12
	1.1e-06	6.61973e-12
	1.10078e-06	6.74475e-12
	1.10156e-06	6.92611e-12
	1.10234e-06	6.7983e-12
	1.10313e-06	6.89874e-12
	1.10391e-06	7.05699e-12
	1.10469e-06	6.85412e-12
	1.10547e-06	7.04889e-12
	1.10625e-06	7.08542e-12
	1.10703e-06	6.6409e-12
	1.10781e-06	6.50011e-12
	1.10859e-06	6.56776e-12
	1.10937e-06	6.65758e-12
	1.11016e-06	6.41309e-12
	1.11094e-06	6.50881e-12
	1.11172e-06	6.28851e-12
	1.1125e-06	6.26162e-12
	1.11328e-06	6.49087e-12
	1.11406e-06	6.69485e-12
	1.11484e-06	6.57718e-12
	1.11563e-06	6.7222e-12
	1.11641e-06	6.74964e-12
	1.11719e-06	6.77624e-12
	1.11797e-06	6.75378e-12
	1.11875e-06	6.61612e-12
	1.11953e-06	6.8386e-12
	1.12031e-06	6.74531e-12
	1.12109e-06	7.03008e-12
	1.12187e-06	6.61247e-12
	1.12266e-06	6.63145e-12
	1.12344e-06	7.01028e-12
	1.12422e-06	6.75783e-12
	1.125e-06	6.70948e-12
	1.12578e-06	6.48927e-12
	1.12656e-06	6.069e-12
	1.12734e-06	6.10489e-12
	1.12813e-06	6.36083e-12
	1.12891e-06	6.47792e-12
	1.12969e-06	6.60162e-12
	1.13047e-06	6.56777e-12
	1.13125e-06	6.62148e-12
	1.13203e-06	6.58608e-12
	1.13281e-06	6.94307e-12
	1.13359e-06	7.11186e-12
	1.13438e-06	6.93319e-12
	1.13516e-06	6.80564e-12
	1.13594e-06	6.84367e-12
	1.13672e-06	6.92642e-12
	1.1375e-06	6.8202e-12
	1.13828e-06	6.92326e-12
	1.13906e-06	6.83944e-12
	1.13984e-06	6.69137e-12
	1.14062e-06	6.63842e-12
	1.14141e-06	7.03194e-12
	1.14219e-06	7.23339e-12
	1.14297e-06	7.19915e-12
	1.14375e-06	7.46088e-12
	1.14453e-06	7.09198e-12
	1.14531e-06	6.89291e-12
	1.14609e-06	6.855e-12
	1.14687e-06	6.97266e-12
	1.14766e-06	7.0247e-12
	1.14844e-06	6.70083e-12
	1.14922e-06	6.72958e-12
	1.15e-06	6.81872e-12
	1.15078e-06	6.69732e-12
	1.15156e-06	6.6093e-12
	1.15234e-06	6.89139e-12
	1.15312e-06	7.11829e-12
	1.15391e-06	6.83793e-12
	1.15469e-06	7.12982e-12
	1.15547e-06	7.12254e-12
	1.15625e-06	7.52948e-12
	1.15703e-06	7.89386e-12
	1.15781e-06	7.55077e-12
	1.15859e-06	7.59098e-12
	1.15938e-06	7.55334e-12
	1.16016e-06	7.37717e-12
	1.16094e-06	7.5315e-12
	1.16172e-06	7.06992e-12
	1.1625e-06	6.981e-12
	1.16328e-06	6.98411e-12
	1.16406e-06	6.98137e-12
	1.16484e-06	6.71161e-12
	1.16562e-06	6.80181e-12
	1.16641e-06	6.76422e-12
	1.16719e-06	6.73991e-12
	1.16797e-06	6.9099e-12
	1.16875e-06	7.08544e-12
	1.16953e-06	7.41668e-12
	1.17031e-06	7.8696e-12
	1.17109e-06	8.01357e-12
	1.17188e-06	7.80551e-12
	1.17266e-06	8.06442e-12
	1.17344e-06	7.9611e-12
	1.17422e-06	8.02872e-12
	1.175e-06	8.10516e-12
	1.17578e-06	8.00655e-12
	1.17656e-06	7.45854e-12
	1.17734e-06	7.07368e-12
	1.17813e-06	7.22746e-12
	1.17891e-06	7.12867e-12
	1.17969e-06	7.11688e-12
	1.18047e-06	7.16702e-12
	1.18125e-06	7.09981e-12
	1.18203e-06	6.99267e-12
	1.18281e-06	7.27721e-12
	1.18359e-06	7.58403e-12
	1.18437e-06	7.8782e-12
	1.18516e-06	7.64661e-12
	1.18594e-06	7.81558e-12
	1.18672e-06	7.94439e-12
	1.1875e-06	7.82188e-12
	1.18828e-06	7.7369e-12
	1.18906e-06	7.54712e-12
	1.18984e-06	7.44174e-12
	1.19062e-06	7.25158e-12
	1.19141e-06	7.3913e-12
	1.19219e-06	7.23819e-12
	1.19297e-06	7.47119e-12
	1.19375e-06	7.41489e-12
	1.19453e-06	7.55962e-12
	1.19531e-06	7.80944e-12
	1.19609e-06	8.14579e-12
	1.19687e-06	8.00597e-12
	1.19766e-06	8.06234e-12
	1.19844e-06	8.10449e-12
	1.19922e-06	8.00736e-12
	1.2e-06	7.72526e-12
	1.20078e-06	7.89543e-12
	1.20156e-06	7.6742e-12
	1.20234e-06	7.5155e-12
	1.20313e-06	7.35141e-12
	1.20391e-06	7.17005e-12
	1.20469e-06	7.25075e-12
	1.20547e-06	7.53491e-12
	1.20625e-06	7.63589e-12
	1.20703e-06	7.70002e-12
	1.20781e-06	8.01043e-12
	1.20859e-06	8.03965e-12
	1.20938e-06	8.12825e-12
	1.21016e-06	8.30123e-12
	1.21094e-06	8.39001e-12
	1.21172e-06	8.21739e-12
	1.2125e-06	8.38915e-12
	1.21328e-06	8.2438e-12
	1.21406e-06	8.23167e-12
	1.21484e-06	8.35707e-12
	1.21562e-06	8.3183e-12
	1.21641e-06	8.02026e-12
	1.21719e-06	7.7191e-12
	1.21797e-06	7.74589e-12
	1.21875e-06	7.8131e-12
	1.21953e-06	7.66571e-12
	1.22031e-06	7.4305e-12
	1.22109e-06	7.73964e-12
	1.22188e-06	7.88746e-12
	1.22266e-06	7.79548e-12
	1.22344e-06	7.87317e-12
	1.22422e-06	8.16008e-12
	1.225e-06	8.43197e-12
	1.22578e-06	8.69432e-12
	1.22656e-06	8.73216e-12
	1.22734e-06	8.8011e-12
	1.22812e-06	8.79586e-12
	1.22891e-06	8.59674e-12
	1.22969e-06	8.24291e-12
	1.23047e-06	8.01131e-12
	1.23125e-06	8.08326e-12
	1.23203e-06	7.64153e-12
	1.23281e-06	7.78409e-12
	1.23359e-06	7.77352e-12
	1.23438e-06	7.94654e-12
	1.23516e-06	7.90155e-12
	1.23594e-06	8.29266e-12
	1.23672e-06	8.50946e-12
	1.2375e-06	8.68399e-12
	1.23828e-06	8.51312e-12
	1.23906e-06	8.43703e-12
	1.23984e-06	8.07046e-12
	1.24063e-06	8.03872e-12
	1.24141e-06	8.01073e-12
	1.24219e-06	7.87371e-12
	1.24297e-06	7.92376e-12
	1.24375e-06	8.06837e-12
	1.24453e-06	8.1812e-12
	1.24531e-06	8.49919e-12
	1.24609e-06	8.61046e-12
	1.24688e-06	8.74505e-12
	1.24766e-06	8.76347e-12
	1.24844e-06	8.76921e-12
	1.24922e-06	8.79425e-12
	1.25e-06	8.89172e-12
	1.25078e-06	8.7864e-12
	1.25156e-06	8.92946e-12
	1.25234e-06	8.69766e-12
	1.25312e-06	8.54445e-12
	1.25391e-06	8.44741e-12
	1.25469e-06	8.52946e-12
	1.25547e-06	8.0413e-12
	1.25625e-06	8.13077e-12
	1.25703e-06	8.11607e-12
	1.25781e-06	7.88804e-12
	1.25859e-06	7.81672e-12
	1.25938e-06	8.04858e-12
	1.26016e-06	8.24263e-12
	1.26094e-06	8.63899e-12
	1.26172e-06	8.67706e-12
	1.2625e-06	8.6546e-12
	1.26328e-06	8.37072e-12
	1.26406e-06	8.71374e-12
	1.26484e-06	9.27987e-12
	1.26563e-06	9.36438e-12
	1.26641e-06	8.99541e-12
	1.26719e-06	8.83265e-12
	1.26797e-06	8.75347e-12
	1.26875e-06	8.67728e-12
	1.26953e-06	8.71802e-12
	1.27031e-06	8.60098e-12
	1.27109e-06	8.2567e-12
	1.27187e-06	8.03397e-12
	1.27266e-06	7.69249e-12
	1.27344e-06	7.71427e-12
	1.27422e-06	7.96601e-12
	1.275e-06	8.27238e-12
	1.27578e-06	8.60098e-12
	1.27656e-06	8.71611e-12
	1.27734e-06	8.91551e-12
	1.27812e-06	9.17989e-12
	1.27891e-06	9.2634e-12
	1.27969e-06	9.33687e-12
	1.28047e-06	9.20886e-12
	1.28125e-06	9.13096e-12
	1.28203e-06	9.08576e-12
	1.28281e-06	8.89105e-12
	1.28359e-06	9.0601e-12
	1.28437e-06	8.96424e-12
	1.28516e-06	8.99058e-12
	1.28594e-06	9.12922e-12
	1.28672e-06	9.05546e-12
	1.2875e-06	8.87147e-12
	1.28828e-06	9.07685e-12
	1.28906e-06	8.9969e-12
	1.28984e-06	9.25272e-12
	1.29063e-06	8.9791e-12
	1.29141e-06	9.17447e-12
	1.29219e-06	9.064e-12
	1.29297e-06	8.99867e-12
	1.29375e-06	9.0102e-12
	1.29453e-06	8.9331e-12
	1.29531e-06	8.79947e-12
	1.29609e-06	8.92174e-12
	1.29687e-06	9.02227e-12
	1.29766e-06	8.87251e-12
	1.29844e-06	9.16127e-12
	1.29922e-06	9.18688e-12
	1.3e-06	9.12984e-12
	1.30078e-06	9.2084e-12
	1.30156e-06	9.12222e-12
	1.30234e-06	9.49505e-12
	1.30312e-06	9.39675e-12
	1.30391e-06	9.39308e-12
	1.30469e-06	9.56375e-12
	1.30547e-06	9.41684e-12
	1.30625e-06	9.51043e-12
	1.30703e-06	9.48485e-12
	1.30781e-06	9.2087e-12
	1.30859e-06	9.10243e-12
	1.30937e-06	9.02057e-12
	1.31016e-06	8.93644e-12
	1.31094e-06	8.61678e-12
	1.31172e-06	8.69163e-12
	1.3125e-06	8.9252e-12
	1.31328e-06	9.02138e-12
	1.31406e-06	9.05436e-12
	1.31484e-06	9.31297e-12
	1.31563e-06	9.61069e-12
	1.31641e-06	9.79959e-12
	1.31719e-06	9.98161e-12
	1.31797e-06	9.71863e-12
	1.31875e-06	9.70111e-12
	1.31953e-06	1.00454e-11
	1.32031e-06	9.5663e-12
	1.32109e-06	9.55373e-12
	1.32187e-06	9.35179e-12
	1.32266e-06	9.21844e-12
	1.32344e-06	9.437e-12
	1.32422e-06	9.12669e-12
	1.325e-06	9.19902e-12
	1.32578e-06	9.29868e-12
	1.32656e-06	9.23306e-12
	1.32734e-06	9.51171e-12
	1.32813e-06	9.76804e-12
	1.32891e-06	9.82881e-12
	1.32969e-06	9.96053e-12
	1.33047e-06	9.77519e-12
	1.33125e-06	9.64474e-12
	1.33203e-06	9.85237e-12
	1.33281e-06	9.83208e-12
	1.33359e-06	9.72634e-12
	1.33437e-06	9.50618e-12
	1.33516e-06	9.73604e-12
	1.33594e-06	9.55953e-12
	1.33672e-06	9.81497e-12
	1.3375e-06	9.66696e-12
	1.33828e-06	9.72181e-12
	1.33906e-06	9.76436e-12
	1.33984e-06	9.93233e-12
	1.34062e-06	1.00487e-11
	1.34141e-06	1.01659e-11
	1.34219e-06	1.01108e-11
	1.34297e-06	1.02886e-11
	1.34375e-06	1.0095e-11
	1.34453e-06	1.0003e-11
	1.34531e-06	9.86942e-12
	1.34609e-06	9.93476e-12
	1.34688e-06	9.54057e-12
	1.34766e-06	9.39023e-12
	1.34844e-06	9.35813e-12
	1.34922e-06	9.12825e-12
	1.35e-06	9.58608e-12
	1.35078e-06	9.39425e-12
	1.35156e-06	9.5369e-12
	1.35234e-06	9.68611e-12
	1.35313e-06	9.96346e-12
	1.35391e-06	1.0207e-11
	1.35469e-06	1.03679e-11
	1.35547e-06	1.06481e-11
	1.35625e-06	1.07084e-11
	1.35703e-06	1.06548e-11
	1.35781e-06	1.07129e-11
	1.35859e-06	1.07866e-11
	1.35938e-06	1.04743e-11
	1.36016e-06	9.95387e-12
	1.36094e-06	9.86793e-12
	1.36172e-06	9.81363e-12
	1.3625e-06	9.84947e-12
	1.36328e-06	9.72685e-12
	1.36406e-06	9.8276e-12
	1.36484e-06	9.96846e-12
	1.36562e-06	1.01679e-11
	1.36641e-06	1.02493e-11
	1.36719e-06	1.01387e-11
	1.36797e-06	1.00652e-11
	1.36875e-06	1.03613e-11
	1.36953e-06	1.02508e-11
	1.37031e-06	1.01525e-11
	1.37109e-06	9.9631e-12
	1.37188e-06	1.01176e-11
	1.37266e-06	1.01862e-11
	1.37344e-06	1.05335e-11
	1.37422e-06	1.03423e-11
	1.375e-06	1.03652e-11
	1.37578e-06	1.02609e-11
	1.37656e-06	1.02365e-11
	1.37734e-06	1.04489e-11
	1.37813e-06	1.07978e-11
	1.37891e-06	1.0958e-11
	1.37969e-06	1.05955e-11
	1.38047e-06	1.06293e-11
	1.38125e-06	1.08153e-11
	1.38203e-06	1.06514e-11
	1.38281e-06	1.03665e-11
	1.38359e-06	1.05256e-11
	1.38437e-06	1.01528e-11
	1.38516e-06	1.01317e-11
	1.38594e-06	9.97506e-12
	1.38672e-06	9.7978e-12
	1.3875e-06	9.50517e-12
	1.38828e-06	9.90022e-12
	1.38906e-06	1.0307e-11
	1.38984e-06	1.03954e-11
	1.39062e-06	1.04955e-11
	1.39141e-06	1.08888e-11
	1.39219e-06	1.10892e-11
	1.39297e-06	1.16007e-11
	1.39375e-06	1.12343e-11
	1.39453e-06	1.11789e-11
	1.39531e-06	1.07553e-11
	1.39609e-06	1.06381e-11
	1.39688e-06	1.06198e-11
	1.39766e-06	1.04504e-11
	1.39844e-06	1.03475e-11
	1.39922e-06	9.95293e-12
	1.4e-06	9.99266e-12
	1.40078e-06	9.92818e-12
	1.40156e-06	9.83547e-12
	1.40234e-06	9.81935e-12
	1.40313e-06	1.00745e-11
	1.40391e-06	1.01142e-11
	1.40469e-06	1.01105e-11
	1.40547e-06	1.02441e-11
	1.40625e-06	1.06644e-11
	1.40703e-06	1.08792e-11
	1.40781e-06	1.08954e-11
	1.40859e-06	1.0901e-11
	1.40937e-06	1.10095e-11
	1.41016e-06	1.07534e-11
	1.41094e-06	1.09402e-11
	1.41172e-06	1.02219e-11
	1.4125e-06	1.066e-11
	1.41328e-06	1.13175e-11
	1.41406e-06	1.10909e-11
	1.41484e-06	1.07736e-11
	1.41562e-06	1.0908e-11
	1.41641e-06	1.05572e-11
	1.41719e-06	1.05016e-11
	1.41797e-06	1.01567e-11
	1.41875e-06	1.01935e-11
	1.41953e-06	9.94192e-12
	1.42031e-06	1.01661e-11
	1.42109e-06	1.03826e-11
	1.42187e-06	1.02341e-11
	1.42266e-06	1.06519e-11
	1.42344e-06	1.07969e-11
	1.42422e-06	1.08623e-11
	1.425e-06	1.08673e-11
	1.42578e-06	1.09108e-11
	1.42656e-06	1.09247e-11
	1.42734e-06	1.11524e-11
	1.42812e-06	1.12249e-11
	1.42891e-06	1.1173e-11
	1.42969e-06	1.14326e-11
	1.43047e-06	1.11883e-11
	1.43125e-06	1.09754e-11
	1.43203e-06	1.13471e-11
	1.43281e-06	1.1257e-11
	1.43359e-06	1.12062e-11
	1.43438e-06	1.11189e-11
	1.43516e-06	1.07431e-11
	1.43594e-06	1.05777e-11
	1.43672e-06	1.05325e-11
	1.4375e-06	1.05257e-11
	1.43828e-06	1.10696e-11
	1.43906e-06	1.08457e-11
	1.43984e-06	1.07645e-11
	1.44062e-06	1.0824e-11
	1.44141e-06	1.0829e-11
	1.44219e-06	1.07692e-11
	1.44297e-06	1.09041e-11
	1.44375e-06	1.08238e-11
	1.44453e-06	1.11163e-11
	1.44531e-06	1.13687e-11
	1.44609e-06	1.15447e-11
	1.44688e-06	1.16523e-11
	1.44766e-06	1.16978e-11
	1.44844e-06	1.14521e-11
	1.44922e-06	1.15128e-11
	1.45e-06	1.13042e-11
	1.45078e-06	1.09389e-11
	1.45156e-06	1.10826e-11
	1.45234e-06	1.07833e-11
	1.45313e-06	1.05625e-11
	1.45391e-06	1.03981e-11
	1.45469e-06	1.09394e-11
	1.45547e-06	1.08881e-11
	1.45625e-06	1.06991e-11
	1.45703e-06	1.08416e-11
	1.45781e-06	1.10659e-11
	1.45859e-06	1.11559e-11
	1.45938e-06	1.12073e-11
	1.46016e-06	1.15528e-11
	1.46094e-06	1.16273e-11
	1.46172e-06	1.20379e-11
	1.4625e-06	1.18872e-11
	1.46328e-06	1.17476e-11
	1.46406e-06	1.17798e-11
	1.46484e-06	1.16826e-11
	1.46563e-06	1.1677e-11
	1.46641e-06	1.14479e-11
	1.46719e-06	1.09595e-11
	1.46797e-06	1.08906e-11
	1.46875e-06	1.11459e-11
	1.46953e-06	1.11179e-11
	1.47031e-06	1.12974e-11
	1.47109e-06	1.13632e-11
	1.47187e-06	1.13888e-11
	1.47266e-06	1.13301e-11
	1.47344e-06	1.16407e-11
	1.47422e-06	1.15924e-11
	1.475e-06	1.16832e-11
	1.47578e-06	1.18091e-11
	1.47656e-06	1.16794e-11
	1.47734e-06	1.15828e-11
	1.47812e-06	1.17258e-11
	1.47891e-06	1.20731e-11
	1.47969e-06	1.17548e-11
	1.48047e-06	1.15336e-11
	1.48125e-06	1.13547e-11
	1.48203e-06	1.1669e-11
	1.48281e-06	1.23157e-11
	1.48359e-06	1.19521e-11
	1.48438e-06	1.18556e-11
	1.48516e-06	1.20842e-11
	1.48594e-06	1.22815e-11
	1.48672e-06	1.22465e-11
	1.4875e-06	1.22785e-11
	1.48828e-06	1.2365e-11
	1.48906e-06	1.21312e-11
	1.48984e-06	1.22456e-11
	1.49063e-06	1.21846e-11
	1.49141e-06	1.18795e-11
	1.49219e-06	1.17675e-11
	1.49297e-06	1.12244e-11
	1.49375e-06	1.14498e-11
	1.49453e-06	1.11447e-11
	1.49531e-06	1.14834e-11
	1.49609e-06	1.19021e-11
	1.49687e-06	1.16347e-11
	1.49766e-06	1.16371e-11
	1.49844e-06	1.21575e-11
	1.49922e-06	1.18426e-11
	1.5e-06	1.20059e-11
	1.50078e-06	1.22622e-11
	1.50156e-06	1.20795e-11
	1.50234e-06	1.17026e-11
	1.50312e-06	1.16002e-11
	1.50391e-06	1.16822e-11
	1.50469e-06	1.23076e-11
	1.50547e-06	1.20445e-11
	1.50625e-06	1.1858e-11
	1.50703e-06	1.22738e-11
	1.50781e-06	1.22259e-11
	1.50859e-06	1.21014e-11
	1.50938e-06	1.26054e-11
	1.51016e-06	1.24192e-11
	1.51094e-06	1.21597e-11
	1.51172e-06	1.2035e-11
	1.5125e-06	1.17885e-11
	1.51328e-06	1.13444e-11
	1.51406e-06	1.12703e-11
	1.51484e-06	1.16535e-11
	1.51562e-06	1.15546e-11
	1.51641e-06	1.15244e-11
	1.51719e-06	1.15473e-11
	1.51797e-06	1.18893e-11
	1.51875e-06	1.22294e-11
	1.51953e-06	1.24667e-11
	1.52031e-06	1.25693e-11
	1.52109e-06	1.28782e-11
	1.52187e-06	1.2692e-11
	1.52266e-06	1.27262e-11
	1.52344e-06	1.27895e-11
	1.52422e-06	1.28332e-11
	1.525e-06	1.25076e-11
	1.52578e-06	1.23311e-11
	1.52656e-06	1.19409e-11
	1.52734e-06	1.17383e-11
	1.52812e-06	1.16446e-11
	1.52891e-06	1.17953e-11
	1.52969e-06	1.16219e-11
	1.53047e-06	1.14991e-11
	1.53125e-06	1.13118e-11
	1.53203e-06	1.1501e-11
	1.53281e-06	1.16544e-11
	1.53359e-06	1.21793e-11
	1.53437e-06	1.21469e-11
	1.53516e-06	1.23965e-11
	1.53594e-06	1.26745e-11
	1.53672e-06	1.30252e-11
	1.5375e-06	1.32885e-11
	1.53828e-06	1.35194e-11
	1.53906e-06	1.35451e-11
	1.53984e-06	1.35668e-11
	1.54063e-06	1.31767e-11
	1.54141e-06	1.29918e-11
	1.54219e-06	1.28391e-11
	1.54297e-06	1.25501e-11
	1.54375e-06	1.26897e-11
	1.54453e-06	1.2555e-11
	1.54531e-06	1.2352e-11
	1.54609e-06	1.21607e-11
	1.54687e-06	1.23238e-11
	1.54766e-06	1.23996e-11
	1.54844e-06	1.23306e-11
	1.54922e-06	1.21343e-11
	1.55e-06	1.2568e-11
	1.55078e-06	1.2609e-11
	1.55156e-06	1.23628e-11
	1.55234e-06	1.27448e-11
	1.55313e-06	1.27384e-11
	1.55391e-06	1.28045e-11
	1.55469e-06	1.34657e-11
	1.55547e-06	1.34509e-11
	1.55625e-06	1.37e-11
	1.55703e-06	1.37015e-11
	1.55781e-06	1.37278e-11
	1.55859e-06	1.36056e-11
	1.55937e-06	1.33462e-11
	1.56016e-06	1.31188e-11
	1.56094e-06	1.30869e-11
[truncated: 4,406 more rows]

## Sheet: Panel e
	Distance (m)	Force (N)
	1.295e-05	1.50034e-12
	1.29502e-05	7.26328e-13
	1.29504e-05	-4.7111e-14
	1.29506e-05	1.47429e-12
	1.29508e-05	9.40542e-13
	1.2951e-05	9.02908e-13
	1.29512e-05	1.26518e-12
	1.29514e-05	1.01021e-12
	1.29516e-05	8.27332e-13
	1.29518e-05	1.43337e-12
	1.2952e-05	1.30629e-12
	1.29521e-05	1.09151e-12
	1.29523e-05	1.4163e-12
	1.29525e-05	1.18319e-12
	1.29527e-05	2.10257e-12
	1.29529e-05	1.44512e-12
	1.29531e-05	1.49768e-12
	1.29533e-05	8.64776e-13
	1.29535e-05	9.58807e-13
	1.29537e-05	8.77824e-13
	1.29539e-05	1.04834e-12
	1.29541e-05	1.25903e-12
	1.29543e-05	9.6493e-13
	1.29545e-05	7.61929e-13
	1.29547e-05	9.60562e-13
	1.29549e-05	1.38923e-12
	1.29551e-05	1.10315e-12
	1.29553e-05	1.77494e-12
	1.29555e-05	1.12097e-12
	1.29557e-05	1.04239e-12
	1.29559e-05	9.29212e-13
	1.29561e-05	1.43814e-12
	1.29562e-05	1.3113e-12
	1.29564e-05	1.84892e-12
	1.29566e-05	9.66621e-13
	1.29568e-05	1.79548e-12
	1.2957e-05	1.60267e-12
	1.29572e-05	1.31019e-12
	1.29574e-05	7.98531e-13
	1.29576e-05	1.85852e-12
	1.29578e-05	1.11301e-12
	1.2958e-05	4.90466e-13
	1.29582e-05	1.44379e-12
	1.29584e-05	1.60629e-12
	1.29586e-05	2.04247e-13
	1.29588e-05	1.38771e-12
	1.2959e-05	9.5048e-13
	1.29592e-05	1.23126e-12
	1.29594e-05	9.79605e-13
	1.29596e-05	8.08342e-13
	1.29598e-05	1.57685e-12
	1.296e-05	1.92653e-12
	1.29602e-05	1.50048e-12
	1.29604e-05	1.30312e-12
	1.29605e-05	1.27742e-12
	1.29607e-05	1.456e-12
	1.29609e-05	3.84697e-13
	1.29611e-05	1.85001e-12
	1.29613e-05	9.93419e-13
	1.29615e-05	1.96268e-12
	1.29617e-05	1.21266e-12
	1.29619e-05	1.85311e-12
	1.29621e-05	9.29718e-13
	1.29623e-05	1.33817e-12
	1.29625e-05	1.49457e-12
	1.29627e-05	1.58017e-12
	1.29629e-05	1.32218e-12
	1.29631e-05	1.65956e-12
	1.29633e-05	5.84805e-13
	1.29635e-05	8.86644e-13
	1.29637e-05	1.54049e-12
	1.29639e-05	9.5674e-13
	1.29641e-05	6.21662e-13
	1.29643e-05	1.57946e-12
	1.29645e-05	1.72508e-12
	1.29646e-05	1.01274e-12
	1.29648e-05	1.06277e-12
	1.2965e-05	1.81335e-12
	1.29652e-05	1.87582e-12
	1.29654e-05	1.37896e-12
	1.29656e-05	1.34195e-13
	1.29658e-05	1.53537e-12
	1.2966e-05	7.268e-13
	1.29662e-05	1.72369e-12
	1.29664e-05	1.00186e-12
	1.29666e-05	1.10729e-12
	1.29668e-05	1.25603e-12
	1.2967e-05	1.74101e-12
	1.29672e-05	1.40644e-12
	1.29674e-05	1.4669e-12
	1.29676e-05	1.0304e-12
	1.29678e-05	2.1129e-12
	1.2968e-05	1.39327e-12
	1.29682e-05	1.74613e-12
	1.29684e-05	1.13327e-12
	1.29686e-05	9.32516e-13
	1.29688e-05	2.00481e-12
	1.29689e-05	3.69379e-13
	1.29691e-05	1.90523e-12
	1.29693e-05	3.12783e-13
	1.29695e-05	9.5124e-13
	1.29697e-05	1.72621e-12
	1.29699e-05	1.00842e-12
	1.29701e-05	7.85183e-13
	1.29703e-05	1.07838e-12
	1.29705e-05	1.35203e-12
	1.29707e-05	6.19736e-13
	1.29709e-05	1.43797e-12
	1.29711e-05	1.11558e-12
	1.29713e-05	9.31338e-13
	1.29715e-05	1.41892e-12
	1.29717e-05	1.53735e-12
	1.29719e-05	1.51386e-12
	1.29721e-05	1.1164e-12
	1.29723e-05	1.27748e-12
	1.29725e-05	1.04084e-12
	1.29727e-05	1.36199e-12
	1.29729e-05	1.2415e-12
	1.2973e-05	1.11658e-12
	1.29732e-05	1.1338e-12
	1.29734e-05	1.07681e-12
	1.29736e-05	1.91872e-12
	1.29738e-05	1.42491e-12
	1.2974e-05	9.22774e-13
	1.29742e-05	1.87199e-12
	1.29744e-05	1.36811e-12
	1.29746e-05	1.32018e-12
	1.29748e-05	1.47916e-12
	1.2975e-05	1.51598e-12
	1.29752e-05	9.3301e-13
	1.29754e-05	1.56725e-12
	1.29756e-05	1.13034e-12
	1.29758e-05	8.83539e-13
	1.2976e-05	9.0784e-13
	1.29762e-05	1.20983e-12
	1.29764e-05	1.08803e-12
	1.29766e-05	1.66045e-12
	1.29768e-05	7.72444e-13
	1.2977e-05	9.07813e-13
	1.29771e-05	1.29413e-12
	1.29773e-05	9.2036e-13
	1.29775e-05	1.65564e-12
	1.29777e-05	1.36845e-12
	1.29779e-05	1.44454e-12
	1.29781e-05	4.08415e-13
	1.29783e-05	2.06034e-12
	1.29785e-05	1.10242e-12
	1.29787e-05	2.03561e-12
	1.29789e-05	1.19561e-12
	1.29791e-05	2.12954e-12
	1.29793e-05	1.88618e-12
	1.29795e-05	1.01879e-12
	1.29797e-05	9.00756e-13
	1.29799e-05	9.45489e-13
	1.29801e-05	1.02039e-12
	1.29803e-05	9.80266e-13
	1.29805e-05	2.31988e-12
	1.29807e-05	1.29441e-12
	1.29809e-05	7.48644e-13
	1.29811e-05	1.11063e-12
	1.29813e-05	8.96388e-13
	1.29814e-05	1.50554e-12
	1.29816e-05	1.28636e-12
	1.29818e-05	1.57088e-12
	1.2982e-05	2.13767e-12
	1.29822e-05	1.59303e-12
	1.29824e-05	1.61424e-12
	1.29826e-05	1.59329e-12
	1.29828e-05	1.28135e-12
	1.2983e-05	1.04136e-12
	1.29832e-05	6.11549e-13
	1.29834e-05	1.22946e-12
	1.29836e-05	1.57538e-12
	1.29838e-05	7.50053e-13
	1.2984e-05	1.40097e-12
	1.29842e-05	1.14257e-12
	1.29844e-05	8.21779e-13
	1.29846e-05	6.26328e-13
	1.29848e-05	1.80343e-12
	1.2985e-05	1.40514e-12
	1.29852e-05	1.3603e-12
	1.29854e-05	1.89278e-12
	1.29855e-05	1.21344e-12
	1.29857e-05	1.01784e-12
	1.29859e-05	1.20142e-12
	1.29861e-05	5.98785e-13
	1.29863e-05	1.27053e-12
	1.29865e-05	1.20092e-12
	1.29867e-05	1.88719e-12
	1.29869e-05	9.75632e-13
	1.29871e-05	1.1477e-12
	1.29873e-05	1.58321e-12
	1.29875e-05	1.71857e-12
	1.29877e-05	1.74014e-12
	1.29879e-05	2.58439e-12
	1.29881e-05	1.52342e-12
	1.29883e-05	1.16373e-12
	1.29885e-05	1.89872e-12
	1.29887e-05	8.06995e-13
	1.29889e-05	1.21668e-12
	1.29891e-05	9.34719e-13
	1.29893e-05	1.4687e-12
	1.29895e-05	1.03712e-12
	1.29896e-05	5.02998e-13
	1.29898e-05	1.96206e-12
	1.299e-05	2.22639e-12
	1.29902e-05	7.23886e-13
	1.29904e-05	1.61729e-12
	1.29906e-05	1.109e-12
	1.29908e-05	7.72914e-13
	1.2991e-05	1.23107e-12
	1.29912e-05	1.56771e-12
	1.29914e-05	1.50413e-12
	1.29916e-05	9.03679e-13
	1.29918e-05	9.95475e-13
	1.2992e-05	8.10258e-13
	1.29922e-05	1.26482e-12
	1.29924e-05	1.31377e-12
	1.29926e-05	9.65397e-13
	1.29928e-05	1.73361e-12
	1.2993e-05	1.22478e-12
	1.29932e-05	1.65899e-12
	1.29934e-05	1.5428e-12
	1.29936e-05	1.16927e-12
	1.29938e-05	4.77201e-13
	1.29939e-05	1.19448e-12
	1.29941e-05	2.08581e-12
	1.29943e-05	1.65743e-12
	1.29945e-05	1.38173e-12
	1.29947e-05	1.51311e-12
	1.29949e-05	9.35153e-13
	1.29951e-05	1.42755e-12
	1.29953e-05	9.71458e-13
	1.29955e-05	1.00827e-12
	1.29957e-05	1.92784e-12
	1.29959e-05	1.31216e-12
	1.29961e-05	1.3765e-12
	1.29963e-05	1.7936e-12
	1.29965e-05	9.27675e-13
	1.29967e-05	4.95464e-13
	1.29969e-05	1.34059e-12
	1.29971e-05	1.22532e-12
	1.29973e-05	1.65342e-12
	1.29975e-05	1.30303e-12
	1.29977e-05	7.61919e-13
	1.29979e-05	1.467e-12
	1.2998e-05	8.22856e-13
	1.29982e-05	1.23978e-12
	1.29984e-05	1.18896e-12
	1.29986e-05	1.58997e-12
	1.29988e-05	8.82701e-13
	1.2999e-05	6.60743e-13
	1.29992e-05	1.45974e-12
	1.29994e-05	1.15286e-12
	1.29996e-05	1.53956e-12
	1.29998e-05	1.70298e-12
	1.3e-05	8.40027e-13
	1.30002e-05	1.38107e-12
	1.30004e-05	1.72018e-12
	1.30006e-05	1.77726e-12
	1.30008e-05	1.36225e-12
	1.3001e-05	1.30169e-12
	1.30012e-05	7.26427e-13
	1.30014e-05	1.77203e-12
	1.30016e-05	5.1592e-13
	1.30018e-05	7.4529e-13
	1.3002e-05	1.35991e-12
	1.30021e-05	1.42315e-12
	1.30023e-05	1.67057e-12
	1.30025e-05	1.06346e-12
	1.30027e-05	9.17421e-13
	1.30029e-05	8.26857e-13
	1.30031e-05	8.1403e-13
	1.30033e-05	5.83711e-13
	1.30035e-05	9.79313e-13
	1.30037e-05	1.43512e-12
	1.30039e-05	1.32108e-12
	1.30041e-05	1.45377e-12
	1.30043e-05	6.81007e-13
	1.30045e-05	1.624e-12
	1.30047e-05	1.2111e-12
	1.30049e-05	1.56298e-12
	1.30051e-05	1.13833e-12
	1.30053e-05	2.11876e-12
	1.30055e-05	1.48726e-12
	1.30057e-05	1.81506e-12
	1.30059e-05	1.50676e-12
	1.30061e-05	1.09765e-12
	1.30062e-05	7.47098e-13
	1.30064e-05	1.30427e-12
	1.30066e-05	4.80842e-13
	1.30068e-05	1.49794e-12
	1.3007e-05	1.26351e-12
	1.30072e-05	1.05586e-12
	1.30074e-05	7.30216e-13
	1.30076e-05	1.03122e-12
	1.30078e-05	6.82327e-13
	1.3008e-05	1.58868e-12
	1.30082e-05	1.45033e-12
	1.30084e-05	1.66941e-12
	1.30086e-05	1.66094e-12
	1.30088e-05	1.86986e-12
	1.3009e-05	1.22594e-12
	1.30092e-05	7.39601e-13
	1.30094e-05	1.11676e-12
	1.30096e-05	1.41764e-12
	1.30098e-05	9.92984e-13
	1.301e-05	8.35976e-13
	1.30102e-05	1.67702e-12
	1.30104e-05	1.94322e-12
	1.30105e-05	1.49884e-12
	1.30107e-05	2.04372e-12
	1.30109e-05	2.0488e-12
	1.30111e-05	2.05046e-12
	1.30113e-05	1.33379e-12
	1.30115e-05	2.04282e-12
	1.30117e-05	1.09597e-12
	1.30119e-05	9.64908e-13
	1.30121e-05	1.62774e-12
	1.30123e-05	1.33233e-12
	1.30125e-05	7.99608e-13
	1.30127e-05	4.42731e-13
	1.30129e-05	7.62056e-13
	1.30131e-05	1.18382e-12
	1.30133e-05	1.47625e-12
	1.30135e-05	2.26034e-14
	1.30137e-05	1.24681e-12
	1.30139e-05	1.90095e-12
	1.30141e-05	1.89963e-12
	1.30143e-05	1.587e-12
	1.30145e-05	1.86168e-12
	1.30146e-05	6.1233e-13
	1.30148e-05	1.15596e-12
	1.3015e-05	1.05993e-12
	1.30152e-05	1.12048e-12
	1.30154e-05	1.30915e-12
	1.30156e-05	1.63378e-12
	1.30158e-05	1.26772e-12
	1.3016e-05	6.15257e-13
	1.30162e-05	1.24693e-12
	1.30164e-05	1.05706e-12
	1.30166e-05	9.97054e-13
	1.30168e-05	1.85981e-12
	1.3017e-05	2.11e-12
	1.30172e-05	9.23895e-13
	1.30174e-05	1.35231e-12
	1.30176e-05	8.02987e-13
	1.30178e-05	7.13307e-13
	1.3018e-05	8.62597e-13
	1.30182e-05	1.32721e-12
	1.30184e-05	2.27521e-12
	1.30186e-05	1.43031e-12
	1.30187e-05	7.99725e-13
	1.30189e-05	1.04556e-12
	1.30191e-05	1.5995e-12
	1.30193e-05	8.13858e-13
	1.30195e-05	9.86089e-13
	1.30197e-05	7.23509e-13
	1.30199e-05	1.42668e-12
	1.30201e-05	4.06785e-13
	1.30203e-05	1.3204e-12
	1.30205e-05	1.11125e-12
	1.30207e-05	7.01027e-13
	1.30209e-05	8.57877e-13
	1.30211e-05	2.64496e-13
	1.30213e-05	1.12886e-12
	1.30215e-05	1.40436e-12
	1.30217e-05	1.28975e-12
	1.30219e-05	1.34904e-12
	1.30221e-05	1.79821e-12
	1.30223e-05	8.56284e-13
	1.30225e-05	1.62423e-12
	1.30227e-05	1.41421e-12
	1.30229e-05	1.69264e-12
	1.3023e-05	1.28808e-12
	1.30232e-05	1.96435e-12
	1.30234e-05	9.78122e-13
	1.30236e-05	1.31539e-12
	1.30238e-05	1.44838e-12
	1.3024e-05	9.53274e-13
	1.30242e-05	1.49405e-12
	1.30244e-05	1.11004e-12
	1.30246e-05	1.25794e-12
	1.30248e-05	1.75176e-12
	1.3025e-05	8.12213e-13
	1.30252e-05	9.28597e-13
	1.30254e-05	1.13714e-12
	1.30256e-05	1.28176e-12
	1.30258e-05	1.49876e-12
	1.3026e-05	1.22415e-12
	1.30262e-05	1.07773e-12
	1.30264e-05	1.99398e-12
	1.30266e-05	2.69064e-12
	1.30268e-05	2.12531e-12
	1.3027e-05	1.28434e-12
	1.30271e-05	1.4392e-12
	1.30273e-05	1.8912e-12
	1.30275e-05	5.99247e-13
	1.30277e-05	8.63356e-13
	1.30279e-05	1.53087e-12
	1.30281e-05	1.30372e-12
	1.30283e-05	1.70056e-12
	1.30285e-05	1.73113e-12
	1.30287e-05	1.61416e-12
	1.30289e-05	8.79271e-13
	1.30291e-05	1.24236e-12
	1.30293e-05	1.39243e-12
	1.30295e-05	1.11123e-12
	1.30297e-05	6.14582e-13
	1.30299e-05	1.63483e-12
	1.30301e-05	1.19377e-12
	1.30303e-05	1.09179e-12
	1.30305e-05	7.7116e-13
	1.30307e-05	1.81939e-12
	1.30309e-05	1.73547e-12
	1.30311e-05	2.01017e-12
	1.30312e-05	9.16408e-13
	1.30314e-05	1.70112e-12
	1.30316e-05	2.21899e-12
	1.30318e-05	8.21807e-13
	1.3032e-05	1.39742e-12
	1.30322e-05	1.82899e-12
	1.30324e-05	1.35101e-12
	1.30326e-05	1.59592e-12
	1.30328e-05	4.63474e-13
	1.3033e-05	1.18541e-12
	1.30332e-05	6.99077e-13
	1.30334e-05	6.38146e-13
	1.30336e-05	1.40734e-12
	1.30338e-05	1.58028e-12
	1.3034e-05	1.98866e-12
	1.30342e-05	1.65443e-12
	1.30344e-05	1.5386e-12
	1.30346e-05	9.96768e-13
	1.30348e-05	1.36746e-12
	1.3035e-05	1.39203e-12
	1.30352e-05	8.76676e-13
	1.30354e-05	1.57152e-12
	1.30355e-05	1.54843e-12
	1.30357e-05	1.36406e-12
	1.30359e-05	1.60099e-12
	1.30361e-05	1.20624e-12
	1.30363e-05	1.06891e-12
	1.30365e-05	5.10757e-13
	1.30367e-05	1.18067e-12
	1.30369e-05	2.24797e-12
	1.30371e-05	1.15902e-12
	1.30373e-05	1.05793e-12
	1.30375e-05	2.12606e-12
	1.30377e-05	1.32087e-12
	1.30379e-05	1.90322e-12
	1.30381e-05	1.15548e-12
	1.30383e-05	1.80184e-12
	1.30385e-05	1.18881e-12
	1.30387e-05	1.51867e-12
	1.30389e-05	1.56408e-12
	1.30391e-05	1.56446e-12
	1.30393e-05	1.12945e-12
	1.30395e-05	2.14357e-12
	1.30396e-05	1.01725e-12
	1.30398e-05	1.63607e-12
	1.304e-05	1.71161e-12
	1.30402e-05	1.63201e-12
	1.30404e-05	1.27206e-12
	1.30406e-05	1.27009e-12
	1.30408e-05	1.11918e-12
	1.3041e-05	1.82355e-12
	1.30412e-05	1.52323e-12
	1.30414e-05	1.55553e-12
	1.30416e-05	1.68776e-12
	1.30418e-05	1.32031e-12
	1.3042e-05	1.39942e-12
	1.30422e-05	7.67606e-13
	1.30424e-05	2.02155e-12
	1.30426e-05	1.62626e-12
	1.30428e-05	1.3152e-12
	1.3043e-05	2.24569e-12
	1.30432e-05	1.82426e-12
	1.30434e-05	1.09437e-12
	1.30436e-05	8.50165e-13
	1.30438e-05	1.49171e-12
	1.30439e-05	1.54382e-12
	1.30441e-05	1.25929e-12
	1.30443e-05	1.91142e-12
	1.30445e-05	1.13996e-12
	1.30447e-05	1.51581e-12
	1.30449e-05	2.02577e-12
	1.30451e-05	1.90621e-12
	1.30453e-05	1.26509e-12
	1.30455e-05	1.50974e-12
	1.30457e-05	1.68786e-12
	1.30459e-05	1.70728e-12
	1.30461e-05	1.29474e-12
	1.30463e-05	1.16031e-12
	1.30465e-05	1.52058e-12
	1.30467e-05	1.49272e-12
	1.30469e-05	1.08166e-12
	1.30471e-05	1.38329e-12
	1.30473e-05	1.09278e-12
	1.30475e-05	1.53182e-12
	1.30477e-05	9.1205e-13
	1.30479e-05	1.98741e-12
	1.3048e-05	1.77602e-12
	1.30482e-05	1.52009e-12
	1.30484e-05	1.2425e-12
	1.30486e-05	1.76824e-12
	1.30488e-05	6.7868e-13
	1.3049e-05	1.39862e-12
	1.30492e-05	9.5558e-13
	1.30494e-05	1.26298e-12
	1.30496e-05	1.56192e-12
	1.30498e-05	1.93299e-12
	1.305e-05	8.79416e-13
	1.30502e-05	2.45125e-12
	1.30504e-05	1.72256e-12
	1.30506e-05	1.50979e-12
	1.30508e-05	9.35858e-13
	1.3051e-05	1.60148e-12
	1.30512e-05	2.10558e-12
	1.30514e-05	1.52539e-12
	1.30516e-05	1.28176e-12
	1.30518e-05	9.63989e-13
	1.3052e-05	1.4631e-12
	1.30521e-05	1.58499e-12
	1.30523e-05	2.00291e-12
	1.30525e-05	2.47177e-12
	1.30527e-05	1.05641e-12
	1.30529e-05	1.31399e-12
	1.30531e-05	1.01789e-12
	1.30533e-05	1.33268e-12
	1.30535e-05	1.51303e-12
	1.30537e-05	1.74139e-12
	1.30539e-05	1.89798e-12
	1.30541e-05	1.20874e-12
	1.30543e-05	1.20041e-12
	1.30545e-05	1.55749e-12
	1.30547e-05	1.69436e-12
	1.30549e-05	1.88302e-12
	1.30551e-05	1.21394e-12
	1.30553e-05	1.90925e-12
	1.30555e-05	8.96325e-13
	1.30557e-05	2.03191e-12
	1.30559e-05	1.35322e-12
	1.30561e-05	1.43178e-12
	1.30563e-05	1.56561e-12
	1.30564e-05	2.14256e-12
	1.30566e-05	1.41582e-12
	1.30568e-05	1.60321e-12
	1.3057e-05	1.52821e-12
	1.30572e-05	1.64676e-12
	1.30574e-05	1.4167e-12
	1.30576e-05	1.19717e-12
	1.30578e-05	8.44991e-13
	1.3058e-05	1.27047e-12
	1.30582e-05	8.94722e-13
	1.30584e-05	1.71296e-12
	1.30586e-05	1.77485e-12
	1.30588e-05	1.42549e-12
	1.3059e-05	2.21801e-12
	1.30592e-05	1.48383e-12
	1.30594e-05	1.58508e-12
	1.30596e-05	2.17499e-12
	1.30598e-05	1.56416e-12
	1.306e-05	7.73592e-13
	1.30602e-05	1.19357e-12
	1.30604e-05	1.06133e-12
	1.30605e-05	1.18357e-12
	1.30607e-05	1.90932e-12
	1.30609e-05	1.07978e-12
	1.30611e-05	1.31211e-12
	1.30613e-05	1.11564e-12
	1.30615e-05	1.88507e-12
	1.30617e-05	1.51586e-12
	1.30619e-05	1.45057e-12
	1.30621e-05	1.43008e-12
	1.30623e-05	1.2731e-12
	1.30625e-05	1.2854e-12
	1.30627e-05	1.3086e-12
	1.30629e-05	1.11904e-12
	1.30631e-05	1.28432e-12
	1.30633e-05	1.26681e-12
	1.30635e-05	1.70412e-12
	1.30637e-05	1.62734e-12
	1.30639e-05	2.36201e-12
	1.30641e-05	2.07118e-12
	1.30643e-05	1.50537e-12
	1.30645e-05	1.87383e-12
	1.30646e-05	1.83927e-12
	1.30648e-05	1.73607e-12
	1.3065e-05	1.53823e-12
	1.30652e-05	1.44945e-12
	1.30654e-05	1.48482e-12
	1.30656e-05	1.23245e-12
	1.30658e-05	7.58049e-13
	1.3066e-05	1.70331e-12
	1.30662e-05	1.51908e-12
	1.30664e-05	1.30272e-12
	1.30666e-05	1.65989e-12
	1.30668e-05	4.49892e-13
	1.3067e-05	7.60424e-13
	1.30672e-05	1.51236e-12
	1.30674e-05	7.93839e-13
	1.30676e-05	1.58871e-12
	1.30678e-05	9.81323e-13
	1.3068e-05	1.6558e-12
	1.30682e-05	1.3091e-12
	1.30684e-05	1.51422e-12
	1.30686e-05	2.24966e-12
	1.30687e-05	1.52106e-12
	1.30689e-05	1.53995e-12
	1.30691e-05	1.75663e-12
	1.30693e-05	1.71782e-12
	1.30695e-05	1.39112e-12
	1.30697e-05	1.29034e-12
	1.30699e-05	8.70048e-13
	1.30701e-05	2.0853e-12
	1.30703e-05	1.45364e-12
	1.30705e-05	1.73312e-12
	1.30707e-05	7.67622e-13
	1.30709e-05	1.30385e-12
	1.30711e-05	1.41031e-12
	1.30713e-05	1.04137e-12
	1.30715e-05	1.29399e-12
	1.30717e-05	9.51255e-13
	1.30719e-05	1.78559e-12
	1.30721e-05	1.79455e-12
	1.30723e-05	1.52424e-12
	1.30725e-05	1.24667e-12
	1.30727e-05	1.761e-12
	1.30729e-05	1.47068e-12
	1.3073e-05	8.00313e-13
	1.30732e-05	2.15895e-12
	1.30734e-05	1.02531e-12
	1.30736e-05	1.57365e-12
	1.30738e-05	1.29089e-12
	1.3074e-05	9.60228e-13
	1.30742e-05	1.17721e-12
	1.30744e-05	2.01818e-12
	1.30746e-05	1.3943e-12
	1.30748e-05	1.50294e-12
	1.3075e-05	1.88678e-12
	1.30752e-05	1.56041e-12
	1.30754e-05	1.45215e-12
	1.30756e-05	2.00774e-12
	1.30758e-05	1.50502e-12
	1.3076e-05	1.31018e-12
	1.30762e-05	1.48608e-12
	1.30764e-05	1.46344e-12
	1.30766e-05	1.83764e-12
	1.30768e-05	1.37797e-12
	1.3077e-05	1.14191e-12
	1.30771e-05	1.67212e-12
	1.30773e-05	1.98863e-12
	1.30775e-05	1.68855e-12
	1.30777e-05	1.2651e-12
	1.30779e-05	1.29291e-12
	1.30781e-05	1.18943e-12
	1.30783e-05	1.32624e-12
	1.30785e-05	1.02291e-12
	1.30787e-05	1.28925e-12
	1.30789e-05	1.69059e-12
	1.30791e-05	1.85555e-12
	1.30793e-05	1.00353e-12
	1.30795e-05	1.68656e-12
	1.30797e-05	1.72407e-12
	1.30799e-05	1.12071e-12
	1.30801e-05	2.03387e-12
	1.30803e-05	2.12041e-12
	1.30805e-05	1.67567e-12
	1.30807e-05	1.34508e-12
	1.30809e-05	1.76523e-12
	1.30811e-05	1.65708e-12
	1.30812e-05	2.14532e-12
	1.30814e-05	1.98996e-12
	1.30816e-05	1.24678e-12
	1.30818e-05	9.38001e-13
	1.3082e-05	1.17276e-12
	1.30822e-05	1.06358e-12
	1.30824e-05	1.84372e-12
	1.30826e-05	1.46453e-12
	1.30828e-05	1.40768e-12
	1.3083e-05	1.32543e-12
	1.30832e-05	1.31139e-12
	1.30834e-05	1.36072e-12
	1.30836e-05	1.51438e-12
	1.30838e-05	1.1209e-12
	1.3084e-05	1.83592e-12
	1.30842e-05	1.27897e-12
	1.30844e-05	1.53007e-12
	1.30846e-05	1.50437e-12
	1.30848e-05	1.36163e-12
	1.3085e-05	1.54021e-12
	1.30852e-05	1.84104e-12
	1.30854e-05	1.4719e-12
	1.30855e-05	1.55338e-12
	1.30857e-05	7.48594e-13
	1.30859e-05	1.60905e-12
	1.30861e-05	1.81146e-12
	1.30863e-05	1.85932e-12
	1.30865e-05	1.95411e-12
	1.30867e-05	1.15477e-12
	1.30869e-05	1.45282e-12
	1.30871e-05	2.57297e-12
	1.30873e-05	8.53047e-13
	1.30875e-05	1.29831e-12
	1.30877e-05	1.52215e-12
	1.30879e-05	1.46453e-12
	1.30881e-05	1.82055e-12
	1.30883e-05	8.80501e-13
	1.30885e-05	1.0157e-12
	1.30887e-05	9.45055e-13
	1.30889e-05	1.90106e-12
	1.30891e-05	1.7694e-12
	1.30893e-05	1.21516e-12
	1.30895e-05	1.81783e-12
	1.30896e-05	1.39542e-12
	1.30898e-05	1.40357e-12
	1.309e-05	2.02172e-12
	1.30902e-05	1.42163e-12
	1.30904e-05	9.96157e-13
	1.30906e-05	1.83426e-12
	1.30908e-05	1.1713e-12
	1.3091e-05	1.29435e-12
	1.30912e-05	1.66509e-12
	1.30914e-05	1.38334e-12
	1.30916e-05	1.38931e-12
	1.30918e-05	1.18565e-12
	1.3092e-05	1.00306e-12
	1.30922e-05	1.31998e-12
	1.30924e-05	1.65916e-12
	1.30926e-05	1.20419e-12
	1.30928e-05	1.81116e-12
	1.3093e-05	1.05065e-12
	1.30932e-05	9.79667e-13
	1.30934e-05	1.26415e-12
	1.30936e-05	2.16966e-12
	1.30937e-05	1.56484e-12
	1.30939e-05	1.13667e-12
	1.30941e-05	1.56206e-12
	1.30943e-05	1.79332e-12
	1.30945e-05	1.18627e-12
	1.30947e-05	2.19236e-12
	1.30949e-05	1.49974e-12
	1.30951e-05	1.52871e-12
	1.30953e-05	1.44595e-12
	1.30955e-05	1.89534e-12
	1.30957e-05	2.3868e-12
	1.30959e-05	1.77148e-12
	1.30961e-05	1.4781e-12
	1.30963e-05	1.78188e-12
	1.30965e-05	1.3748e-12
	1.30967e-05	1.56961e-12
	1.30969e-05	1.69654e-12
	1.30971e-05	1.87654e-12
	1.30973e-05	1.35668e-12
	1.30975e-05	2.12354e-12
	1.30977e-05	2.15002e-12
	1.30979e-05	1.84765e-12
	1.3098e-05	1.46799e-12
	1.30982e-05	2.37449e-12
	1.30984e-05	1.01662e-12
	1.30986e-05	1.89293e-12
	1.30988e-05	2.08771e-12
	1.3099e-05	1.41651e-12
	1.30992e-05	2.13728e-12
	1.30994e-05	1.78366e-12
	1.30996e-05	1.66847e-12
	1.30998e-05	1.10017e-12
	1.31e-05	1.63075e-12
	1.31002e-05	1.26651e-12
	1.31004e-05	1.73847e-12
	1.31006e-05	6.63067e-13
	1.31008e-05	1.91033e-12
	1.3101e-05	1.98354e-12
	1.31012e-05	1.81617e-12
	1.31014e-05	1.71807e-12
	1.31016e-05	1.25484e-12
	1.31018e-05	1.57065e-12
	1.3102e-05	1.37984e-12
	1.31021e-05	1.44872e-12
	1.31023e-05	1.5662e-12
	1.31025e-05	2.22105e-12
	1.31027e-05	1.72691e-12
	1.31029e-05	1.47637e-12
	1.31031e-05	1.25868e-12
	1.31033e-05	1.51066e-12
	1.31035e-05	1.91263e-12
	1.31037e-05	1.6944e-12
	1.31039e-05	1.88462e-12
	1.31041e-05	2.04921e-12
	1.31043e-05	7.35994e-13
	1.31045e-05	1.01858e-12
	1.31047e-05	9.20296e-13
	1.31049e-05	1.18884e-12
	1.31051e-05	1.91206e-12
	1.31053e-05	1.31448e-12
	1.31055e-05	2.02549e-12
	1.31057e-05	1.76604e-12
	1.31059e-05	1.66189e-12
	1.31061e-05	2.10098e-12
	1.31063e-05	1.9457e-12
	1.31064e-05	1.40724e-12
	1.31066e-05	2.04553e-12
	1.31068e-05	2.21303e-12
	1.3107e-05	1.47879e-12
	1.31072e-05	1.25854e-12
	1.31074e-05	1.22231e-12
	1.31076e-05	2.4046e-12
	1.31078e-05	1.47813e-12
	1.3108e-05	2.16516e-12
	1.31082e-05	1.21986e-12
	1.31084e-05	1.78019e-12
	1.31086e-05	1.21277e-12
	1.31088e-05	1.89405e-12
	1.3109e-05	1.59494e-12
	1.31092e-05	1.27494e-12
	1.31094e-05	1.68607e-12
	1.31096e-05	1.11157e-12
	1.31098e-05	1.49169e-12
	1.311e-05	1.46287e-12
	1.31102e-05	1.94999e-12
	1.31104e-05	2.36771e-12
	1.31105e-05	1.02612e-12
	1.31107e-05	2.20143e-12
	1.31109e-05	1.47521e-12
	1.31111e-05	1.47176e-12
	1.31113e-05	6.67955e-13
	1.31115e-05	1.05774e-12
	1.31117e-05	1.44294e-12
	1.31119e-05	1.01869e-12
	1.31121e-05	1.26129e-12
	1.31123e-05	1.66084e-12
	1.31125e-05	2.24074e-12
	1.31127e-05	2.01881e-12
	1.31129e-05	1.9034e-12
	1.31131e-05	2.21961e-12
	1.31133e-05	1.40835e-12
	1.31135e-05	1.48928e-12
	1.31137e-05	1.655e-12
	1.31139e-05	1.17833e-12
	1.31141e-05	8.25143e-13
	1.31143e-05	1.94131e-12
	1.31145e-05	1.60725e-12
	1.31146e-05	1.39263e-12
	1.31148e-05	2.20574e-12
	1.3115e-05	1.60555e-12
	1.31152e-05	1.75948e-12
	1.31154e-05	1.52352e-12
	1.31156e-05	2.00748e-12
	1.31158e-05	1.5526e-12
	1.3116e-05	1.44379e-12
	1.31162e-05	1.53991e-12
	1.31164e-05	1.76975e-12
	1.31166e-05	2.25449e-12
	1.31168e-05	1.87312e-12
	1.3117e-05	2.02341e-12
	1.31172e-05	1.32704e-12
	1.31174e-05	1.68485e-12
	1.31176e-05	1.43671e-12
	1.31178e-05	1.81621e-12
	1.3118e-05	1.58781e-12
	1.31182e-05	1.30308e-12
	1.31184e-05	8.86785e-13
	1.31186e-05	1.56564e-12
	1.31188e-05	7.35985e-13
	1.31189e-05	1.42157e-12
	1.31191e-05	1.04405e-12
	1.31193e-05	1.33925e-12
	1.31195e-05	2.22899e-12
	1.31197e-05	1.87533e-12
	1.31199e-05	1.66017e-12
	1.31201e-05	1.92236e-12
	1.31203e-05	1.53809e-12
	1.31205e-05	1.33997e-12
	1.31207e-05	1.54534e-12
	1.31209e-05	1.44955e-12
	1.31211e-05	2.07101e-12
	1.31213e-05	1.03405e-12
	1.31215e-05	1.85751e-12
	1.31217e-05	2.03617e-12
	1.31219e-05	1.25178e-12
	1.31221e-05	1.84779e-12
	1.31223e-05	2.01437e-12
	1.31225e-05	1.48748e-12
	1.31227e-05	1.6025e-12
	1.31229e-05	1.42851e-12
	1.3123e-05	1.95134e-12
	1.31232e-05	2.16525e-12
	1.31234e-05	1.76039e-12
	1.31236e-05	2.82764e-12
	1.31238e-05	1.87129e-12
	1.3124e-05	1.17527e-12
	1.31242e-05	1.26652e-12
	1.31244e-05	1.52949e-12
	1.31246e-05	2.30321e-12
	1.31248e-05	1.86993e-12
	1.3125e-05	1.23364e-12
	1.31252e-05	2.06233e-12
	1.31254e-05	1.73705e-12
	1.31256e-05	2.69232e-12
	1.31258e-05	1.59461e-12
	1.3126e-05	1.56982e-12
	1.31262e-05	1.04248e-12
	1.31264e-05	1.50036e-12
	1.31266e-05	1.73324e-12
	1.31268e-05	2.05823e-12
	1.3127e-05	1.29418e-12
	1.31271e-05	1.47537e-12
	1.31273e-05	1.23664e-12
	1.31275e-05	1.67283e-12
	1.31277e-05	1.50318e-12
	1.31279e-05	1.45826e-12
	1.31281e-05	1.07571e-12
	1.31283e-05	1.4179e-12
	1.31285e-05	1.67355e-12
	1.31287e-05	2.63538e-12
	1.31289e-05	2.22173e-12
	1.31291e-05	1.78011e-12
	1.31293e-05	1.81642e-12
	1.31295e-05	1.36983e-12
	1.31297e-05	1.35859e-12
	1.31299e-05	1.71546e-12
	1.31301e-05	1.76456e-12
	1.31303e-05	1.3829e-12
	1.31305e-05	1.07281e-12
	1.31307e-05	1.16856e-12
	1.31309e-05	1.51682e-12
	1.31311e-05	2.1983e-12
	1.31313e-05	1.7431e-12
	1.31314e-05	1.86907e-12
	1.31316e-05	2.6654e-12
	1.31318e-05	1.78268e-12
	1.3132e-05	2.41081e-12
	1.31322e-05	1.64056e-12
	1.31324e-05	1.54046e-12
	1.31326e-05	1.87029e-12
	1.31328e-05	1.83217e-12
	1.3133e-05	2.11085e-12
	1.31332e-05	2.6646e-12
	1.31334e-05	2.11351e-12
	1.31336e-05	1.27903e-12
	1.31338e-05	1.58951e-12
	1.3134e-05	2.01282e-12
	1.31342e-05	1.80134e-12
	1.31344e-05	1.17192e-12
	1.31346e-05	2.19818e-12
	1.31348e-05	1.57878e-12
	1.3135e-05	2.1101e-12
	1.31352e-05	1.97035e-12
	1.31354e-05	2.58403e-12
	1.31355e-05	1.67552e-12
	1.31357e-05	1.51229e-12
	1.31359e-05	2.0334e-12
	1.31361e-05	1.39348e-12
	1.31363e-05	2.64945e-12
	1.31365e-05	1.88353e-12
	1.31367e-05	1.47385e-12
	1.31369e-05	1.70369e-12
	1.31371e-05	2.39702e-12
	1.31373e-05	1.98335e-12
	1.31375e-05	1.48593e-12
	1.31377e-05	2.58342e-12
	1.31379e-05	1.38609e-12
	1.31381e-05	2.59334e-12
	1.31383e-05	2.06506e-12
	1.31385e-05	1.53271e-12
	1.31387e-05	2.08111e-12
	1.31389e-05	1.43072e-12
	1.31391e-05	1.66979e-12
	1.31393e-05	1.84147e-12
	1.31395e-05	2.26944e-12
	1.31396e-05	1.7497e-12
	1.31398e-05	9.67525e-13
	1.314e-05	1.59303e-12
	1.31402e-05	1.27699e-12
	1.31404e-05	1.7243e-12
	1.31406e-05	2.44672e-12
	1.31408e-05	1.28995e-12
	1.3141e-05	1.36868e-12
	1.31412e-05	9.47677e-13
	1.31414e-05	1.27392e-12
	1.31416e-05	2.12887e-12
	1.31418e-05	2.3877e-12
	1.3142e-05	1.45659e-12
	1.31422e-05	1.6543e-12
	1.31424e-05	1.91119e-12
	1.31426e-05	1.66584e-12
	1.31428e-05	1.56076e-12
	1.3143e-05	1.88398e-12
	1.31432e-05	1.04814e-12
	1.31434e-05	1.1189e-12
	1.31436e-05	1.90517e-12
	1.31437e-05	2.44245e-12
	1.31439e-05	1.82814e-12
	1.31441e-05	1.53626e-12
	1.31443e-05	1.35834e-12
	1.31445e-05	1.49124e-12
	1.31447e-05	1.33283e-12
	1.31449e-05	1.76381e-12
	1.31451e-05	2.04383e-12
	1.31453e-05	1.98067e-12
	1.31455e-05	1.89222e-12
	1.31457e-05	1.62931e-12
	1.31459e-05	1.48039e-12
	1.31461e-05	1.16307e-12
	1.31463e-05	1.61453e-12
	1.31465e-05	2.05714e-12
	1.31467e-05	2.4542e-12
	1.31469e-05	1.24504e-12
	1.31471e-05	1.93428e-12
	1.31473e-05	1.50118e-12
	1.31475e-05	2.08399e-12
	1.31477e-05	2.72817e-12
	1.31479e-05	1.2079e-12
	1.3148e-05	2.03764e-12
	1.31482e-05	2.49874e-12
	1.31484e-05	1.51393e-12
	1.31486e-05	1.94277e-12
	1.31488e-05	1.68459e-12
	1.3149e-05	2.12907e-12
	1.31492e-05	1.86599e-12
	1.31494e-05	1.99659e-12
	1.31496e-05	1.79252e-12
	1.31498e-05	1.9617e-12
	1.315e-05	1.7794e-12
	1.31502e-05	1.296e-12
	1.31504e-05	1.90729e-12
	1.31506e-05	2.02115e-12
	1.31508e-05	1.84731e-12
	1.3151e-05	2.05528e-12
	1.31512e-05	1.40666e-12
	1.31514e-05	2.25069e-12
	1.31516e-05	1.90245e-12
	1.31518e-05	2.88139e-12
	1.3152e-05	1.55609e-12
	1.31521e-05	2.13563e-12
	1.31523e-05	1.37762e-12
	1.31525e-05	1.83686e-12
	1.31527e-05	1.59351e-12
	1.31529e-05	2.19902e-12
	1.31531e-05	2.50008e-12
	1.31533e-05	2.27312e-12
	1.31535e-05	2.31005e-12
	1.31537e-05	2.09936e-12
	1.31539e-05	2.07887e-12
	1.31541e-05	1.81373e-12
	1.31543e-05	9.74795e-13
	1.31545e-05	1.41817e-12
	1.31547e-05	1.98993e-12
	1.31549e-05	1.67774e-12
	1.31551e-05	1.8058e-12
	1.31553e-05	1.92351e-12
	1.31555e-05	1.54792e-12
	1.31557e-05	2.31007e-12
	1.31559e-05	1.73018e-12
	1.31561e-05	2.03674e-12
	1.31562e-05	1.52175e-12
	1.31564e-05	2.23739e-12
	1.31566e-05	1.51929e-12
	1.31568e-05	1.86225e-12
	1.3157e-05	2.1563e-12
	1.31572e-05	1.57847e-12
	1.31574e-05	1.73229e-12
	1.31576e-05	1.50949e-12
	1.31578e-05	2.15717e-12
	1.3158e-05	1.94831e-12
	1.31582e-05	1.80455e-12
	1.31584e-05	2.21171e-12
	1.31586e-05	1.42322e-12
	1.31588e-05	1.39004e-12
	1.3159e-05	1.46286e-12
	1.31592e-05	2.06031e-12
	1.31594e-05	2.13829e-12
	1.31596e-05	1.23707e-12
	1.31598e-05	1.67338e-12
	1.316e-05	2.07875e-12
	1.31602e-05	1.92897e-12
	1.31604e-05	7.75138e-13
	1.31605e-05	1.95061e-12
	1.31607e-05	2.86364e-12
	1.31609e-05	2.20555e-12
	1.31611e-05	2.64787e-12
	1.31613e-05	1.49304e-12
	1.31615e-05	2.1402e-12
	1.31617e-05	1.63508e-12
	1.31619e-05	1.37897e-12
	1.31621e-05	1.89533e-12
	1.31623e-05	1.9225e-12
	1.31625e-05	2.47902e-12
	1.31627e-05	2.47272e-12
	1.31629e-05	1.7575e-12
	1.31631e-05	1.85005e-12
	1.31633e-05	1.93215e-12
	1.31635e-05	2.05402e-12
	1.31637e-05	2.02532e-12
	1.31639e-05	1.83534e-12
	1.31641e-05	2.12134e-12
	1.31643e-05	2.35456e-12
	1.31645e-05	2.25004e-12
	1.31646e-05	1.67188e-12
	1.31648e-05	2.00134e-12
	1.3165e-05	1.56765e-12
	1.31652e-05	1.47897e-12
	1.31654e-05	2.37999e-12
	1.31656e-05	8.27856e-13
	1.31658e-05	2.17626e-12
	1.3166e-05	1.53666e-12
	1.31662e-05	1.74613e-12
	1.31664e-05	2.21878e-12
	1.31666e-05	1.31055e-12
	1.31668e-05	1.52385e-12
	1.3167e-05	1.92115e-12
	1.31672e-05	1.55157e-12
	1.31674e-05	1.01976e-12
	1.31676e-05	1.6329e-12
	1.31678e-05	1.35409e-12
	1.3168e-05	1.9793e-12
	1.31682e-05	1.92212e-12
	1.31684e-05	1.60585e-12
	1.31686e-05	1.1746e-12
	1.31687e-05	1.77972e-12
	1.31689e-05	1.61369e-12
	1.31691e-05	1.85843e-12
	1.31693e-05	1.97847e-12
	1.31695e-05	1.75596e-12
	1.31697e-05	1.72959e-12
	1.31699e-05	2.20409e-12
	1.31701e-05	1.87007e-12
	1.31703e-05	1.90541e-12
	1.31705e-05	1.7323e-12
	1.31707e-05	1.72462e-12
	1.31709e-05	1.30491e-12
	1.31711e-05	2.25041e-12
	1.31713e-05	2.21713e-12
	1.31715e-05	1.95037e-12
	1.31717e-05	1.68756e-12
	1.31719e-05	1.99853e-12
	1.31721e-05	1.97026e-12
	1.31723e-05	1.43745e-12
	1.31725e-05	2.40765e-12
	1.31727e-05	2.69512e-12
	1.31729e-05	1.95717e-12
	1.3173e-05	3.06732e-12
	1.31732e-05	1.68699e-12
	1.31734e-05	1.8581e-12
	1.31736e-05	1.83947e-12
	1.31738e-05	1.7306e-12
	1.3174e-05	2.31682e-12
	1.31742e-05	1.91226e-12
	1.31744e-05	2.0823e-12
	1.31746e-05	1.35345e-12
	1.31748e-05	1.45931e-12
	1.3175e-05	1.94259e-12
	1.31752e-05	1.74401e-12
	1.31754e-05	1.92633e-12
	1.31756e-05	1.77601e-12
	1.31758e-05	1.59484e-12
	1.3176e-05	1.70882e-12
	1.31762e-05	2.05013e-12
	1.31764e-05	2.06261e-12
	1.31766e-05	1.29189e-12
	1.31768e-05	1.88009e-12
	1.3177e-05	2.15683e-12
	1.31771e-05	2.26381e-12
	1.31773e-05	1.48414e-12
	1.31775e-05	2.13207e-12
	1.31777e-05	1.73594e-12
	1.31779e-05	1.36624e-12
	1.31781e-05	2.49925e-12
	1.31783e-05	1.74075e-12
	1.31785e-05	1.97033e-12
	1.31787e-05	1.42114e-12
	1.31789e-05	1.82485e-12
	1.31791e-05	2.26322e-12
	1.31793e-05	2.29175e-12
	1.31795e-05	2.0152e-12
	1.31797e-05	2.65535e-12
	1.31799e-05	2.30802e-12
	1.31801e-05	1.9628e-12
	1.31803e-05	2.04514e-12
	1.31805e-05	2.35977e-12
	1.31807e-05	1.85182e-12
	1.31809e-05	2.30984e-12
	1.31811e-05	2.21306e-12
	1.31813e-05	2.14368e-12
	1.31814e-05	1.58806e-12
	1.31816e-05	1.53827e-12
	1.31818e-05	1.83626e-12
	1.3182e-05	2.2935e-12
	1.31822e-05	1.65592e-12
	1.31824e-05	2.54418e-12
	1.31826e-05	2.11072e-12
	1.31828e-05	1.80616e-12
	1.3183e-05	2.05934e-12
	1.31832e-05	2.00993e-12
	1.31834e-05	1.77885e-12
	1.31836e-05	1.23383e-12
	1.31838e-05	2.25368e-12
	1.3184e-05	2.02401e-12
	1.31842e-05	1.4836e-12
	1.31844e-05	1.79197e-12
	1.31846e-05	2.11428e-12
	1.31848e-05	1.20569e-12
	1.3185e-05	2.02152e-12
	1.31852e-05	1.09339e-12
	1.31854e-05	1.64509e-12
	1.31855e-05	1.55052e-12
	1.31857e-05	1.13792e-12
	1.31859e-05	1.44345e-12
	1.31861e-05	2.06862e-12
	1.31863e-05	1.48054e-12
	1.31865e-05	1.6916e-12
	1.31867e-05	1.43809e-12
	1.31869e-05	1.59955e-12
	1.31871e-05	1.99222e-12
	1.31873e-05	1.77027e-12
	1.31875e-05	2.26985e-12
	1.31877e-05	1.34134e-12
	1.31879e-05	2.25132e-12
	1.31881e-05	1.64757e-12
	1.31883e-05	2.02602e-12
	1.31885e-05	1.72805e-12
	1.31887e-05	1.50462e-12
	1.31889e-05	1.54297e-12
	1.31891e-05	2.18969e-12
	1.31893e-05	1.61585e-12
	1.31895e-05	1.93975e-12
	1.31896e-05	9.61656e-13
	1.31898e-05	1.88368e-12
	1.319e-05	2.04478e-12
	1.31902e-05	2.38236e-12
	1.31904e-05	2.23193e-12
	1.31906e-05	2.34818e-12
	1.31908e-05	1.26631e-12
	1.3191e-05	2.0175e-12
	1.31912e-05	1.61434e-12
	1.31914e-05	2.38735e-12
	1.31916e-05	1.50836e-12
	1.31918e-05	1.34262e-12
	1.3192e-05	1.68036e-12
	1.31922e-05	1.63979e-12
	1.31924e-05	1.2731e-12
	1.31926e-05	2.21627e-12
	1.31928e-05	1.712e-12
	1.3193e-05	1.84331e-12
	1.31932e-05	2.55254e-12
	1.31934e-05	1.79048e-12
	1.31936e-05	1.61725e-12
	1.31938e-05	8.32196e-13
	1.31939e-05	1.90223e-12
	1.31941e-05	2.00282e-12
	1.31943e-05	2.19421e-12
	1.31945e-05	1.84759e-12
	1.31947e-05	1.99062e-12
	1.31949e-05	1.46683e-12
	1.31951e-05	2.12885e-12
	1.31953e-05	1.32678e-12
	1.31955e-05	1.48937e-12
	1.31957e-05	1.81327e-12
	1.31959e-05	1.84698e-12
	1.31961e-05	2.12525e-12
	1.31963e-05	1.7924e-12
	1.31965e-05	1.77014e-12
	1.31967e-05	1.43879e-12
	1.31969e-05	1.90824e-12
	1.31971e-05	2.00119e-12
	1.31973e-05	2.65664e-12
	1.31975e-05	1.90379e-12
	1.31977e-05	2.52877e-12
	1.31979e-05	1.71739e-12
	1.3198e-05	2.44566e-12
	1.31982e-05	1.57225e-12
	1.31984e-05	2.26824e-12
	1.31986e-05	1.58851e-12
	1.31988e-05	1.91027e-12
	1.3199e-05	2.07431e-12
	1.31992e-05	1.64665e-12
	1.31994e-05	1.67014e-12
	1.31996e-05	1.91791e-12
	1.31998e-05	1.48855e-12
	1.32e-05	1.13062e-12
	1.32002e-05	1.54874e-12
	1.32004e-05	2.20364e-12
	1.32006e-05	1.79228e-12
	1.32008e-05	1.85064e-12
	1.3201e-05	1.78054e-12
	1.32012e-05	1.8216e-12
	1.32014e-05	2.01191e-12
	1.32016e-05	1.64986e-12
	1.32018e-05	1.99664e-12
	1.3202e-05	1.70441e-12
	1.32021e-05	2.19403e-12
	1.32023e-05	1.87495e-12
	1.32025e-05	2.49944e-12
	1.32027e-05	1.82162e-12
	1.32029e-05	1.30165e-12
	1.32031e-05	1.97766e-12
	1.32033e-05	1.87092e-12
	1.32035e-05	1.74937e-12
	1.32037e-05	1.89093e-12
	1.32039e-05	1.8197e-12
	1.32041e-05	1.80647e-12
	1.32043e-05	1.6481e-12
	1.32045e-05	2.41757e-12
	1.32047e-05	1.61911e-12
	1.32049e-05	1.94458e-12
	1.32051e-05	1.44706e-12
	1.32053e-05	2.6582e-12
	1.32055e-05	2.08851e-12
	1.32057e-05	2.07676e-12
	1.32059e-05	1.45671e-12
	1.32061e-05	1.38668e-12
	1.32063e-05	1.93787e-12
	1.32064e-05	1.59126e-12
	1.32066e-05	1.31141e-12
	1.32068e-05	2.38368e-12
	1.3207e-05	1.92267e-12
	1.32072e-05	1.1379e-12
	1.32074e-05	1.80009e-12
	1.32076e-05	1.87843e-12
	1.32078e-05	2.27915e-12
	1.3208e-05	2.5017e-12
	1.32082e-05	1.71267e-12
	1.32084e-05	1.44248e-12
	1.32086e-05	2.0797e-12
	1.32088e-05	1.71313e-12
	1.3209e-05	2.36168e-12
	1.32092e-05	2.53021e-12
	1.32094e-05	1.62601e-12
	1.32096e-05	1.80993e-12
	1.32098e-05	1.60932e-12
	1.321e-05	1.67834e-12
	1.32102e-05	2.36347e-12
	1.32104e-05	2.4527e-12
	1.32105e-05	2.38262e-12
	1.32107e-05	1.14527e-12
	1.32109e-05	1.55052e-12
	1.32111e-05	1.98361e-12
	1.32113e-05	1.61811e-12
	1.32115e-05	1.96622e-12
	1.32117e-05	1.74594e-12
	1.32119e-05	1.83777e-12
	1.32121e-05	2.05671e-12
	1.32123e-05	2.31767e-12
	1.32125e-05	2.10893e-12
	1.32127e-05	2.3306e-12
	1.32129e-05	1.41533e-12
	1.32131e-05	1.49599e-12
	1.32133e-05	1.9359e-12
	1.32135e-05	2.0657e-12
	1.32137e-05	1.34621e-12
	1.32139e-05	2.24642e-12
	1.32141e-05	1.72968e-12
	1.32143e-05	2.02354e-12
	1.32145e-05	1.28069e-12
	1.32146e-05	1.72839e-12
	1.32148e-05	1.77231e-12
	1.3215e-05	2.14451e-12
	1.32152e-05	1.96246e-12
	1.32154e-05	1.24319e-12
	1.32156e-05	1.31719e-12
	1.32158e-05	1.9819e-12
	1.3216e-05	2.27602e-12
	1.32162e-05	2.31872e-12
	1.32164e-05	1.73395e-12
	1.32166e-05	2.00878e-12
	1.32168e-05	1.5684e-12
	1.3217e-05	2.21726e-12
	1.32172e-05	2.66307e-12
	1.32174e-05	1.73493e-12
	1.32176e-05	1.9709e-12
	1.32178e-05	9.70762e-13
	1.3218e-05	1.94844e-12
	1.32182e-05	2.19704e-12
	1.32184e-05	1.6179e-12
	1.32186e-05	2.15218e-12
	1.32187e-05	2.21906e-12
	1.32189e-05	2.16476e-12
	1.32191e-05	2.00288e-12
	1.32193e-05	2.24429e-12
	1.32195e-05	1.89067e-12
	1.32197e-05	2.33878e-12
	1.32199e-05	1.97658e-12
	1.32201e-05	1.65343e-12
	1.32203e-05	2.64256e-12
	1.32205e-05	1.72719e-12
	1.32207e-05	1.75821e-12
	1.32209e-05	1.62542e-12
	1.32211e-05	2.2153e-12
	1.32213e-05	1.74883e-12
	1.32215e-05	1.88387e-12
	1.32217e-05	1.95631e-12
	1.32219e-05	1.48677e-12
	1.32221e-05	2.19826e-12
	1.32223e-05	1.94599e-12
	1.32225e-05	2.32626e-12
	1.32227e-05	1.74215e-12
	1.32229e-05	1.97457e-12
	1.3223e-05	1.71983e-12
	1.32232e-05	1.77185e-12
	1.32234e-05	1.99386e-12
	1.32236e-05	2.0598e-12
	1.32238e-05	1.92684e-12
	1.3224e-05	1.39118e-12
	1.32242e-05	1.53749e-12
	1.32244e-05	1.301e-12
	1.32246e-05	1.96346e-12
	1.32248e-05	1.6636e-12
	1.3225e-05	1.989e-12
	1.32252e-05	1.63258e-12
	1.32254e-05	2.02182e-12
	1.32256e-05	1.58033e-12
	1.32258e-05	1.72697e-12
	1.3226e-05	1.72275e-12
	1.32262e-05	1.60349e-12
	1.32264e-05	1.88401e-12
	1.32266e-05	1.10466e-12
	1.32268e-05	2.01884e-12
	1.3227e-05	1.8161e-12
	1.32271e-05	1.49755e-12
	1.32273e-05	1.80664e-12
	1.32275e-05	1.49913e-12
	1.32277e-05	1.67857e-12
	1.32279e-05	1.00189e-12
	1.32281e-05	1.47587e-12
	1.32283e-05	1.34531e-12
	1.32285e-05	2.20685e-12
	1.32287e-05	8.9212e-13
	1.32289e-05	2.10897e-12
	1.32291e-05	1.33843e-12
	1.32293e-05	2.51646e-12
	1.32295e-05	1.98431e-12
	1.32297e-05	1.80456e-12
	1.32299e-05	1.28104e-12
	1.32301e-05	1.64246e-12
	1.32303e-05	2.41826e-12
	1.32305e-05	2.23466e-12
	1.32307e-05	1.8831e-12
	1.32309e-05	2.04583e-12
	1.32311e-05	2.01375e-12
	1.32312e-05	1.91087e-12
	1.32314e-05	1.81342e-12
	1.32316e-05	2.1721e-12
	1.32318e-05	1.52106e-12
	1.3232e-05	2.00647e-12
	1.32322e-05	2.03989e-12
	1.32324e-05	1.68637e-12
	1.32326e-05	2.08674e-12
	1.32328e-05	1.57627e-12
	1.3233e-05	1.85987e-12
	1.32332e-05	2.09239e-12
	1.32334e-05	1.94117e-12
	1.32336e-05	1.47802e-12
	1.32338e-05	1.88141e-12
	1.3234e-05	1.97885e-12
	1.32342e-05	1.90748e-12
	1.32344e-05	1.59546e-12
	1.32346e-05	1.46636e-12
	1.32348e-05	1.30072e-12
	1.3235e-05	1.66563e-12
	1.32352e-05	2.42341e-12
	1.32354e-05	1.09671e-12
	1.32355e-05	9.58374e-13
	1.32357e-05	1.63151e-12
	1.32359e-05	1.8726e-12
	1.32361e-05	1.38841e-12
	1.32363e-05	1.20591e-12
	1.32365e-05	2.13626e-12
	1.32367e-05	1.78404e-12
	1.32369e-05	1.90747e-12
	1.32371e-05	1.75338e-12
	1.32373e-05	2.3936e-12
	1.32375e-05	2.35083e-12
	1.32377e-05	1.87361e-12
	1.32379e-05	1.34894e-12
	1.32381e-05	2.62233e-12
	1.32383e-05	2.86831e-12
	1.32385e-05	2.18838e-12
	1.32387e-05	1.93409e-12
	1.32389e-05	2.34263e-12
	1.32391e-05	2.24238e-12
	1.32393e-05	1.53663e-12
	1.32395e-05	1.96413e-12
	1.32396e-05	2.49998e-12
	1.32398e-05	2.01765e-12
	1.324e-05	1.96191e-12
	1.32402e-05	1.56896e-12
	1.32404e-05	2.13936e-12
	1.32406e-05	1.93116e-12
	1.32408e-05	1.92191e-12
	1.3241e-05	1.822e-12
	1.32412e-05	1.88426e-12
	1.32414e-05	2.2445e-12
	1.32416e-05	1.63478e-12
	1.32418e-05	1.82846e-12
	1.3242e-05	2.19794e-12
	1.32422e-05	2.02182e-12
	1.32424e-05	1.42021e-12
	1.32426e-05	1.88895e-12
	1.32428e-05	1.68574e-12
	1.3243e-05	2.20108e-12
	1.32432e-05	1.51919e-12
	1.32434e-05	2.00662e-12
	1.32436e-05	2.11796e-12
	1.32438e-05	1.83742e-12
	1.32439e-05	1.53456e-12
	1.32441e-05	2.25797e-12
	1.32443e-05	1.68087e-12
	1.32445e-05	2.03389e-12
	1.32447e-05	1.44199e-12
	1.32449e-05	2.25836e-12
	1.32451e-05	2.33527e-12
	1.32453e-05	2.05666e-12
	1.32455e-05	2.28706e-12
	1.32457e-05	2.15577e-12
	1.32459e-05	1.7919e-12
	1.32461e-05	2.66348e-12
	1.32463e-05	1.70091e-12
	1.32465e-05	2.81661e-12
	1.32467e-05	2.27476e-12
	1.32469e-05	2.45781e-12
	1.32471e-05	1.48988e-12
	1.32473e-05	1.92378e-12
	1.32475e-05	1.52443e-12
	1.32477e-05	1.23991e-12
	1.32479e-05	2.01317e-12
	1.3248e-05	1.49113e-12
	1.32482e-05	1.80576e-12
	1.32484e-05	1.9235e-12
	1.32486e-05	1.55667e-12
	1.32488e-05	1.49555e-12
	1.3249e-05	1.31747e-12
	1.32492e-05	1.85777e-12
	1.32494e-05	1.79345e-12
	1.32496e-05	1.77923e-12
	1.32498e-05	2.72922e-12
	1.325e-05	1.57095e-12
	1.32502e-05	2.43729e-12
	1.32504e-05	2.02739e-12
	1.32506e-05	2.07856e-12
	1.32508e-05	2.30882e-12
	1.3251e-05	2.04001e-12
	1.32512e-05	2.40375e-12
	1.32514e-05	1.67437e-12
	1.32516e-05	1.44167e-12
	1.32518e-05	2.15222e-12
	1.3252e-05	2.39809e-12
	1.32521e-05	2.19331e-12
	1.32523e-05	2.62205e-12
	1.32525e-05	2.39329e-12
	1.32527e-05	1.75696e-12
	1.32529e-05	2.09975e-12
	1.32531e-05	1.57792e-12
	1.32533e-05	1.83025e-12
	1.32535e-05	2.32623e-12
	1.32537e-05	1.58083e-12
	1.32539e-05	2.3053e-12
	1.32541e-05	1.0769e-12
	1.32543e-05	1.31534e-12
	1.32545e-05	2.01273e-12
	1.32547e-05	1.11505e-12
	1.32549e-05	1.93692e-12
	1.32551e-05	1.40164e-12
	1.32553e-05	2.12147e-12
	1.32555e-05	1.64161e-12
	1.32557e-05	1.54075e-12
	1.32559e-05	2.01722e-12
	1.32561e-05	2.32163e-12
	1.32563e-05	2.03751e-12
	1.32564e-05	2.2411e-12
	1.32566e-05	1.79201e-12
	1.32568e-05	1.24818e-12
	1.3257e-05	2.50688e-12
	1.32572e-05	2.09632e-12
	1.32574e-05	2.8135e-12
	1.32576e-05	2.08503e-12
	1.32578e-05	1.48126e-12
	1.3258e-05	1.45735e-12
	1.32582e-05	1.76665e-12
	1.32584e-05	1.44552e-12
	1.32586e-05	1.829e-12
	1.32588e-05	2.02117e-12
	1.3259e-05	1.75293e-12
	1.32592e-05	2.29494e-12
	1.32594e-05	2.17291e-12
	1.32596e-05	2.2177e-12
	1.32598e-05	1.94162e-12
	1.326e-05	1.65653e-12
	1.32602e-05	2.28656e-12
	1.32604e-05	1.44859e-12
	1.32605e-05	2.14491e-12
	1.32607e-05	2.05303e-12
	1.32609e-05	2.47375e-12
	1.32611e-05	1.65404e-12
	1.32613e-05	1.96753e-12
	1.32615e-05	1.90205e-12
	1.32617e-05	2.25263e-12
	1.32619e-05	2.39244e-12
	1.32621e-05	2.02882e-12
	1.32623e-05	2.38533e-12
	1.32625e-05	2.08333e-12
	1.32627e-05	1.63894e-12
	1.32629e-05	1.87604e-12
	1.32631e-05	1.89252e-12
	1.32633e-05	1.86361e-12
	1.32635e-05	1.40047e-12
	1.32637e-05	2.5258e-12
	1.32639e-05	2.14817e-12
	1.32641e-05	1.90887e-12
	1.32643e-05	2.09338e-12
	1.32645e-05	1.43684e-12
	1.32646e-05	1.50462e-12
	1.32648e-05	1.96387e-12
	1.3265e-05	1.88168e-12
	1.32652e-05	1.64177e-12
	1.32654e-05	1.80448e-12
	1.32656e-05	1.48922e-12
	1.32658e-05	1.02221e-12
	1.3266e-05	2.22244e-12
	1.32662e-05	1.61167e-12
	1.32664e-05	1.59229e-12
	1.32666e-05	1.54491e-12
	1.32668e-05	1.15087e-12
	1.3267e-05	1.2427e-12
	1.32672e-05	1.91379e-12
	1.32674e-05	1.551e-12
	1.32676e-05	1.79445e-12
	1.32678e-05	1.83318e-12
	1.3268e-05	1.8801e-12
	1.32682e-05	2.08711e-12
	1.32684e-05	1.07693e-12
	1.32686e-05	1.41299e-12
	1.32688e-05	2.23653e-12
	1.32689e-05	1.16366e-12
	1.32691e-05	1.95767e-12
	1.32693e-05	1.69439e-12
	1.32695e-05	1.74015e-12
	1.32697e-05	1.31799e-12
	1.32699e-05	1.28676e-12
	1.32701e-05	1.96532e-12
	1.32703e-05	2.26723e-12
	1.32705e-05	1.64939e-12
	1.32707e-05	1.89732e-12
	1.32709e-05	1.52569e-12
	1.32711e-05	1.29786e-12
	1.32713e-05	1.85544e-12
	1.32715e-05	1.44084e-12
	1.32717e-05	1.76365e-12
	1.32719e-05	2.19427e-12
	1.32721e-05	2.0574e-12
	1.32723e-05	2.11393e-12
	1.32725e-05	1.26924e-12
	1.32727e-05	2.02528e-12
	1.32729e-05	2.31311e-12
	1.3273e-05	2.14898e-12
	1.32732e-05	1.73767e-12
	1.32734e-05	1.52537e-12
	1.32736e-05	2.29079e-12
	1.32738e-05	1.51288e-12
	1.3274e-05	1.6583e-12
	1.32742e-05	1.76049e-12
	1.32744e-05	2.05846e-12
	1.32746e-05	2.21368e-12
	1.32748e-05	2.23217e-12
	1.3275e-05	1.8444e-12
	1.32752e-05	1.5442e-12
	1.32754e-05	2.38882e-12
	1.32756e-05	1.66176e-12
	1.32758e-05	1.69124e-12
	1.3276e-05	2.01951e-12
	1.32762e-05	1.92673e-12
	1.32764e-05	1.93522e-12
	1.32766e-05	2.49311e-12
	1.32768e-05	2.20226e-12
	1.3277e-05	1.90423e-12
	1.32771e-05	1.2933e-12
	1.32773e-05	1.72559e-12
	1.32775e-05	1.73779e-12
	1.32777e-05	1.97391e-12
	1.32779e-05	1.83373e-12
	1.32781e-05	1.58833e-12
	1.32783e-05	1.70362e-12
	1.32785e-05	1.73996e-12
	1.32787e-05	1.08756e-12
	1.32789e-05	2.11479e-12
	1.32791e-05	1.91015e-12
	1.32793e-05	1.48259e-12
	1.32795e-05	2.63817e-12
	1.32797e-05	1.52632e-12
	1.32799e-05	1.82651e-12
	1.32801e-05	2.26486e-12
	1.32803e-05	1.94023e-12
	1.32805e-05	1.32561e-12
	1.32807e-05	2.45203e-12
	1.32809e-05	1.53464e-12
	1.32811e-05	1.39642e-12
	1.32812e-05	2.14299e-12
	1.32814e-05	1.6301e-12
	1.32816e-05	1.62126e-12
	1.32818e-05	1.37627e-12
	1.3282e-05	1.69784e-12
	1.32822e-05	1.33237e-12
	1.32824e-05	1.84939e-12
	1.32826e-05	1.67591e-12
	1.32828e-05	1.71426e-12
	1.3283e-05	2.05297e-12
	1.32832e-05	1.25106e-12
	1.32834e-05	1.74448e-12
	1.32836e-05	1.74627e-12
	1.32838e-05	1.57923e-12
	1.3284e-05	1.76715e-12
	1.32842e-05	1.62122e-12
	1.32844e-05	1.18528e-12
	1.32846e-05	1.45331e-12
	1.32848e-05	2.03764e-12
	1.3285e-05	1.28438e-12
	1.32852e-05	1.86071e-12
	1.32854e-05	1.33701e-12
	1.32855e-05	1.19505e-12
	1.32857e-05	1.52109e-12
	1.32859e-05	1.0893e-12
	1.32861e-05	1.46716e-12
	1.32863e-05	1.71209e-12
	1.32865e-05	2.04325e-12
	1.32867e-05	2.17065e-12
	1.32869e-05	1.85239e-12
	1.32871e-05	1.86181e-12
	1.32873e-05	1.75279e-12
	1.32875e-05	1.75745e-12
	1.32877e-05	2.79889e-12
	1.32879e-05	1.80819e-12
	1.32881e-05	1.80576e-12
	1.32883e-05	1.78699e-12
	1.32885e-05	2.6198e-12
	1.32887e-05	1.93825e-12
	1.32889e-05	2.0953e-12
	1.32891e-05	2.38418e-12
	1.32893e-05	1.89371e-12
	1.32895e-05	1.93533e-12
	1.32896e-05	1.63563e-12
	1.32898e-05	2.25041e-12
	1.329e-05	1.57181e-12
	1.32902e-05	1.14297e-12
	1.32904e-05	1.75388e-12
	1.32906e-05	2.18268e-12
	1.32908e-05	1.51793e-12
	1.3291e-05	1.74904e-12
	1.32912e-05	1.45958e-12
	1.32914e-05	1.6047e-12
	1.32916e-05	1.95734e-12
	1.32918e-05	1.76795e-12
	1.3292e-05	2.04626e-12
	1.32922e-05	2.39367e-12
	1.32924e-05	1.44111e-12
	1.32926e-05	1.6452e-12
	1.32928e-05	1.74127e-12
	1.3293e-05	1.43164e-12
	1.32932e-05	1.83002e-12
	1.32934e-05	1.48568e-12
	1.32936e-05	9.77781e-13
	1.32937e-05	1.47662e-12
	1.32939e-05	1.62446e-12
	1.32941e-05	1.33901e-12
	1.32943e-05	1.87889e-12
	1.32945e-05	1.96732e-12
	1.32947e-05	1.89716e-12
	1.32949e-05	1.72198e-12
	1.32951e-05	2.11043e-12
	1.32953e-05	2.00401e-12
	1.32955e-05	1.81266e-12
	1.32957e-05	2.12464e-12
	1.32959e-05	1.56633e-12
	1.32961e-05	1.51601e-12
	1.32963e-05	1.28146e-12
	1.32965e-05	1.52091e-12
	1.32967e-05	1.3479e-12
	1.32969e-05	1.24714e-12
	1.32971e-05	1.17876e-12
	1.32973e-05	1.79418e-12
	1.32975e-05	1.26061e-12
	1.32977e-05	1.60161e-12
	1.32979e-05	1.7821e-12
	1.3298e-05	7.52352e-13
	1.32982e-05	1.48123e-12
	1.32984e-05	1.27261e-12
	1.32986e-05	1.66039e-12
	1.32988e-05	1.75104e-12
	1.3299e-05	1.2022e-12
	1.32992e-05	6.36338e-13
	1.32994e-05	1.90725e-12
	1.32996e-05	1.29882e-12
	1.32998e-05	1.48253e-12
	1.33e-05	1.18821e-12
	1.33002e-05	1.87819e-12
	1.33004e-05	1.85198e-12
	1.33006e-05	1.78808e-12
	1.33008e-05	2.07916e-12
	1.3301e-05	1.87498e-12
	1.33012e-05	2.05261e-12
	1.33014e-05	1.89883e-12
	1.33016e-05	2.07949e-12
	1.33018e-05	9.3367e-13
	1.3302e-05	2.09634e-12
	1.33021e-05	1.483e-12
	1.33023e-05	1.71702e-12
	1.33025e-05	1.35951e-12
	1.33027e-05	1.94456e-12
	1.33029e-05	1.61334e-12
	1.33031e-05	1.66352e-12
	1.33033e-05	1.97847e-12
	1.33035e-05	2.53023e-12
	1.33037e-05	1.69936e-12
	1.33039e-05	1.64446e-12
	1.33041e-05	2.70784e-12
	1.33043e-05	2.31484e-12
	1.33045e-05	1.37197e-12
	1.33047e-05	1.38735e-12
	1.33049e-05	2.32882e-12
	1.33051e-05	2.3218e-12
	1.33053e-05	2.21713e-12
	1.33055e-05	2.42584e-12
	1.33057e-05	1.44751e-12
	1.33059e-05	1.725e-12
	1.33061e-05	1.85491e-12
	1.33062e-05	1.45758e-12
	1.33064e-05	2.16643e-12
	1.33066e-05	1.51893e-12
	1.33068e-05	1.36264e-12
	1.3307e-05	9.97302e-13
	1.33072e-05	1.82164e-12
	1.33074e-05	1.90383e-12
	1.33076e-05	1.4692e-12
	1.33078e-05	1.54922e-12
	1.3308e-05	1.55103e-12
	1.33082e-05	1.18243e-12
	1.33084e-05	1.09907e-12
	1.33086e-05	1.52227e-12
	1.33088e-05	1.71617e-12
	1.3309e-05	1.6364e-12
	1.33092e-05	1.61228e-12
	1.33094e-05	1.31796e-12
	1.33096e-05	1.91987e-12
	1.33098e-05	1.69155e-12
	1.331e-05	2.16965e-12
	1.33102e-05	1.85754e-12
	1.33104e-05	1.30353e-12
	1.33105e-05	1.44204e-12
	1.33107e-05	1.7846e-12
	1.33109e-05	2.32265e-12
	1.33111e-05	2.02397e-12
	1.33113e-05	2.30216e-12
	1.33115e-05	1.74559e-12
	1.33117e-05	1.93083e-12
	1.33119e-05	1.36702e-12
	1.33121e-05	8.98748e-13
	1.33123e-05	1.74464e-12
	1.33125e-05	1.23669e-12
	1.33127e-05	1.4793e-12
	1.33129e-05	1.90819e-12
	1.33131e-05	1.81027e-12
	1.33133e-05	1.19359e-12
	1.33135e-05	2.15231e-12
	1.33137e-05	1.38566e-12
	1.33139e-05	1.05391e-12
	1.33141e-05	1.60158e-12
	1.33143e-05	1.63148e-12
	1.33145e-05	2.29242e-12
	1.33146e-05	2.21854e-12
	1.33148e-05	1.65445e-12
	1.3315e-05	8.42287e-13
	1.33152e-05	1.79663e-12
	1.33154e-05	1.85276e-12
	1.33156e-05	1.4035e-12
	1.33158e-05	1.54373e-12
	1.3316e-05	1.88072e-12
	1.33162e-05	1.52713e-12
	1.33164e-05	1.51833e-12
	1.33166e-05	1.48015e-12
	1.33168e-05	2.24115e-12
	1.3317e-05	2.04926e-12
	1.33172e-05	2.0825e-12
	1.33174e-05	1.62955e-12
	1.33176e-05	1.83478e-12
	1.33178e-05	1.18743e-12
	1.3318e-05	1.41139e-12
	1.33182e-05	1.67373e-12
	1.33184e-05	2.01395e-12
	1.33186e-05	2.09772e-12
	1.33188e-05	2.21535e-12
	1.33189e-05	2.47612e-12
	1.33191e-05	1.75959e-12
	1.33193e-05	2.06181e-12
	1.33195e-05	1.31388e-12
	1.33197e-05	2.00397e-12
	1.33199e-05	1.6974e-12
	1.33201e-05	1.26138e-12
	1.33203e-05	1.12323e-12
	1.33205e-05	1.70281e-12
	1.33207e-05	2.10327e-12
	1.33209e-05	1.53031e-12
	1.33211e-05	1.83058e-12
	1.33213e-05	1.9355e-12
	1.33215e-05	2.02453e-12
	1.33217e-05	1.95243e-12
	1.33219e-05	1.7582e-12
	1.33221e-05	1.55897e-12
	1.33223e-05	2.02182e-12
	1.33225e-05	1.67059e-12
	1.33227e-05	1.71649e-12
	1.33229e-05	1.50172e-12
	1.3323e-05	1.65933e-12
	1.33232e-05	1.51965e-12
	1.33234e-05	1.76875e-12
	1.33236e-05	1.77293e-12
	1.33238e-05	1.70316e-12
	1.3324e-05	1.99509e-12
	1.33242e-05	1.5258e-12
	1.33244e-05	1.62367e-12
	1.33246e-05	1.63957e-12
	1.33248e-05	1.91248e-12
	1.3325e-05	1.56862e-12
	1.33252e-05	1.63106e-12
	1.33254e-05	1.21712e-12
	1.33256e-05	2.08196e-12
	1.33258e-05	1.12451e-12
	1.3326e-05	1.37342e-12
	1.33262e-05	1.10818e-12
	1.33264e-05	1.35112e-12
	1.33266e-05	1.27287e-12
	1.33268e-05	1.39557e-12
	1.3327e-05	2.12247e-12
	1.33271e-05	1.73029e-12
	1.33273e-05	1.33302e-12
	1.33275e-05	1.68233e-12
	1.33277e-05	1.86683e-12
	1.33279e-05	1.50308e-12
	1.33281e-05	1.4448e-12
	1.33283e-05	2.43509e-12
	1.33285e-05	1.91136e-12
	1.33287e-05	2.04509e-12
	1.33289e-05	1.85319e-12
	1.33291e-05	1.78232e-12
	1.33293e-05	1.65924e-12
	1.33295e-05	2.10638e-12
	1.33297e-05	1.01219e-12
	1.33299e-05	1.58378e-12
	1.33301e-05	1.64734e-12
	1.33303e-05	1.39245e-12
	1.33305e-05	1.9319e-12
	1.33307e-05	1.33186e-12
	1.33309e-05	1.83939e-12
	1.33311e-05	1.38947e-12
	1.33313e-05	1.86921e-12
	1.33314e-05	1.92068e-12
	1.33316e-05	2.20744e-12
	1.33318e-05	1.57093e-12
	1.3332e-05	1.70205e-12
	1.33322e-05	2.29413e-12
	1.33324e-05	1.58909e-12
	1.33326e-05	1.0249e-12
	1.33328e-05	1.46362e-12
	1.3333e-05	1.18351e-12
	1.33332e-05	1.12646e-12
	1.33334e-05	1.64432e-12
	1.33336e-05	1.53411e-12
	1.33338e-05	1.10052e-12
	1.3334e-05	2.16203e-12
	1.33342e-05	2.4507e-12
	1.33344e-05	1.25966e-12
	1.33346e-05	1.78849e-12
	1.33348e-05	1.45014e-12
	1.3335e-05	1.60362e-12
	1.33352e-05	1.51397e-12
	1.33354e-05	1.28093e-12
	1.33355e-05	2.05321e-12
	1.33357e-05	1.74437e-12
	1.33359e-05	1.62106e-12
	1.33361e-05	1.92204e-12
	1.33363e-05	1.31047e-12
	1.33365e-05	1.62395e-12
	1.33367e-05	1.09391e-12
	1.33369e-05	7.5736e-13
	1.33371e-05	1.94261e-12
	1.33373e-05	1.33604e-12
	1.33375e-05	1.4633e-12
	1.33377e-05	1.70373e-12
	1.33379e-05	1.04303e-12
	1.33381e-05	1.20964e-12
	1.33383e-05	2.07006e-12
	1.33385e-05	2.18654e-12
	1.33387e-05	1.63974e-12
	1.33389e-05	1.87222e-12
	1.33391e-05	1.66568e-12
	1.33393e-05	1.0297e-12
	1.33395e-05	1.31614e-12
	1.33396e-05	1.47267e-12
	1.33398e-05	1.35188e-12
	1.334e-05	1.99227e-12
	1.33402e-05	8.97175e-13
[truncated: 44,082 more rows]
