# Supplementary material for: Mechanical disengagement of the cohesin ring
Source: Nat Struct Mol Biol. 2023 Oct 23;31(1):23–31. doi: 10.1038/s41594-023-01122-4 (PMC11377297; doi:10.1038/s41594-023-01122-4)
Supplement: Supplementary file 19 — Numerical data. [file 41594_2023_1122_MOESM19_ESM.xlsx]

## Sheet: Panel d
		Rupture Force (pN)	Occurrence
		5	0.00881406
		6	0.010565
		7	0.0151376
		8	0.020959
		9	0.0255667
		10	0.0302114
		11	0.0342322
		12	0.0384102
		13	0.0491231
		14	0.0634335
		15	0.0843847
		16	0.106912
		17	0.133793
		18	0.160089
		19	0.183193
		20	0.194246
		21	0.190763
		22	0.179799
		23	0.155086
		24	0.120998
		25	0.0772964
		26	0.0433573
		27	0.0240139
		28	0.00618371

## Sheet: Panel e
		delta (nm)	k0 (s-1)	Average Rupture Force (pN)
		0.5	0.01	62.6396
		0.5	0.00432876	74.4702
		0.5	0.00187382	84.0365
		0.5	0.000811131	91.5481
		0.5	0.000351119	102.988
		0.5	0.000151991	112.51
		0.5	6.57933e-05	116.598
		0.5	2.84804e-05	128.641
		0.5	1.23285e-05	135.185
		0.5	5.3367e-06	142.194
		0.5	2.31013e-06	146.484
		0.5	1e-06	155.099
		0.7	0.01	40.5772
		0.7	0.00432876	49.895
		0.7	0.00187382	58.6114
		0.7	0.000811131	64.7094
		0.7	0.000351119	72.1867
		0.7	0.000151991	76.7929
		0.7	6.57933e-05	85.369
		0.7	2.84804e-05	90.3342
		0.7	1.23285e-05	96.9593
		0.7	5.3367e-06	100.558
		0.7	2.31013e-06	109.507
		0.7	1e-06	115.103
		0.9	0.01	30.1838
		0.9	0.00432876	37.3084
		0.9	0.00187382	43.7228
		0.9	0.000811131	48.5223
		0.9	0.000351119	54.9132
		0.9	0.000151991	59.4287
		0.9	6.57933e-05	65.1731
		0.9	2.84804e-05	69.687
		0.9	1.23285e-05	74.7978
		0.9	5.3367e-06	81.58
		0.9	2.31013e-06	83.5443
		0.9	1e-06	86.6748
		1.1	0.01	23.2527
		1.1	0.00432876	29.3568
		1.1	0.00187382	33.7961
		1.1	0.000811131	39.3683
		1.1	0.000351119	43.5116
		1.1	0.000151991	47.9045
		1.1	6.57933e-05	52.5335
		1.1	2.84804e-05	55.7186
		1.1	1.23285e-05	60.0133
		1.1	5.3367e-06	64.0294
		1.1	2.31013e-06	68.1088
		1.1	1e-06	70.8294
		1.3	0.01	19.0346
		1.3	0.00432876	24.056
		1.3	0.00187382	28.3598
		1.3	0.000811131	32.4747
		1.3	0.000351119	36.2225
		1.3	0.000151991	39.3466
		1.3	6.57933e-05	42.4679
		1.3	2.84804e-05	46.4343
		1.3	1.23285e-05	50.728
		1.3	5.3367e-06	53.9022
		1.3	2.31013e-06	55.8129
		1.3	1e-06	60.6733
		1.5	0.01	15.504
		1.5	0.00432876	19.6164
		1.5	0.00187382	24.2425
		1.5	0.000811131	27.9099
		1.5	0.000351119	30.4787
		1.5	0.000151991	34.1289
		1.5	6.57933e-05	36.9468
		1.5	2.84804e-05	39.9814
		1.5	1.23285e-05	42.738
		1.5	5.3367e-06	46.5099
		1.5	2.31013e-06	48.4033
		1.5	1e-06	50.9771
		1.7	0.01	12.7867
		1.7	0.00432876	17.2061
		1.7	0.00187382	20.4351
		1.7	0.000811131	23.6772
		1.7	0.000351119	26.4816
		1.7	0.000151991	29.4344
		1.7	6.57933e-05	32.0525
		1.7	2.84804e-05	35.3635
		1.7	1.23285e-05	37.1432
		1.7	5.3367e-06	39.6084
		1.7	2.31013e-06	42.2371
		1.7	1e-06	44.7285
		1.9	0.01	11.478
		1.9	0.00432876	14.6996
		1.9	0.00187382	18.4581
		1.9	0.000811131	21.085
		1.9	0.000351119	23.3653
		1.9	0.000151991	25.9529
		1.9	6.57933e-05	27.9304
		1.9	2.84804e-05	30.899
		1.9	1.23285e-05	33.507
		1.9	5.3367e-06	35
		1.9	2.31013e-06	37.4709
		1.9	1e-06	39.8889
		2.1	0.01	9.65934
		2.1	0.00432876	12.7398
		2.1	0.00187382	15.5195
		2.1	0.000811131	18.7976
		2.1	0.000351119	20.9487
		2.1	0.000151991	23.2909
		2.1	6.57933e-05	25.3843
		2.1	2.84804e-05	27.6155
		2.1	1.23285e-05	29.2481
		2.1	5.3367e-06	32.0451
		2.1	2.31013e-06	33.7082
		2.1	1e-06	35.5313
		2.3	0.01	8.77951
		2.3	0.00432876	11.5234
		2.3	0.00187382	14.1467
		2.3	0.000811131	16.6113
		2.3	0.000351119	18.9303
		2.3	0.000151991	21.0456
		2.3	6.57933e-05	22.9305
		2.3	2.84804e-05	24.8435
		2.3	1.23285e-05	26.8874
		2.3	5.3367e-06	29.0081
		2.3	2.31013e-06	30.4708
		2.3	1e-06	32.3709
		2.5	0.01	7.69807
		2.5	0.00432876	10.3894
		2.5	0.00187382	12.6924
		2.5	0.000811131	15.2103
		2.5	0.000351119	17.4236
		2.5	0.000151991	19.0505
		2.5	6.57933e-05	20.9422
		2.5	2.84804e-05	22.5468
		2.5	1.23285e-05	24.3972
		2.5	5.3367e-06	26.1203
		2.5	2.31013e-06	28.0465
		2.5	1e-06	29.8274
		2.7	0.01	7.01071
		2.7	0.00432876	9.33482
		2.7	0.00187382	11.7768
		2.7	0.000811131	13.6861
		2.7	0.000351119	15.8506
		2.7	0.000151991	17.5462
		2.7	6.57933e-05	19.1141
		2.7	2.84804e-05	20.9012
		2.7	1.23285e-05	22.4938
		2.7	5.3367e-06	24.1372
		2.7	2.31013e-06	25.8056
		2.7	1e-06	27.2873
		2.9	0.01	6.43904
		2.9	0.00432876	8.25585
		2.9	0.00187382	10.4951
		2.9	0.000811131	12.6672
		2.9	0.000351119	14.5174
		2.9	0.000151991	15.9886
		2.9	6.57933e-05	17.7542
		2.9	2.84804e-05	19.1534
		2.9	1.23285e-05	20.906
		2.9	5.3367e-06	22.2438
		2.9	2.31013e-06	24.0934
		2.9	1e-06	24.859
		3.1	0.01	5.83652
		3.1	0.00432876	7.58507
		3.1	0.00187382	9.58131
		3.1	0.000811131	11.6097
		3.1	0.000351119	13.3042
		3.1	0.000151991	14.763
		3.1	6.57933e-05	16.6053
		3.1	2.84804e-05	18.0583
		3.1	1.23285e-05	19.4702
		3.1	5.3367e-06	20.6533
		3.1	2.31013e-06	22.0197
		3.1	1e-06	23.408
		3.3	0.01	5.21734
		3.3	0.00432876	6.9497
		3.3	0.00187382	9.07926
		3.3	0.000811131	10.8272
		3.3	0.000351119	12.3025
		3.3	0.000151991	13.8475
		3.3	6.57933e-05	15.3682
		3.3	2.84804e-05	16.7649
		3.3	1.23285e-05	18.1173
		3.3	5.3367e-06	19.3605
		3.3	2.31013e-06	20.7052
		3.3	1e-06	21.7889

## Sheet: Panel f
		delta (nm)	k0 (s-1)	Relative SD
		0.5	0.01	0.438663
		0.5	0.00432876	0.348985
		0.5	0.00187382	0.281006
		0.5	0.000811131	0.231672
		0.5	0.000351119	0.197927
		0.5	0.000151991	0.176716
		0.5	6.57933e-05	0.164986
		0.5	2.84804e-05	0.15968
		0.5	1.23285e-05	0.157745
		0.5	5.3367e-06	0.156125
		0.5	2.31013e-06	0.151766
		0.5	1e-06	0.141612
		0.7	0.01	0.438728
		0.7	0.00432876	0.349547
		0.7	0.00187382	0.281984
		0.7	0.000811131	0.232985
		0.7	0.000351119	0.199495
		0.7	0.000151991	0.178458
		0.7	6.57933e-05	0.166821
		0.7	2.84804e-05	0.161528
		0.7	1.23285e-05	0.159525
		0.7	5.3367e-06	0.157756
		0.7	2.31013e-06	0.153167
		0.7	1e-06	0.142703
		0.9	0.01	0.438418
		0.9	0.00432876	0.349681
		0.9	0.00187382	0.282482
		0.9	0.000811131	0.233765
		0.9	0.000351119	0.200477
		0.9	0.000151991	0.179562
		0.9	6.57933e-05	0.167965
		0.9	2.84804e-05	0.162632
		0.9	1.23285e-05	0.160508
		0.9	5.3367e-06	0.158538
		0.9	2.31013e-06	0.153666
		0.9	1e-06	0.14284
		1.1	0.01	0.437874
		1.1	0.00432876	0.349528
		1.1	0.00187382	0.282639
		1.1	0.000811131	0.234153
		1.1	0.000351119	0.201013
		1.1	0.000151991	0.180167
		1.1	6.57933e-05	0.168558
		1.1	2.84804e-05	0.163132
		1.1	1.23285e-05	0.160835
		1.1	5.3367e-06	0.15861
		1.1	2.31013e-06	0.153404
		1.1	1e-06	0.142162
		1.3	0.01	0.437234
		1.3	0.00432876	0.349227
		1.3	0.00187382	0.282596
		1.3	0.000811131	0.234287
		1.3	0.000351119	0.201244
		1.3	0.000151991	0.180414
		1.3	6.57933e-05	0.16874
		1.3	2.84804e-05	0.163169
		1.3	1.23285e-05	0.160645
		1.3	5.3367e-06	0.158114
		1.3	2.31013e-06	0.15252
		1.3	1e-06	0.14081
		1.5	0.01	0.43664
		1.5	0.00432876	0.348918
		1.5	0.00187382	0.282493
		1.5	0.000811131	0.234308
		1.5	0.000351119	0.20131
		1.5	0.000151991	0.180442
		1.5	6.57933e-05	0.168651
		1.5	2.84804e-05	0.162882
		1.5	1.23285e-05	0.160079
		1.5	5.3367e-06	0.157188
		1.5	2.31013e-06	0.151154
		1.5	1e-06	0.138923
		1.7	0.01	0.43623
		1.7	0.00432876	0.348742
		1.7	0.00187382	0.282469
		1.7	0.000811131	0.234356
		1.7	0.000351119	0.201349
		1.7	0.000151991	0.180392
		1.7	6.57933e-05	0.168431
		1.7	2.84804e-05	0.162411
		1.7	1.23285e-05	0.159276
		1.7	5.3367e-06	0.155973
		1.7	2.31013e-06	0.149446
		1.7	1e-06	0.136641
		1.9	0.01	0.436146
		1.9	0.00432876	0.348838
		1.9	0.00187382	0.282665
		1.9	0.000811131	0.234572
		1.9	0.000351119	0.201503
		1.9	0.000151991	0.180404
		1.9	6.57933e-05	0.16822
		1.9	2.84804e-05	0.161896
		1.9	1.23285e-05	0.158377
		1.9	5.3367e-06	0.154609
		1.9	2.31013e-06	0.147537
		1.9	1e-06	0.134105
		2.1	0.01	0.436526
		2.1	0.00432876	0.349347
		2.1	0.00187382	0.283221
		2.1	0.000811131	0.235094
		2.1	0.000351119	0.201911
		2.1	0.000151991	0.180617
		2.1	6.57933e-05	0.168157
		2.1	2.84804e-05	0.161477
		2.1	1.23285e-05	0.157521
		2.1	5.3367e-06	0.153236
		2.1	2.31013e-06	0.145565
		2.1	1e-06	0.131455
		2.3	0.01	0.437512
		2.3	0.00432876	0.350407
		2.3	0.00187382	0.284276
		2.3	0.000811131	0.236063
		2.3	0.000351119	0.202713
		2.3	0.000151991	0.181171
		2.3	6.57933e-05	0.168383
		2.3	2.84804e-05	0.161294
		2.3	1.23285e-05	0.156849
		2.3	5.3367e-06	0.151993
		2.3	2.31013e-06	0.143672
		2.3	1e-06	0.12883
		2.5	0.01	0.439242
		2.5	0.00432876	0.35216
		2.5	0.00187382	0.285971
		2.5	0.000811131	0.237618
		2.5	0.000351119	0.204049
		2.5	0.000151991	0.182207
		2.5	6.57933e-05	0.169038
		2.5	2.84804e-05	0.161488
		2.5	1.23285e-05	0.1565
		2.5	5.3367e-06	0.151021
		2.5	2.31013e-06	0.141996
		2.5	1e-06	0.12637
		2.7	0.01	0.441857
		2.7	0.00432876	0.354745
		2.7	0.00187382	0.288445
		2.7	0.000811131	0.239901
		2.7	0.000351119	0.206059
		2.7	0.000151991	0.183865
		2.7	6.57933e-05	0.170262
		2.7	2.84804e-05	0.162197
		2.7	1.23285e-05	0.156615
		2.7	5.3367e-06	0.15046
		2.7	2.31013e-06	0.140679
		2.7	1e-06	0.124215
		2.9	0.01	0.445497
		2.9	0.00432876	0.358302
		2.9	0.00187382	0.291838
		2.9	0.000811131	0.24305
		2.9	0.000351119	0.208884
		2.9	0.000151991	0.186283
		2.9	6.57933e-05	0.172195
		2.9	2.84804e-05	0.163563
		2.9	1.23285e-05	0.157333
		2.9	5.3367e-06	0.15045
		2.9	2.31013e-06	0.139859
		2.9	1e-06	0.122506
		3.1	0.01	0.450302
		3.1	0.00432876	0.362971
		3.1	0.00187382	0.296291
		3.1	0.000811131	0.247206
		3.1	0.000351119	0.212662
		3.1	0.000151991	0.189604
		3.1	6.57933e-05	0.174976
		3.1	2.84804e-05	0.165724
		3.1	1.23285e-05	0.158794
		3.1	5.3367e-06	0.15113
		3.1	2.31013e-06	0.139677
		3.1	1e-06	0.121382
		3.3	0.01	0.456411
		3.3	0.00432876	0.368893
		3.3	0.00187382	0.301944
		3.3	0.000811131	0.252509
		3.3	0.000351119	0.217535
		3.3	0.000151991	0.193965
		3.3	6.57933e-05	0.178746
		3.3	2.84804e-05	0.168822
		3.3	1.23285e-05	0.161138
		3.3	5.3367e-06	0.15264
		3.3	2.31013e-06	0.140274
		3.3	1e-06	0.120983

## Sheet: Panel g
	Top Panel						Bottom Panel
	N of Samples	k0(head)	SD (k0head)	k0(hinge)	SD (k0hinge)		N of Samples	delta(head)	SD (deltahead)	delta(hinge)	SD (deltahinge)
	2	0.00253725	0.000909804	0.00305534	0.00115415		2	1.36905	0.224206	1.62698	0.228175
	3	0.00266275	0.00105098	0.00267589	0.00086166		3	1.36905	0.15873	1.59127	0.174603
	4	0.00227059	0.000807843	0.00292885	0.0010751		4	1.34921	0.214286	1.54762	0.140873
	5	0.00220784	0.000690196	0.00326087	0.00102767		5	1.30556	0.160714	1.52381	0.164683
	6	0.00219216	0.000494118	0.00294466	0.000743083		6	1.24603	0.0634921	1.52778	0.132937
	7	0.00223922	0.000713725	0.00289723	0.000758893		7	1.26984	0.119048	1.55952	0.103175
	8	0.00216078	0.000572549	0.00281818	0.000774704		8	1.28571	0.0833333	1.55556	0.132937
	9	0.00219216	0.000494118	0.00288142	0.000837945		9	1.31746	0.103175	1.58333	0.0873016
	10	0.00217647	0.000533333	0.00288142	0.000656126		10	1.26587	0.077381	1.56349	0.117063
	11	0.00219216	0.000611765	0.00286561	0.000656126		11	1.27778	0.0952381	1.5754	0.0833333
	12	0.00223922	0.000768627	0.00281818	0.000727273		12	1.31349	0.0912698	1.55556	0.107143
	13	0.00234902	0.00054902	0.0031502	0.000853755		13	1.28571	0.0793651	1.52778	0.10119
	14	0.00227059	0.000431373	0.00280237	0.000727273		14	1.28968	0.0753968	1.56349	0.0793651
	15	0.00220784	0.000423529	0.00278656	0.000869565		15	1.31349	0.0833333	1.55952	0.107143
	16	0.00211373	0.000431373	0.00251779	0.000687747		16	1.31746	0.0813492	1.59524	0.0833333
	17	0.0021451	0.000509804	0.0025336	0.000695652		17	1.29365	0.0813492	1.5873	0.0813492
	18	0.00208235	0.000501961	0.00245455	0.000656126		18	1.31746	0.0833333	1.59127	0.0753968
	19	0.00212941	0.000486275	0.00248617	0.00084585		19	1.29365	0.0833333	1.58333	0.0833333

## Sheet: Panel h
		N of Samples	SD (k0head)	SD (k0hinge)		N of Samples	SD (deltahead)	SD (deltahinge)
		2	0.000909804	0.00115415		2	0.224206	0.228175
		3	0.00105098	0.00086166		3	0.15873	0.174603
		4	0.000807843	0.0010751		4	0.214286	0.140873
		5	0.000690196	0.00102767		5	0.160714	0.164683
		6	0.000494118	0.000743083		6	0.0634921	0.132937
		7	0.000713725	0.000758893		7	0.119048	0.103175
		8	0.000572549	0.000774704		8	0.0833333	0.132937
		9	0.000494118	0.000837945		9	0.103175	0.0873016
		10	0.000533333	0.000656126		10	0.077381	0.117063
		11	0.000611765	0.000656126		11	0.0952381	0.0833333
		12	0.000768627	0.000727273		12	0.0912698	0.107143
		13	0.00054902	0.000853755		13	0.0793651	0.10119
		14	0.000431373	0.000727273		14	0.0753968	0.0793651
		15	0.000423529	0.000869565		15	0.0833333	0.107143
		16	0.000431373	0.000687747		16	0.0813492	0.0833333
		17	0.000509804	0.000695652		17	0.0813492	0.0813492
		18	0.000501961	0.000656126		18	0.0833333	0.0753968
		19	0.000486275	0.00084585		19	0.0833333	0.0833333

## Sheet: Panel i
		delta					k0
		N of Samples	p-value	SEM(p-value)			N of Samples	p-value	SEM(p-value)
		2	0.00122269	0.00081274			2	0.099243	0.0691497
		3	0.0355015	0.0354715			3	0.0802214	0.0437341
		4	0.000180718	0.000130769			4	0.0170225	0.0113949
		5	0.000133415	0.000127957			5	0.0342494	0.0286769
		6	0.000491957	0.000489957			6	0.0107895	0.00344964
		7	4.61234e-05	1.42129e-05			7	0.00749182	0.00337148
		8	1.28937e-05	5.26819e-06			8	0.0160184	0.0100966
		9	4.34072e-05	2.34412e-05			9	0.00872156	0.00330885
		10	1.59454e-05	6.85807e-06			10	0.0198166	0.0077956
		11	2.58144e-06	1.42217e-06			11	0.0423704	0.0326341
		12	3.82998e-06	2.92333e-06			12	0.0852497	0.0812497
		13	1.45027e-06	5.83731e-07			13	0.161406	0.116273
		14	9.19933e-07	5.6612e-07			14	0.126564	0.0669327
		15	1.20885e-06	6.23638e-07			15	0.247024	0.107426
		16	1.40692e-06	7.79585e-07			16	0.287572	0.115115
		17	5.01377e-07	3.48804e-07			17	0.305597	0.117136
		18	3.37933e-07	1.14915e-07			18	0.232454	0.121401
		19	1.4893e-07	4.4521e-08			19	0.440113	0.140045
		20	7.87428e-08	9.58195e-09			20	0.453697	0.108083
