# Supplementary material for: Mechanical disengagement of the cohesin ring
Source: Nat Struct Mol Biol. 2023 Oct 23;31(1):23–31. doi: 10.1038/s41594-023-01122-4 (PMC11377297; doi:10.1038/s41594-023-01122-4)
Supplement: Supplementary file 21 — Numerical data. [file 41594_2023_1122_MOESM21_ESM.xlsx]

## Sheet: Panel b
	Fluorescence intensity (a.u.)	*used 24 bins		Fit
	1689.41			General model Gauss2:
	953.412			f(x) = a1*exp(-((x-b1)/c1)^2) + a2*exp(-((x-b2)/c2)^2)
	1736.41			Coefficients (with 95% confidence bounds):
	1282.41			a1 = 22.7 (18.56, 26.84)
	1820.41			b1 = 0.3835 (-22.27, 23.04)
	164.412			c1 = 152 (118.2, 185.8)
	1780.41			a2 = 5.737 (3.607, 7.867)
	2039.41			b2 = 1420 (1239, 1601)
	1552.41			c2 = 584.4 (305.7, 863)
	520.412
	848.412			Goodness of fit:
	2074.41			SSE: 89.77
	1510.41			R-square: 0.8759
	321.412			Adjusted R-square: 0.8414
	367.412			RMSE: 2.233
	178.412
	50.4118
	358.412
	473.412
	211.412
	235.412
	178.412
	35.4118
	1788.47
	1769.47
	1106.47
	1088.47
	1543.47
	1488.47
	1100.47
	969.474
	1563.47
	1607.47
	1010.47
	956.474
	1485.47
	1474.47
	1647.47
	1731.47
	2100.47
	1842.47
	1813.47
	1743.47
	1089.47
	966.474
	1374.47
	1374.47
	1345.46
	671.462
	1476.46
	1620.46
	1697.46
	812.462
	1510.46
	1408.46
	1515.46
	1192.46
	1263.46
	1254.46
	874.462
	280.462
	1299.46
	1325.46
	1494.46
	1248.46
	1576.46
	1106.46
	1227.46
	1161.46
	90.7105
	258.711
	123.711
	-11.2895
	-39.2895
	167.711
	87.7105
	28.7105
	125.711
	46.7105
	128.711
	210.711
	52.7105
	93.7105
	-119.289
	-61.2895
	-3.28947
	-62.2895
	-64.2895
	76.7105
	-53.2895
	-65.2895
	-198.289
	-55.2895
	70.7105
	7.71053
	-78.2895
	-38.2895
	-20.2895
	-121.289
	-80.2895
	-69.2895
	140.711
	27.7105
	-37.2895
	51.7105
	-21.2895
	17.7105
	-59.2895
	-27.2895
	53.7105
	-47.2895
	-41.2895
	-33.2895
	-9.28947
	-18.2895
	22.7105
	69.7105
	-180.289
	-42.2895
	88.7105
	-163.289
	48.7105
	91.7105
	-65.2895
