# Supplementary material for: Mechanical disengagement of the cohesin ring
Source: Nat Struct Mol Biol. 2023 Oct 23;31(1):23–31. doi: 10.1038/s41594-023-01122-4 (PMC11377297; doi:10.1038/s41594-023-01122-4)
Supplement: Supplementary file 22 — Numerical data. [file 41594_2023_1122_MOESM22_ESM.xlsx]

## Sheet: Panel a
	Distance (m)	Force (N)
	1.99512e-06	3.68559e-13
	1.99528e-06	4.81033e-13
	1.99544e-06	5.3462e-13
	1.99561e-06	4.00555e-13
	1.99577e-06	-2.45747e-14
	1.99593e-06	5.46723e-13
	1.99609e-06	-3.32357e-13
	1.99626e-06	3.37218e-13
	1.99642e-06	5.73065e-13
	1.99658e-06	-9.75972e-14
	1.99674e-06	-5.34351e-14
	1.99691e-06	-2.09267e-13
	1.99707e-06	-9.00761e-14
	1.99723e-06	4.5771e-13
	1.9974e-06	2.78757e-13
	1.99756e-06	2.21168e-13
	1.99772e-06	4.56797e-13
	1.99788e-06	3.16008e-13
	1.99805e-06	9.72949e-14
	1.99821e-06	1.47318e-13
	1.99837e-06	-1.36909e-13
	1.99854e-06	4.19964e-13
	1.9987e-06	-3.55126e-13
	1.99886e-06	4.09308e-13
	1.99902e-06	2.60128e-13
	1.99919e-06	8.72022e-13
	1.99935e-06	4.53944e-13
	1.99951e-06	2.52909e-13
	1.99967e-06	4.00017e-13
	1.99984e-06	-5.2128e-14
	2e-06	-5.05787e-13
	2.00016e-06	-2.11861e-13
	2.00033e-06	-8.71473e-14
	2.00049e-06	-2.86494e-13
	2.00065e-06	-3.48741e-13
	2.00081e-06	2.54754e-13
	2.00098e-06	4.57312e-13
	2.00114e-06	-2.85494e-13
	2.0013e-06	8.80953e-14
	2.00146e-06	1.30635e-13
	2.00163e-06	1.90638e-13
	2.00179e-06	-1.49332e-13
	2.00195e-06	-1.62804e-13
	2.00212e-06	-2.66602e-13
	2.00228e-06	7.50342e-13
	2.00244e-06	8.15613e-14
	2.0026e-06	-2.1853e-13
	2.00277e-06	4.90643e-13
	2.00293e-06	8.13554e-13
	2.00309e-06	2.58443e-13
	2.00326e-06	2.46429e-13
	2.00342e-06	5.96558e-13
	2.00358e-06	6.75813e-13
	2.00374e-06	2.8519e-13
	2.00391e-06	-3.76962e-13
	2.00407e-06	1.87682e-13
	2.00423e-06	-1.20897e-13
	2.00439e-06	3.81348e-13
	2.00456e-06	4.76109e-13
	2.00472e-06	9.57325e-14
	2.00488e-06	-5.55335e-14
	2.00505e-06	4.00052e-13
	2.00521e-06	5.08005e-14
	2.00537e-06	-5.35058e-13
	2.00553e-06	4.14932e-13
	2.0057e-06	3.55723e-13
	2.00586e-06	4.27847e-13
	2.00602e-06	1.84945e-14
	2.00618e-06	1.59785e-13
	2.00635e-06	-5.24055e-14
	2.00651e-06	-4.0534e-13
	2.00667e-06	5.29086e-13
	2.00684e-06	9.48625e-13
	2.007e-06	2.20242e-13
	2.00716e-06	2.81424e-13
	2.00732e-06	-3.14798e-13
	2.00749e-06	-2.65004e-13
	2.00765e-06	-7.14121e-14
	2.00781e-06	2.35461e-13
	2.00798e-06	5.17613e-13
	2.00814e-06	3.98005e-13
	2.0083e-06	3.53227e-13
	2.00846e-06	-1.05766e-13
	2.00863e-06	-7.6821e-14
	2.00879e-06	-3.69831e-14
	2.00895e-06	2.76841e-13
	2.00911e-06	-3.48245e-14
	2.00928e-06	-7.6957e-15
	2.00944e-06	-1.04981e-13
	2.0096e-06	-1.845e-13
	2.00977e-06	-9.68173e-15
	2.00993e-06	-2.86696e-13
	2.01009e-06	9.12337e-14
	2.01025e-06	1.89954e-14
	2.01042e-06	3.4236e-13
	2.01058e-06	5.63499e-14
	2.01074e-06	3.36328e-13
	2.0109e-06	4.25995e-13
	2.01107e-06	5.03652e-13
	2.01123e-06	-1.4341e-13
	2.01139e-06	3.42221e-13
	2.01156e-06	6.17414e-13
	2.01172e-06	3.49717e-14
	2.01188e-06	-8.47504e-14
	2.01204e-06	1.23987e-13
	2.01221e-06	3.32229e-13
	2.01237e-06	1.39486e-13
	2.01253e-06	6.14025e-14
	2.0127e-06	1.4929e-13
	2.01286e-06	-2.54415e-13
	2.01302e-06	2.19671e-13
	2.01318e-06	2.642e-13
	2.01335e-06	-1.52272e-13
	2.01351e-06	4.57834e-14
	2.01367e-06	6.12577e-14
	2.01383e-06	5.03665e-13
	2.014e-06	2.41002e-15
	2.01416e-06	-2.56668e-13
	2.01432e-06	2.94436e-13
	2.01449e-06	-4.12338e-13
	2.01465e-06	-1.3318e-13
	2.01481e-06	3.13972e-13
	2.01497e-06	1.523e-13
	2.01514e-06	-2.15214e-13
	2.0153e-06	-9.26362e-14
	2.01546e-06	-4.65269e-13
	2.01562e-06	5.47085e-13
	2.01579e-06	2.99005e-14
	2.01595e-06	1.15652e-13
	2.01611e-06	9.85914e-16
	2.01628e-06	4.0071e-13
	2.01644e-06	4.25014e-13
	2.0166e-06	1.7427e-13
	2.01676e-06	-1.90207e-13
	2.01693e-06	-1.02515e-13
	2.01709e-06	5.05366e-13
	2.01725e-06	1.78456e-13
	2.01742e-06	-3.83864e-13
	2.01758e-06	1.40294e-13
	2.01774e-06	8.21033e-13
	2.0179e-06	9.32124e-13
	2.01807e-06	7.49672e-13
	2.01823e-06	7.67258e-13
	2.01839e-06	-6.15916e-14
	2.01855e-06	2.48683e-14
	2.01872e-06	4.02402e-13
	2.01888e-06	-6.69939e-14
	2.01904e-06	-5.20828e-13
	2.01921e-06	4.27517e-13
	2.01937e-06	1.42192e-13
	2.01953e-06	-3.32258e-13
	2.01969e-06	2.43113e-14
	2.01986e-06	5.75432e-14
	2.02002e-06	-6.67191e-14
	2.02018e-06	3.7028e-13
	2.02035e-06	-1.33692e-13
	2.02051e-06	5.59821e-14
	2.02067e-06	2.96217e-14
	2.02083e-06	1.31353e-13
	2.021e-06	-9.57343e-15
	2.02116e-06	-1.87582e-13
	2.02132e-06	-1.8531e-13
	2.02148e-06	4.87207e-13
	2.02165e-06	7.06994e-14
	2.02181e-06	5.74939e-13
	2.02197e-06	2.97288e-13
	2.02214e-06	-2.46104e-13
	2.0223e-06	-3.26664e-13
	2.02246e-06	2.00311e-13
	2.02262e-06	-1.85433e-13
	2.02279e-06	-2.13878e-13
	2.02295e-06	-8.88516e-14
	2.02311e-06	-6.22172e-13
	2.02327e-06	2.83517e-14
	2.02344e-06	-1.67045e-13
	2.0236e-06	4.67901e-13
	2.02376e-06	2.51278e-13
	2.02393e-06	1.43165e-13
	2.02409e-06	1.26457e-13
	2.02425e-06	1.88636e-13
	2.02441e-06	-7.02818e-16
	2.02458e-06	4.08575e-14
	2.02474e-06	-2.30292e-13
	2.0249e-06	-2.13857e-13
	2.02507e-06	2.06875e-13
	2.02523e-06	9.68065e-14
	2.02539e-06	4.1746e-14
	2.02555e-06	-2.94215e-13
	2.02572e-06	-4.57431e-13
	2.02588e-06	-3.20746e-14
	2.02604e-06	-1.4049e-13
	2.0262e-06	4.51395e-13
	2.02637e-06	3.55129e-13
	2.02653e-06	2.45238e-16
	2.02669e-06	1.53611e-13
	2.02686e-06	2.85781e-13
	2.02702e-06	4.96219e-13
	2.02718e-06	3.70516e-13
	2.02734e-06	7.66619e-15
	2.02751e-06	2.63765e-13
	2.02767e-06	-8.52873e-14
	2.02783e-06	-3.95543e-13
	2.02799e-06	3.7893e-13
	2.02816e-06	1.1188e-13
	2.02832e-06	3.55168e-13
	2.02848e-06	4.06582e-13
	2.02865e-06	3.75334e-13
	2.02881e-06	3.09186e-13
	2.02897e-06	1.02691e-13
	2.02913e-06	6.6236e-14
	2.0293e-06	1.94083e-13
	2.02946e-06	3.42699e-13
	2.02962e-06	-3.06424e-13
	2.02979e-06	-2.04749e-13
	2.02995e-06	-2.59684e-13
	2.03011e-06	-3.78648e-14
	2.03027e-06	-4.32738e-13
	2.03044e-06	1.1327e-13
	2.0306e-06	-1.05713e-13
	2.03076e-06	3.5834e-13
	2.03092e-06	7.49589e-13
	2.03109e-06	4.80029e-13
	2.03125e-06	4.70048e-13
	2.03141e-06	2.3866e-13
	2.03158e-06	7.19081e-13
	2.03174e-06	1.64659e-13
	2.0319e-06	4.55582e-13
	2.03206e-06	7.70177e-13
	2.03223e-06	1.80909e-13
	2.03239e-06	-2.29451e-13
	2.03255e-06	2.30774e-13
	2.03271e-06	-2.23221e-14
	2.03288e-06	2.75612e-13
	2.03304e-06	6.61205e-14
	2.0332e-06	5.36758e-15
	2.03337e-06	2.41104e-13
	2.03353e-06	-8.43745e-14
	2.03369e-06	7.00971e-14
	2.03385e-06	-1.23005e-13
	2.03402e-06	2.8058e-13
	2.03418e-06	-1.98516e-13
	2.03434e-06	5.19167e-13
	2.03451e-06	-1.017e-14
	2.03467e-06	7.49182e-14
	2.03483e-06	4.2453e-14
	2.03499e-06	3.12963e-14
	2.03516e-06	-4.74164e-13
	2.03532e-06	8.73638e-14
	2.03548e-06	5.18336e-13
	2.03564e-06	-3.75318e-14
	2.03581e-06	6.78794e-13
	2.03597e-06	4.87373e-13
	2.03613e-06	3.64152e-13
	2.0363e-06	-4.68186e-13
	2.03646e-06	2.45138e-13
	2.03662e-06	3.9528e-13
	2.03678e-06	-3.87451e-13
	2.03695e-06	-2.63067e-13
	2.03711e-06	-8.47724e-15
	2.03727e-06	7.03212e-13
	2.03743e-06	6.60714e-13
	2.0376e-06	5.6655e-13
	2.03776e-06	5.48642e-13
	2.03792e-06	4.98074e-13
	2.03809e-06	-4.55749e-14
	2.03825e-06	-1.486e-13
	2.03841e-06	4.54689e-13
	2.03857e-06	1.82933e-13
	2.03874e-06	5.52349e-13
	2.0389e-06	2.92072e-13
	2.03906e-06	3.68938e-13
	2.03923e-06	3.98272e-13
	2.03939e-06	5.44071e-13
	2.03955e-06	2.36322e-13
	2.03971e-06	-1.32668e-13
	2.03988e-06	-2.10064e-13
	2.04004e-06	-1.50272e-13
	2.0402e-06	5.18485e-14
	2.04036e-06	1.7755e-13
	2.04053e-06	3.39474e-13
	2.04069e-06	-4.36431e-13
	2.04085e-06	1.03241e-13
	2.04102e-06	-3.69683e-13
	2.04118e-06	-2.96095e-13
	2.04134e-06	-1.42685e-13
	2.0415e-06	-1.5801e-13
	2.04167e-06	-8.35919e-14
	2.04183e-06	-3.37568e-13
	2.04199e-06	-1.59178e-13
	2.04215e-06	-4.82535e-14
	2.04232e-06	6.06906e-13
	2.04248e-06	7.74925e-13
	2.04264e-06	7.16209e-14
	2.04281e-06	2.55287e-13
	2.04297e-06	5.5443e-13
	2.04313e-06	3.23094e-14
	2.04329e-06	-2.63991e-13
	2.04346e-06	3.63986e-13
	2.04362e-06	4.39107e-13
	2.04378e-06	4.29148e-13
	2.04395e-06	1.12823e-13
	2.04411e-06	-2.00228e-13
	2.04427e-06	4.19799e-13
	2.04443e-06	2.7819e-13
	2.0446e-06	4.39784e-13
	2.04476e-06	2.53747e-14
	2.04492e-06	2.93946e-13
	2.04508e-06	1.38553e-13
	2.04525e-06	2.47882e-13
	2.04541e-06	-1.49187e-13
	2.04557e-06	4.1002e-13
	2.04574e-06	5.1481e-13
	2.0459e-06	2.51542e-13
	2.04606e-06	7.20642e-14
	2.04622e-06	2.01976e-13
	2.04639e-06	5.00074e-13
	2.04655e-06	5.89084e-13
	2.04671e-06	3.03599e-13
	2.04688e-06	-5.36451e-13
	2.04704e-06	-3.02635e-13
	2.0472e-06	-1.77168e-13
	2.04736e-06	-1.13312e-13
	2.04753e-06	4.23388e-13
	2.04769e-06	2.85547e-13
	2.04785e-06	1.12429e-13
	2.04801e-06	4.03846e-13
	2.04818e-06	-3.77142e-13
	2.04834e-06	2.42441e-13
	2.0485e-06	4.53845e-13
	2.04867e-06	1.95387e-13
	2.04883e-06	1.10726e-13
	2.04899e-06	8.02791e-13
	2.04915e-06	1.07693e-13
	2.04932e-06	1.19891e-13
	2.04948e-06	-3.0117e-13
	2.04964e-06	-3.38031e-13
	2.0498e-06	7.16714e-13
	2.04997e-06	-3.63084e-13
	2.05013e-06	3.49211e-13
	2.05029e-06	-2.72284e-13
	2.05046e-06	3.69976e-13
	2.05062e-06	2.59058e-13
	2.05078e-06	2.52362e-13
	2.05094e-06	2.50974e-13
	2.05111e-06	-2.84366e-14
	2.05127e-06	-6.61226e-13
	2.05143e-06	2.91075e-13
	2.0516e-06	1.67911e-13
	2.05176e-06	3.60116e-13
	2.05192e-06	4.28986e-13
	2.05208e-06	-2.53744e-13
	2.05225e-06	3.10137e-13
	2.05241e-06	1.31593e-13
	2.05257e-06	5.22925e-13
	2.05273e-06	-4.70746e-14
	2.0529e-06	-4.65412e-13
	2.05306e-06	-2.60945e-13
	2.05322e-06	8.07214e-14
	2.05339e-06	4.55484e-14
	2.05355e-06	1.99938e-13
	2.05371e-06	-2.22062e-14
	2.05387e-06	-2.07326e-13
	2.05404e-06	-4.83148e-14
	2.0542e-06	-5.01017e-13
	2.05436e-06	2.49907e-13
	2.05452e-06	-1.86449e-13
	2.05469e-06	-1.2826e-13
	2.05485e-06	-1.77929e-13
	2.05501e-06	2.80759e-13
	2.05518e-06	-1.94379e-13
	2.05534e-06	4.49381e-13
	2.0555e-06	1.07844e-13
	2.05566e-06	8.8272e-14
	2.05583e-06	1.71339e-13
	2.05599e-06	1.67836e-13
	2.05615e-06	-1.3803e-13
	2.05631e-06	4.98533e-14
	2.05648e-06	-4.29755e-13
	2.05664e-06	-3.42085e-14
	2.0568e-06	-5.54127e-14
	2.05697e-06	2.3692e-13
	2.05713e-06	3.35157e-13
	2.05729e-06	1.20073e-13
	2.05745e-06	-1.11603e-13
	2.05762e-06	1.55826e-13
	2.05778e-06	-6.33049e-14
	2.05794e-06	-6.1608e-14
	2.05811e-06	-7.08656e-15
	2.05827e-06	-1.20398e-13
	2.05843e-06	4.54926e-13
	2.05859e-06	1.67871e-13
	2.05876e-06	2.42174e-13
	2.05892e-06	2.93851e-13
	2.05908e-06	-1.39797e-13
	2.05924e-06	3.08978e-13
	2.05941e-06	4.03193e-13
	2.05957e-06	1.20765e-13
	2.05973e-06	-2.29498e-13
	2.0599e-06	1.69699e-13
	2.06006e-06	3.14333e-13
	2.06022e-06	5.70804e-13
	2.06038e-06	-1.63531e-13
	2.06055e-06	2.94276e-13
	2.06071e-06	-3.80694e-14
	2.06087e-06	3.43469e-13
	2.06104e-06	-1.12889e-13
	2.0612e-06	-1.70538e-13
	2.06136e-06	-1.65439e-13
	2.06152e-06	-1.63056e-13
	2.06169e-06	2.00094e-13
	2.06185e-06	1.48999e-13
	2.06201e-06	-2.32598e-13
	2.06217e-06	6.02186e-13
	2.06234e-06	2.45107e-13
	2.0625e-06	1.20005e-13
	2.06266e-06	-2.63688e-13
	2.06283e-06	-1.34195e-13
	2.06299e-06	1.48906e-13
	2.06315e-06	7.95302e-14
	2.06331e-06	-2.47362e-13
	2.06348e-06	-2.3745e-13
	2.06364e-06	2.00227e-13
	2.0638e-06	1.12845e-13
	2.06396e-06	3.60704e-13
	2.06413e-06	-8.65568e-15
	2.06429e-06	-2.04624e-13
	2.06445e-06	1.5992e-13
	2.06462e-06	-1.49284e-13
	2.06478e-06	-5.61452e-13
	2.06494e-06	5.53038e-13
	2.0651e-06	-3.40405e-13
	2.06527e-06	-2.96636e-13
	2.06543e-06	1.22523e-13
	2.06559e-06	1.3863e-13
	2.06576e-06	-1.11995e-13
	2.06592e-06	-2.70011e-13
	2.06608e-06	-4.34244e-14
	2.06624e-06	-1.70583e-13
	2.06641e-06	3.12702e-13
	2.06657e-06	-1.77299e-14
	2.06673e-06	-1.51021e-13
	2.06689e-06	7.08343e-13
	2.06706e-06	3.78697e-13
	2.06722e-06	-1.13945e-14
	2.06738e-06	-2.84654e-13
	2.06755e-06	-1.09776e-13
	2.06771e-06	4.23771e-13
	2.06787e-06	4.15217e-13
	2.06803e-06	3.02452e-13
	2.0682e-06	6.19779e-14
	2.06836e-06	3.01422e-13
	2.06852e-06	-7.96131e-14
	2.06868e-06	1.60913e-13
	2.06885e-06	-2.79467e-13
	2.06901e-06	3.11985e-13
	2.06917e-06	4.12074e-13
	2.06934e-06	4.46445e-13
	2.0695e-06	-1.21381e-13
	2.06966e-06	-3.60803e-13
	2.06982e-06	3.12628e-13
	2.06999e-06	-1.82407e-14
	2.07015e-06	2.21024e-13
	2.07031e-06	-1.11872e-13
	2.07048e-06	1.36977e-13
	2.07064e-06	1.25301e-13
	2.0708e-06	1.77961e-13
	2.07096e-06	-4.44058e-13
	2.07113e-06	1.10216e-13
	2.07129e-06	-3.69729e-14
	2.07145e-06	-2.43158e-13
	2.07161e-06	-1.29014e-13
	2.07178e-06	-5.43188e-13
	2.07194e-06	2.61664e-13
	2.0721e-06	6.01299e-13
	2.07227e-06	7.76448e-13
	2.07243e-06	2.12537e-13
	2.07259e-06	3.38517e-13
	2.07275e-06	4.21668e-13
	2.07292e-06	-7.79895e-14
	2.07308e-06	-1.52965e-13
	2.07324e-06	-1.70985e-13
	2.0734e-06	2.00343e-15
	2.07357e-06	5.26163e-13
	2.07373e-06	3.52134e-13
	2.07389e-06	-4.69543e-13
	2.07406e-06	-2.90101e-14
	2.07422e-06	4.7411e-13
	2.07438e-06	3.91706e-13
	2.07454e-06	-2.54499e-13
	2.07471e-06	-4.47974e-14
	2.07487e-06	1.68745e-13
	2.07503e-06	2.11057e-13
	2.0752e-06	-3.7736e-13
	2.07536e-06	2.45412e-13
	2.07552e-06	5.14472e-14
	2.07568e-06	5.12296e-14
	2.07585e-06	1.01071e-14
	2.07601e-06	-4.11627e-13
	2.07617e-06	1.81101e-14
	2.07633e-06	-3.73465e-13
	2.0765e-06	2.1311e-13
	2.07666e-06	2.69794e-13
	2.07682e-06	6.8454e-13
	2.07699e-06	4.41757e-13
	2.07715e-06	8.80689e-13
	2.07731e-06	5.02819e-13
	2.07747e-06	5.45517e-13
	2.07764e-06	3.26303e-13
	2.0778e-06	-1.84818e-13
	2.07796e-06	9.27766e-14
	2.07813e-06	5.39595e-13
	2.07829e-06	-1.32693e-13
	2.07845e-06	1.66429e-13
	2.07861e-06	3.31819e-14
	2.07878e-06	-1.64557e-13
	2.07894e-06	1.69932e-13
	2.0791e-06	-6.0144e-14
	2.07926e-06	-3.2772e-13
	2.07943e-06	2.95657e-13
	2.07959e-06	-5.93905e-13
	2.07975e-06	2.19595e-14
	2.07992e-06	-4.26384e-13
	2.08008e-06	-7.19518e-14
	2.08024e-06	3.16152e-13
	2.0804e-06	4.01192e-13
	2.08057e-06	5.04119e-13
	2.08073e-06	-1.84106e-13
	2.08089e-06	-1.96638e-14
	2.08105e-06	-4.99136e-13
	2.08122e-06	1.42191e-13
	2.08138e-06	-5.59687e-14
	2.08154e-06	8.74701e-14
	2.08171e-06	-3.80442e-15
	2.08187e-06	2.20232e-13
	2.08203e-06	-1.36834e-13
	2.08219e-06	-1.68309e-13
	2.08236e-06	-6.99065e-14
	2.08252e-06	1.58844e-13
	2.08268e-06	2.41432e-13
	2.08284e-06	2.59532e-13
	2.08301e-06	1.73335e-13
	2.08317e-06	2.58148e-13
	2.08333e-06	3.90261e-13
	2.0835e-06	-3.7972e-13
	2.08366e-06	3.68444e-13
	2.08382e-06	6.70604e-14
	2.08398e-06	3.85157e-14
	2.08415e-06	1.67927e-13
	2.08431e-06	3.08826e-13
	2.08447e-06	-2.88287e-13
	2.08464e-06	-5.6376e-13
	2.0848e-06	-2.72152e-15
	2.08496e-06	3.49529e-13
	2.08512e-06	-8.08867e-14
	2.08529e-06	-3.69544e-13
	2.08545e-06	1.22107e-13
	2.08561e-06	2.83333e-13
	2.08577e-06	3.58806e-13
	2.08594e-06	1.60381e-13
	2.0861e-06	-2.60895e-13
	2.08626e-06	1.48361e-13
	2.08643e-06	-4.0301e-13
	2.08659e-06	-2.12641e-13
	2.08675e-06	-1.35237e-13
	2.08691e-06	1.33269e-14
	2.08708e-06	-1.04624e-14
	2.08724e-06	5.57087e-15
	2.0874e-06	4.69428e-13
	2.08756e-06	1.33588e-13
	2.08773e-06	-1.55278e-13
	2.08789e-06	-1.98703e-13
	2.08805e-06	1.54926e-13
	2.08822e-06	-1.87982e-13
	2.08838e-06	4.20548e-14
	2.08854e-06	-9.30379e-13
	2.0887e-06	2.09042e-13
	2.08887e-06	-2.31876e-13
	2.08903e-06	3.92614e-14
	2.08919e-06	7.08301e-14
	2.08936e-06	2.76242e-15
	2.08952e-06	3.10821e-13
	2.08968e-06	1.94436e-13
	2.08984e-06	5.76535e-13
	2.09001e-06	-6.46994e-14
	2.09017e-06	2.69804e-13
	2.09033e-06	2.20193e-13
	2.09049e-06	1.31407e-13
	2.09066e-06	6.18009e-14
	2.09082e-06	1.97667e-13
	2.09098e-06	3.06726e-14
	2.09115e-06	-2.36691e-13
	2.09131e-06	7.67054e-14
	2.09147e-06	5.21287e-13
	2.09163e-06	6.54524e-13
	2.0918e-06	5.78905e-14
	2.09196e-06	3.20406e-13
	2.09212e-06	2.89929e-13
	2.09229e-06	6.87825e-13
	2.09245e-06	6.48261e-14
	2.09261e-06	-4.69908e-14
	2.09277e-06	2.72497e-13
	2.09294e-06	-2.90432e-13
	2.0931e-06	3.06512e-13
	2.09326e-06	7.40646e-13
	2.09342e-06	3.76798e-13
	2.09359e-06	5.18e-13
	2.09375e-06	3.44173e-13
	2.09391e-06	-1.04892e-13
	2.09408e-06	-1.36693e-14
	2.09424e-06	4.29528e-13
	2.0944e-06	-2.96102e-14
	2.09456e-06	5.44358e-13
	2.09473e-06	2.10523e-13
	2.09489e-06	1.00297e-13
	2.09505e-06	-1.97873e-13
	2.09521e-06	-1.92232e-13
	2.09538e-06	-4.28462e-13
	2.09554e-06	-7.38703e-13
	2.0957e-06	1.5053e-13
	2.09587e-06	-1.0103e-13
	2.09603e-06	3.71524e-13
	2.09619e-06	2.61342e-14
	2.09635e-06	9.7584e-14
	2.09652e-06	6.86245e-14
	2.09668e-06	4.11781e-14
	2.09684e-06	4.37524e-14
	2.097e-06	-1.70605e-13
	2.09717e-06	-4.23835e-14
	2.09733e-06	7.04634e-14
	2.09749e-06	8.94601e-14
	2.09766e-06	-5.19948e-13
	2.09782e-06	3.02397e-13
	2.09798e-06	3.81503e-13
	2.09814e-06	-5.58879e-13
	2.09831e-06	-1.23443e-12
	2.09847e-06	-2.17728e-13
	2.09863e-06	-5.05838e-14
	2.0988e-06	-1.05101e-13
	2.09896e-06	-1.66152e-13
	2.09912e-06	1.57025e-13
	2.09928e-06	-4.359e-14
	2.09945e-06	2.60761e-13
	2.09961e-06	3.25147e-13
	2.09977e-06	1.81804e-13
	2.09993e-06	4.25862e-13
	2.1001e-06	4.4795e-13
	2.10026e-06	3.91556e-13
	2.10042e-06	3.37285e-13
	2.10059e-06	8.3877e-13
	2.10075e-06	1.50221e-13
	2.10091e-06	3.1757e-13
	2.10107e-06	2.42675e-13
	2.10124e-06	1.81669e-13
	2.1014e-06	9.07855e-14
	2.10156e-06	-1.99242e-13
	2.10173e-06	1.5744e-13
	2.10189e-06	6.84818e-13
	2.10205e-06	4.27256e-13
	2.10221e-06	4.67721e-13
	2.10238e-06	3.73117e-13
	2.10254e-06	1.01018e-13
	2.1027e-06	-3.64518e-13
	2.10286e-06	-3.98353e-13
	2.10303e-06	-3.54498e-13
	2.10319e-06	5.30947e-13
	2.10335e-06	2.4112e-13
	2.10352e-06	4.97233e-13
	2.10368e-06	1.55503e-13
	2.10384e-06	-5.69157e-14
	2.104e-06	-1.57269e-14
	2.10417e-06	8.74043e-13
	2.10433e-06	3.2005e-13
	2.10449e-06	2.72348e-13
	2.10465e-06	1.8226e-13
	2.10482e-06	5.89335e-14
	2.10498e-06	6.17032e-13
	2.10514e-06	3.50019e-13
	2.10531e-06	1.19158e-13
	2.10547e-06	3.7965e-14
	2.10563e-06	3.99822e-13
	2.10579e-06	3.73495e-14
	2.10596e-06	1.09205e-13
	2.10612e-06	-1.37803e-13
	2.10628e-06	1.3972e-13
	2.10645e-06	-1.68054e-13
	2.10661e-06	-2.16316e-13
	2.10677e-06	4.32511e-13
	2.10693e-06	-7.67329e-14
	2.1071e-06	2.49963e-14
	2.10726e-06	-2.28164e-13
	2.10742e-06	8.14518e-14
	2.10758e-06	-1.67543e-13
	2.10775e-06	-8.20268e-14
	2.10791e-06	-1.99663e-13
	2.10807e-06	2.21403e-13
	2.10824e-06	6.52603e-14
	2.1084e-06	-3.21723e-13
	2.10856e-06	2.0097e-13
	2.10872e-06	4.50289e-13
	2.10889e-06	2.31676e-13
	2.10905e-06	4.44375e-13
	2.10921e-06	-5.21802e-14
	2.10938e-06	3.40284e-13
	2.10954e-06	1.18407e-13
	2.1097e-06	-4.13018e-13
	2.10986e-06	-2.05488e-13
	2.11003e-06	1.99022e-13
	2.11019e-06	2.21837e-13
	2.11035e-06	2.67658e-13
	2.11051e-06	1.74417e-13
	2.11068e-06	1.42418e-13
	2.11084e-06	-3.43668e-13
	2.111e-06	1.76719e-13
	2.11117e-06	-2.00589e-13
	2.11133e-06	1.30207e-13
	2.11149e-06	-5.48063e-14
	2.11165e-06	-1.95464e-14
	2.11182e-06	7.0048e-14
	2.11198e-06	7.98836e-14
	2.11214e-06	7.53974e-13
	2.1123e-06	4.3896e-13
	2.11247e-06	3.79947e-14
	2.11263e-06	-2.33205e-13
	2.11279e-06	6.81499e-13
	2.11296e-06	3.7582e-13
	2.11312e-06	-4.20982e-13
	2.11328e-06	4.97022e-13
	2.11344e-06	3.4282e-13
	2.11361e-06	-1.16109e-13
	2.11377e-06	-3.6216e-13
	2.11393e-06	-1.62499e-13
	2.11409e-06	4.70886e-13
	2.11426e-06	4.59893e-13
	2.11442e-06	9.9937e-14
	2.11458e-06	-2.65519e-13
	2.11475e-06	2.02606e-14
	2.11491e-06	-7.96731e-13
	2.11507e-06	5.60242e-13
	2.11523e-06	3.71073e-13
	2.1154e-06	-8.70992e-14
	2.11556e-06	1.27282e-13
	2.11572e-06	2.62723e-13
	2.11589e-06	-1.61495e-13
	2.11605e-06	1.2993e-13
	2.11621e-06	3.76606e-13
	2.11637e-06	3.25709e-13
	2.11654e-06	-3.30183e-14
	2.1167e-06	-2.70856e-14
	2.11686e-06	-1.31537e-13
	2.11702e-06	-1.08976e-13
	2.11719e-06	5.11979e-13
	2.11735e-06	3.49963e-13
	2.11751e-06	-3.23931e-14
	2.11768e-06	1.58909e-13
	2.11784e-06	-4.23118e-13
	2.118e-06	1.32131e-13
	2.11816e-06	-1.55835e-13
	2.11833e-06	-7.20476e-13
	2.11849e-06	-2.58232e-13
	2.11865e-06	7.77342e-13
	2.11882e-06	1.22355e-14
	2.11898e-06	-4.84125e-13
	2.11914e-06	-3.35658e-13
	2.1193e-06	-5.25436e-13
	2.11947e-06	-1.50354e-13
	2.11963e-06	5.73209e-13
	2.11979e-06	6.67979e-14
	2.11995e-06	1.87827e-13
	2.12012e-06	-2.81818e-13
	2.12028e-06	2.77724e-13
	2.12044e-06	-5.60293e-13
	2.12061e-06	4.68338e-13
	2.12077e-06	-2.80054e-13
	2.12093e-06	1.66603e-13
	2.12109e-06	-2.45625e-14
	2.12126e-06	1.2148e-14
	2.12142e-06	-9.57447e-14
	2.12158e-06	-2.74501e-13
	2.12174e-06	-3.54426e-14
	2.12191e-06	-2.77999e-13
	2.12207e-06	1.59033e-13
	2.12223e-06	-3.53823e-13
	2.1224e-06	-2.07795e-13
	2.12256e-06	4.68208e-15
	2.12272e-06	5.54077e-14
	2.12288e-06	7.3899e-14
	2.12305e-06	-2.43072e-13
	2.12321e-06	3.9344e-13
	2.12337e-06	9.46792e-13
	2.12353e-06	1.13145e-13
	2.1237e-06	1.79133e-13
	2.12386e-06	6.21763e-13
	2.12402e-06	-5.89905e-13
	2.12419e-06	-5.04402e-13
	2.12435e-06	1.26564e-13
	2.12451e-06	1.33551e-13
	2.12467e-06	5.8162e-13
	2.12484e-06	-5.43731e-13
	2.125e-06	-5.57485e-15
	2.12516e-06	-2.65321e-13
	2.12533e-06	5.18003e-13
	2.12549e-06	3.22528e-13
	2.12565e-06	8.46443e-14
	2.12581e-06	5.12104e-14
	2.12598e-06	1.29081e-13
	2.12614e-06	-3.0273e-13
	2.1263e-06	-1.63171e-14
	2.12646e-06	-3.32439e-13
	2.12663e-06	1.4133e-13
	2.12679e-06	-1.10964e-13
	2.12695e-06	5.50636e-13
	2.12712e-06	-9.38662e-14
	2.12728e-06	2.40834e-13
	2.12744e-06	3.43012e-13
	2.1276e-06	1.28952e-13
	2.12777e-06	-6.58977e-14
	2.12793e-06	5.72485e-13
	2.12809e-06	2.17226e-13
	2.12826e-06	9.07335e-13
	2.12842e-06	-4.74769e-14
	2.12858e-06	-4.34977e-13
	2.12874e-06	1.41254e-13
	2.12891e-06	1.09014e-13
	2.12907e-06	-2.44357e-13
	2.12923e-06	-3.33987e-13
	2.12939e-06	3.44957e-14
	2.12956e-06	9.44752e-14
	2.12972e-06	3.96712e-13
	2.12988e-06	3.89013e-13
	2.13005e-06	2.62305e-14
	2.13021e-06	1.25791e-13
	2.13037e-06	1.25111e-13
	2.13053e-06	-3.16988e-13
	2.1307e-06	1.1928e-13
	2.13086e-06	-3.04228e-13
	2.13102e-06	-6.91951e-13
	2.13118e-06	-3.62404e-13
	2.13135e-06	-3.09401e-13
	2.13151e-06	-4.41946e-13
	2.13167e-06	5.15739e-14
	2.13184e-06	-1.29595e-14
	2.132e-06	2.36092e-13
	2.13216e-06	5.10161e-13
	2.13232e-06	3.40875e-13
	2.13249e-06	-7.34024e-14
	2.13265e-06	-2.52624e-13
	2.13281e-06	-5.41823e-13
	2.13298e-06	1.15824e-13
	2.13314e-06	-7.75937e-13
	2.1333e-06	2.42908e-14
	2.13346e-06	-1.27726e-13
	2.13363e-06	9.43652e-14
	2.13379e-06	3.92246e-13
	2.13395e-06	3.18723e-13
	2.13411e-06	-1.00063e-13
	2.13428e-06	3.80594e-13
	2.13444e-06	1.9489e-13
	2.1346e-06	-7.03948e-14
	2.13477e-06	-2.22653e-13
	2.13493e-06	-1.13721e-13
	2.13509e-06	4.93027e-13
	2.13525e-06	3.19107e-13
	2.13542e-06	-3.06206e-13
	2.13558e-06	-1.3888e-13
	2.13574e-06	6.19371e-14
	2.1359e-06	-5.11368e-13
	2.13607e-06	1.82144e-13
	2.13623e-06	2.44944e-13
	2.13639e-06	4.13801e-13
	2.13656e-06	2.62554e-13
	2.13672e-06	-2.81228e-13
	2.13688e-06	-1.73891e-13
	2.13704e-06	-7.3143e-14
	2.13721e-06	-1.17839e-13
	2.13737e-06	1.11059e-13
	2.13753e-06	2.70135e-13
	2.1377e-06	3.78783e-13
	2.13786e-06	-1.99256e-13
	2.13802e-06	1.66279e-13
	2.13818e-06	4.60421e-13
	2.13835e-06	1.04225e-12
	2.13851e-06	-7.58012e-14
	2.13867e-06	-2.42375e-13
	2.13883e-06	2.44138e-13
	2.139e-06	7.61609e-14
	2.13916e-06	-3.23278e-13
	2.13932e-06	-2.91586e-13
	2.13949e-06	2.86278e-13
	2.13965e-06	-4.37409e-13
	2.13981e-06	-8.85733e-14
	2.13997e-06	1.40708e-13
	2.14014e-06	3.08941e-13
	2.1403e-06	-1.6509e-13
	2.14046e-06	2.53591e-13
	2.14062e-06	-2.6007e-14
	2.14079e-06	8.99975e-14
	2.14095e-06	-1.01882e-13
	2.14111e-06	-5.23918e-13
	2.14128e-06	-2.20066e-13
	2.14144e-06	-4.16695e-13
	2.1416e-06	-9.32523e-14
	2.14176e-06	3.29579e-13
	2.14193e-06	-2.56405e-13
	2.14209e-06	8.51674e-14
	2.14225e-06	6.85646e-13
	2.14242e-06	5.72064e-13
	2.14258e-06	-2.54017e-13
	2.14274e-06	-3.04582e-13
	2.1429e-06	-4.50914e-13
	2.14307e-06	2.08172e-13
	2.14323e-06	-9.94146e-14
	2.14339e-06	6.57905e-13
	2.14355e-06	-8.47598e-14
	2.14372e-06	1.25675e-13
	2.14388e-06	4.56724e-13
	2.14404e-06	9.87243e-14
	2.14421e-06	2.67585e-13
	2.14437e-06	8.34425e-13
	2.14453e-06	6.50379e-13
	2.14469e-06	1.53439e-13
	2.14486e-06	7.9563e-14
	2.14502e-06	-2.56887e-13
	2.14518e-06	-2.80185e-14
	2.14535e-06	2.919e-13
	2.14551e-06	2.36318e-13
	2.14567e-06	3.95513e-13
	2.14583e-06	-2.2653e-13
	2.146e-06	-3.65208e-13
	2.14616e-06	2.80564e-13
	2.14632e-06	8.06582e-13
	2.14648e-06	-3.2533e-14
	2.14665e-06	1.17556e-13
	2.14681e-06	3.18627e-13
	2.14697e-06	6.89306e-13
	2.14714e-06	4.43655e-13
	2.1473e-06	-1.49553e-14
	2.14746e-06	2.53225e-13
	2.14762e-06	-1.57061e-13
	2.14779e-06	-2.2737e-13
	2.14795e-06	2.3459e-13
	2.14811e-06	3.3584e-13
	2.14827e-06	1.5047e-14
	2.14844e-06	-1.66395e-13
	2.1486e-06	-8.82443e-14
	2.14876e-06	3.1174e-13
	2.14893e-06	-9.98958e-14
	2.14909e-06	1.21136e-13
	2.14925e-06	6.85736e-13
	2.14941e-06	1.72698e-13
	2.14958e-06	-6.46799e-14
	2.14974e-06	2.28192e-13
	2.1499e-06	-6.88931e-14
	2.15007e-06	-1.23297e-13
	2.15023e-06	-1.11274e-13
	2.15039e-06	5.15818e-13
	2.15055e-06	4.89374e-13
	2.15072e-06	1.40852e-13
	2.15088e-06	-3.16807e-13
	2.15104e-06	-4.29529e-13
	2.1512e-06	3.64086e-13
	2.15137e-06	-3.60204e-13
	2.15153e-06	-1.84178e-13
	2.15169e-06	-8.39914e-14
	2.15186e-06	-6.67535e-13
	2.15202e-06	-5.14426e-13
	2.15218e-06	-2.03022e-13
	2.15234e-06	-2.45943e-13
	2.15251e-06	-1.51473e-13
	2.15267e-06	-6.50547e-14
	2.15283e-06	3.61415e-14
	2.15299e-06	1.053e-13
	2.15316e-06	-3.87224e-13
	2.15332e-06	-3.99987e-13
	2.15348e-06	2.8078e-13
	2.15365e-06	2.73596e-13
	2.15381e-06	2.19013e-14
	2.15397e-06	1.88413e-13
	2.15413e-06	1.17894e-13
	2.1543e-06	-8.60746e-13
	2.15446e-06	-1.40951e-13
	2.15462e-06	1.08214e-13
	2.15478e-06	2.03656e-13
	2.15495e-06	1.89578e-13
	2.15511e-06	1.67152e-13
	2.15527e-06	-1.22854e-13
	2.15544e-06	-2.22755e-13
	2.1556e-06	1.00438e-13
	2.15576e-06	-8.93514e-14
	2.15592e-06	-2.78567e-13
	2.15609e-06	-3.89895e-13
	2.15625e-06	-1.42363e-13
	2.15641e-06	-2.24088e-13
	2.15658e-06	-1.17964e-13
	2.15674e-06	8.67917e-14
	2.1569e-06	5.53712e-14
	2.15706e-06	1.43741e-14
	2.15723e-06	5.41183e-13
	2.15739e-06	5.46108e-14
	2.15755e-06	-7.04183e-14
	2.15771e-06	-6.06288e-13
	2.15788e-06	-1.10472e-13
	2.15804e-06	-6.63233e-13
	2.1582e-06	-2.15232e-13
	2.15837e-06	5.41903e-13
	2.15853e-06	-2.32907e-13
	2.15869e-06	1.30344e-13
	2.15885e-06	4.19105e-14
	2.15902e-06	3.11722e-13
	2.15918e-06	2.35393e-13
	2.15934e-06	3.00867e-13
	2.15951e-06	-2.38627e-13
	2.15967e-06	-1.45877e-13
	2.15983e-06	-3.42085e-14
	2.15999e-06	-2.64813e-14
	2.16016e-06	-2.29844e-13
	2.16032e-06	-2.4677e-13
	2.16048e-06	-3.62445e-13
	2.16064e-06	7.04577e-13
	2.16081e-06	-3.56736e-13
	2.16097e-06	9.58175e-14
	2.16113e-06	1.03355e-13
	2.1613e-06	-2.13537e-13
	2.16146e-06	2.69398e-13
	2.16162e-06	2.1835e-13
	2.16178e-06	1.16056e-14
	2.16195e-06	-8.8985e-14
	2.16211e-06	4.12376e-13
	2.16227e-06	-1.46825e-13
	2.16243e-06	-3.30927e-13
	2.1626e-06	-3.48338e-13
	2.16276e-06	-2.14696e-13
	2.16292e-06	6.25535e-15
	2.16309e-06	-3.47691e-13
	2.16325e-06	1.01465e-13
	2.16341e-06	1.339e-13
	2.16357e-06	3.15853e-13
	2.16374e-06	1.31139e-13
	2.1639e-06	-5.47407e-13
	2.16406e-06	-4.18825e-13
	2.16423e-06	-5.84345e-13
	2.16439e-06	5.10202e-13
	2.16455e-06	-2.56797e-13
	2.16471e-06	-2.61735e-14
	2.16488e-06	5.81354e-13
	2.16504e-06	1.46193e-13
	2.1652e-06	1.82516e-13
	2.16536e-06	-1.51522e-13
	2.16553e-06	-6.59549e-14
	2.16569e-06	-4.38901e-13
	2.16585e-06	-1.38159e-13
	2.16602e-06	-8.57874e-14
	2.16618e-06	-2.09924e-13
	2.16634e-06	-4.99772e-13
	2.1665e-06	-1.60434e-13
	2.16667e-06	1.40816e-13
	2.16683e-06	-4.8022e-13
	2.16699e-06	3.99394e-13
	2.16716e-06	3.86111e-13
	2.16732e-06	-1.97765e-13
	2.16748e-06	2.70115e-13
	2.16764e-06	1.91387e-13
	2.16781e-06	-1.15887e-13
	2.16797e-06	3.56114e-13
	2.16813e-06	-2.06675e-13
	2.16829e-06	2.69354e-13
	2.16846e-06	4.6508e-13
	2.16862e-06	3.57731e-13
	2.16878e-06	1.81792e-13
	2.16895e-06	5.17791e-13
	2.16911e-06	5.9841e-13
	2.16927e-06	-9.93814e-15
	2.16943e-06	3.81686e-13
	2.1696e-06	-4.66309e-14
	2.16976e-06	-2.21845e-13
	2.16992e-06	3.882e-13
	2.17008e-06	2.05709e-13
	2.17025e-06	-2.81473e-14
	2.17041e-06	3.12489e-13
	2.17057e-06	1.23371e-13
	2.17074e-06	2.1416e-13
	2.1709e-06	1.63467e-14
	2.17106e-06	-2.77694e-13
	2.17122e-06	5.9074e-13
	2.17139e-06	2.26857e-14
	2.17155e-06	-2.25461e-13
	2.17171e-06	1.15112e-13
	2.17187e-06	-2.34793e-13
	2.17204e-06	-1.66143e-14
	2.1722e-06	-1.67446e-13
	2.17236e-06	3.31748e-13
	2.17253e-06	1.92307e-13
	2.17269e-06	-9.54005e-14
	2.17285e-06	2.07067e-13
	2.17301e-06	5.91635e-14
	2.17318e-06	1.71522e-13
	2.17334e-06	5.49834e-15
	2.1735e-06	2.20421e-13
	2.17367e-06	2.78803e-13
	2.17383e-06	2.9783e-14
	2.17399e-06	-2.23297e-13
	2.17415e-06	8.68551e-14
	2.17432e-06	3.13214e-13
	2.17448e-06	3.59488e-13
	2.17464e-06	3.00282e-14
	2.1748e-06	2.47403e-13
	2.17497e-06	-3.10288e-13
	2.17513e-06	-9.25514e-14
	2.17529e-06	-3.80842e-13
	2.17546e-06	2.24366e-14
	2.17562e-06	-9.66552e-14
	2.17578e-06	-1.49144e-14
	2.17594e-06	3.62635e-13
	2.17611e-06	5.97165e-13
	2.17627e-06	-1.11332e-13
	2.17643e-06	-4.60477e-13
	2.1766e-06	8.02372e-13
	2.17676e-06	3.02319e-13
	2.17692e-06	3.53424e-13
	2.17708e-06	7.20683e-13
	2.17725e-06	-2.42092e-13
	2.17741e-06	-1.10134e-13
	2.17757e-06	3.17872e-13
	2.17773e-06	1.05704e-13
	2.1779e-06	-4.07764e-13
	2.17806e-06	1.35772e-14
	2.17822e-06	2.198e-14
	2.17839e-06	-2.34851e-13
	2.17855e-06	-3.9088e-13
	2.17871e-06	-3.87596e-13
	2.17887e-06	-2.93732e-13
	2.17904e-06	3.8629e-13
	2.1792e-06	5.69474e-13
	2.17936e-06	4.48727e-13
	2.17952e-06	2.11116e-13
	2.17969e-06	3.3315e-13
	2.17985e-06	-1.16873e-13
	2.18001e-06	1.65053e-13
	2.18018e-06	-9.75778e-14
	2.18034e-06	5.55195e-13
	2.1805e-06	3.05893e-13
	2.18066e-06	-2.41436e-14
	2.18083e-06	-5.46622e-13
	2.18099e-06	-5.22015e-13
	2.18115e-06	-1.41444e-13
	2.18131e-06	-3.16969e-13
	2.18148e-06	1.45554e-13
	2.18164e-06	2.21013e-13
	2.1818e-06	3.83021e-13
	2.18197e-06	3.35198e-13
	2.18213e-06	-3.65848e-15
	2.18229e-06	1.23856e-13
	2.18245e-06	-2.55017e-13
	2.18262e-06	7.08516e-13
	2.18278e-06	-9.65071e-14
	2.18294e-06	-4.17745e-13
	2.18311e-06	3.20922e-14
	2.18327e-06	2.38186e-13
	2.18343e-06	7.21241e-14
	2.18359e-06	3.71424e-13
	2.18376e-06	3.35993e-13
	2.18392e-06	1.14459e-13
	2.18408e-06	1.43615e-13
	2.18424e-06	1.38255e-14
	2.18441e-06	-9.90191e-14
	2.18457e-06	-3.89612e-13
	2.18473e-06	-6.89454e-13
	2.1849e-06	-9.25484e-14
	2.18506e-06	-4.28021e-13
	2.18522e-06	2.77996e-14
	2.18538e-06	1.70204e-15
	2.18555e-06	-9.53466e-14
	2.18571e-06	2.01716e-13
	2.18587e-06	1.65884e-13
	2.18603e-06	2.92049e-14
	2.1862e-06	1.89253e-14
	2.18636e-06	-1.12484e-13
	2.18652e-06	-7.55365e-13
	2.18669e-06	4.92246e-13
	2.18685e-06	-2.08162e-13
	2.18701e-06	-7.80521e-14
	2.18717e-06	-2.89245e-13
	2.18734e-06	3.30303e-13
	2.1875e-06	-6.33386e-14
	2.18766e-06	-6.2935e-14
	2.18783e-06	2.24029e-13
	2.18799e-06	-1.80981e-13
	2.18815e-06	1.69067e-13
	2.18831e-06	3.92894e-14
	2.18848e-06	2.60785e-13
	2.18864e-06	-1.80312e-13
	2.1888e-06	5.89877e-13
	2.18896e-06	2.6958e-13
	2.18913e-06	2.32378e-13
	2.18929e-06	5.78738e-13
	2.18945e-06	3.65516e-13
	2.18962e-06	1.9609e-13
	2.18978e-06	7.21769e-13
	2.18994e-06	-1.89348e-14
	2.1901e-06	-9.88711e-14
	2.19027e-06	-4.56126e-13
	2.19043e-06	-1.42905e-13
	2.19059e-06	-1.43219e-14
	2.19076e-06	-9.57797e-14
	2.19092e-06	7.35621e-14
	2.19108e-06	-3.22255e-14
	2.19124e-06	-3.83361e-13
	2.19141e-06	-2.55343e-13
	2.19157e-06	-3.74592e-13
	2.19173e-06	2.29743e-13
	2.19189e-06	7.73347e-14
	2.19206e-06	5.65848e-14
	2.19222e-06	-2.01463e-13
	2.19238e-06	-5.41166e-13
	2.19255e-06	-4.08715e-13
	2.19271e-06	-1.51783e-13
	2.19287e-06	-2.65117e-14
	2.19303e-06	5.15863e-14
	2.1932e-06	-1.56204e-13
	2.19336e-06	-1.83527e-13
	2.19352e-06	-6.34447e-13
	2.19368e-06	3.42653e-13
	2.19385e-06	-4.78713e-14
	2.19401e-06	-3.79113e-13
	2.19417e-06	-2.15123e-13
	2.19434e-06	-3.05175e-13
	2.1945e-06	-1.09035e-13
	2.19466e-06	-3.64605e-13
	2.19482e-06	3.14432e-13
	2.19499e-06	2.78985e-13
	2.19515e-06	4.04319e-13
	2.19531e-06	-2.18742e-13
	2.19548e-06	3.2527e-13
	2.19564e-06	6.55096e-14
	2.1958e-06	-5.56326e-14
	2.19596e-06	-3.8765e-13
	2.19613e-06	9.32211e-14
	2.19629e-06	1.35427e-13
	2.19645e-06	-2.04916e-13
	2.19661e-06	-6.05291e-14
	2.19678e-06	1.78053e-13
	2.19694e-06	2.39917e-13
	2.1971e-06	-2.33564e-13
	2.19727e-06	3.05259e-13
	2.19743e-06	2.93611e-13
	2.19759e-06	-7.71997e-14
	2.19775e-06	3.99125e-13
	2.19792e-06	4.71907e-13
	2.19808e-06	2.12458e-13
	2.19824e-06	-1.63198e-13
	2.1984e-06	1.40032e-14
	2.19857e-06	-3.91718e-13
	2.19873e-06	5.42646e-14
	2.19889e-06	3.26765e-13
	2.19906e-06	-9.11325e-14
	2.19922e-06	7.23148e-13
	2.19938e-06	4.32636e-13
	2.19954e-06	-2.30998e-13
	2.19971e-06	3.24248e-13
	2.19987e-06	1.53445e-13
	2.20003e-06	1.8045e-13
	2.2002e-06	-3.45607e-13
	2.20036e-06	-2.95582e-13
	2.20052e-06	1.43265e-13
	2.20068e-06	2.2785e-14
	2.20085e-06	2.05793e-13
	2.20101e-06	8.57834e-14
	2.20117e-06	5.50825e-13
	2.20133e-06	2.83486e-13
	2.2015e-06	-2.492e-13
	2.20166e-06	1.47122e-13
	2.20182e-06	-1.59112e-13
	2.20199e-06	-3.91254e-13
	2.20215e-06	-2.14532e-13
	2.20231e-06	-1.32726e-13
	2.20247e-06	-3.55335e-13
	2.20264e-06	-3.77201e-13
	2.2028e-06	8.0233e-14
	2.20296e-06	3.21219e-13
	2.20313e-06	-2.89561e-13
	2.20329e-06	-9.21551e-14
	2.20345e-06	-1.34015e-13
	2.20361e-06	-5.43919e-13
	2.20378e-06	-3.74265e-14
	2.20394e-06	-4.23204e-13
	2.2041e-06	-1.44731e-13
	2.20426e-06	-1.53142e-13
	2.20443e-06	-1.89994e-13
	2.20459e-06	-4.41288e-13
	2.20475e-06	-5.37149e-13
	2.20492e-06	6.44165e-14
	2.20508e-06	4.01905e-13
	2.20524e-06	-5.15235e-13
	2.2054e-06	5.06722e-13
	2.20557e-06	8.35032e-14
	2.20573e-06	3.51812e-14
	2.20589e-06	-1.04453e-13
	2.20605e-06	-3.68431e-13
	2.20622e-06	-1.41929e-13
	2.20638e-06	5.52371e-13
	2.20654e-06	1.63381e-13
	2.20671e-06	-2.3614e-13
	2.20687e-06	-4.30678e-13
	2.20703e-06	-2.18156e-13
	2.20719e-06	-5.72313e-13
	2.20736e-06	-3.49206e-13
	2.20752e-06	-6.87296e-14
	2.20768e-06	3.19424e-13
	2.20785e-06	4.25918e-13
	2.20801e-06	-5.65233e-13
	2.20817e-06	-3.57653e-13
	2.20833e-06	-1.03608e-13
	2.2085e-06	4.00965e-13
	2.20866e-06	-2.02229e-13
	2.20882e-06	5.72821e-13
	2.20898e-06	1.45372e-13
	2.20915e-06	-1.2755e-13
	2.20931e-06	5.06228e-14
	2.20947e-06	-4.65966e-13
	2.20964e-06	-2.48468e-13
	2.2098e-06	-2.32521e-13
	2.20996e-06	3.52867e-13
	2.21012e-06	1.16419e-13
	2.21029e-06	-1.45598e-13
	2.21045e-06	-3.25063e-13
	2.21061e-06	-1.69078e-13
	2.21077e-06	-3.40903e-14
	2.21094e-06	-9.96118e-14
	2.2111e-06	-6.43914e-15
	2.21126e-06	1.60752e-13
	2.21143e-06	4.0455e-13
	2.21159e-06	-2.39503e-13
	2.21175e-06	-4.91402e-13
	2.21191e-06	4.02073e-13
	2.21208e-06	-9.24886e-14
	2.21224e-06	1.57222e-13
	2.2124e-06	1.35411e-13
	2.21256e-06	9.16807e-14
	2.21273e-06	-5.44853e-14
	2.21289e-06	1.33147e-13
	2.21305e-06	1.93435e-13
	2.21322e-06	2.83351e-13
	2.21338e-06	1.64519e-13
	2.21354e-06	-1.82428e-14
	2.2137e-06	-8.37125e-14
	2.21387e-06	-2.63428e-13
	2.21403e-06	4.89422e-14
	2.21419e-06	4.25199e-15
	2.21436e-06	4.20993e-13
	2.21452e-06	-1.94167e-13
	2.21468e-06	4.7614e-13
	2.21484e-06	-3.04756e-13
	2.21501e-06	1.00264e-13
	2.21517e-06	2.23485e-13
	2.21533e-06	5.4417e-13
	2.21549e-06	2.14179e-13
	2.21566e-06	1.91429e-13
	2.21582e-06	4.3662e-13
	2.21598e-06	-1.29157e-13
	2.21615e-06	2.74405e-13
	2.21631e-06	2.84661e-13
	2.21647e-06	-5.92414e-13
	2.21663e-06	1.62332e-13
	2.2168e-06	-4.23445e-13
	2.21696e-06	3.46198e-13
	2.21712e-06	2.44407e-13
	2.21729e-06	2.99014e-13
	2.21745e-06	-1.35378e-13
	2.21761e-06	1.71027e-13
	2.21777e-06	-6.68608e-13
	2.21794e-06	-1.08553e-13
	2.2181e-06	2.47359e-13
	2.21826e-06	3.3943e-13
	2.21842e-06	1.52327e-13
	2.21859e-06	1.04511e-13
	2.21875e-06	-4.25979e-13
	2.21891e-06	2.05626e-13
	2.21908e-06	-1.98229e-13
	2.21924e-06	-3.2826e-13
	2.2194e-06	5.23708e-13
	2.21956e-06	6.96231e-13
	2.21973e-06	-5.46906e-13
	2.21989e-06	-3.31295e-13
	2.22005e-06	-5.04142e-14
	2.22021e-06	2.3878e-13
	2.22038e-06	4.83041e-13
	2.22054e-06	-2.11217e-13
	2.2207e-06	1.38443e-13
	2.22087e-06	-1.65217e-13
	2.22103e-06	1.65176e-13
	2.22119e-06	5.92127e-14
	2.22135e-06	4.94096e-13
	2.22152e-06	-6.37421e-14
	2.22168e-06	1.2132e-13
	2.22184e-06	-2.92286e-13
	2.22201e-06	-4.5487e-14
	2.22217e-06	-8.2314e-14
	2.22233e-06	1.57298e-13
	2.22249e-06	6.87379e-13
	2.22266e-06	4.18992e-14
	2.22282e-06	4.57451e-13
	2.22298e-06	4.73912e-13
	2.22314e-06	2.36662e-13
	2.22331e-06	1.25842e-14
	2.22347e-06	3.33874e-13
	2.22363e-06	4.28251e-13
	2.2238e-06	-2.26245e-13
	2.22396e-06	2.98218e-14
	2.22412e-06	4.46065e-14
	2.22428e-06	4.17892e-15
	2.22445e-06	2.10815e-13
	2.22461e-06	-9.85164e-13
	2.22477e-06	-3.55503e-15
	2.22493e-06	-1.71413e-13
	2.2251e-06	1.13853e-13
	2.22526e-06	2.15907e-13
	2.22542e-06	1.73768e-13
	2.22559e-06	-2.07985e-13
	2.22575e-06	-2.94036e-13
	2.22591e-06	3.99469e-13
	2.22607e-06	3.92551e-13
	2.22624e-06	4.7451e-13
	2.2264e-06	1.50492e-13
	2.22656e-06	2.66221e-14
	2.22673e-06	-6.12215e-13
	2.22689e-06	-1.84954e-14
	2.22705e-06	-8.75364e-14
	2.22721e-06	-5.91745e-14
	2.22738e-06	2.00858e-13
	2.22754e-06	-2.46464e-13
	2.2277e-06	7.45515e-14
	2.22786e-06	2.26021e-13
	2.22803e-06	3.45278e-13
	2.22819e-06	-2.44625e-13
	2.22835e-06	3.77265e-13
	2.22852e-06	2.06389e-13
	2.22868e-06	-7.87087e-14
	2.22884e-06	2.16413e-13
	2.229e-06	2.98962e-14
	2.22917e-06	-5.4929e-13
	2.22933e-06	2.32739e-13
	2.22949e-06	2.676e-13
	2.22965e-06	1.85548e-13
	2.22982e-06	4.70471e-14
	2.22998e-06	4.08012e-14
	2.23014e-06	2.65401e-13
	2.23031e-06	3.58737e-13
	2.23047e-06	2.68289e-13
	2.23063e-06	-4.70674e-14
	2.23079e-06	1.2949e-13
	2.23096e-06	-1.15257e-13
	2.23112e-06	3.44803e-13
	2.23128e-06	2.29879e-13
	2.23145e-06	-3.20862e-13
	2.23161e-06	1.03843e-13
	2.23177e-06	1.24498e-13
	2.23193e-06	-2.88647e-13
	2.2321e-06	8.14077e-14
	2.23226e-06	-1.67181e-13
	2.23242e-06	-3.09144e-13
	2.23258e-06	4.58537e-14
	2.23275e-06	4.76994e-13
	2.23291e-06	-1.47529e-14
	2.23307e-06	1.00969e-13
	2.23324e-06	2.41077e-13
	2.2334e-06	-1.50355e-13
	2.23356e-06	-2.04975e-14
	2.23372e-06	-4.54175e-14
	2.23389e-06	-1.43791e-14
	2.23405e-06	-1.22966e-13
	2.23421e-06	-3.54991e-15
	2.23438e-06	-2.29245e-15
	2.23454e-06	-5.15137e-13
	2.2347e-06	2.72515e-13
	2.23486e-06	-2.01229e-13
	2.23503e-06	-2.40282e-13
	2.23519e-06	3.16336e-13
	2.23535e-06	9.07229e-14
	2.23551e-06	2.70318e-13
	2.23568e-06	-4.44569e-13
	2.23584e-06	-8.62348e-14
	2.236e-06	4.17974e-13
	2.23617e-06	-4.6351e-13
	2.23633e-06	-4.57415e-13
	2.23649e-06	-1.61075e-13
	2.23665e-06	3.17425e-13
	2.23682e-06	5.39444e-13
	2.23698e-06	1.29954e-13
	2.23714e-06	1.93763e-13
	2.2373e-06	-3.22686e-13
	2.23747e-06	2.89407e-13
	2.23763e-06	-6.0698e-13
	2.23779e-06	-9.68928e-14
	2.23796e-06	1.43074e-13
	2.23812e-06	6.60582e-13
	2.23828e-06	-1.3512e-13
	2.23844e-06	-6.67168e-13
	2.23861e-06	-4.35243e-13
	2.23877e-06	-2.72249e-13
	2.23893e-06	2.91353e-13
	2.23909e-06	5.6358e-13
	2.23926e-06	-6.07229e-13
	2.23942e-06	1.46276e-13
	2.23958e-06	-5.91112e-14
	2.23975e-06	3.05257e-13
	2.23991e-06	2.9144e-13
	2.24007e-06	-2.85165e-13
	2.24023e-06	-2.60642e-14
	2.2404e-06	5.10651e-13
	2.24056e-06	2.26407e-13
	2.24072e-06	-1.47078e-14
	2.24089e-06	-5.85405e-13
	2.24105e-06	2.55366e-13
	2.24121e-06	-3.41961e-13
	2.24137e-06	3.36087e-13
	2.24154e-06	-2.9893e-13
	2.2417e-06	-8.72303e-14
	2.24186e-06	-3.74483e-13
	2.24202e-06	2.39586e-13
	2.24219e-06	1.63888e-13
	2.24235e-06	-2.35995e-13
	2.24251e-06	5.07677e-13
	2.24268e-06	1.85029e-13
	2.24284e-06	5.13738e-13
	2.243e-06	2.76446e-13
	2.24316e-06	-9.03734e-14
	2.24333e-06	7.22101e-14
	2.24349e-06	3.64531e-14
	2.24365e-06	1.89007e-13
	2.24381e-06	4.45457e-14
	2.24398e-06	1.975e-13
	2.24414e-06	5.7586e-14
	2.2443e-06	2.33239e-13
	2.24447e-06	-1.48716e-13
	2.24463e-06	-1.43575e-14
	2.24479e-06	2.32358e-13
	2.24495e-06	-5.31848e-14
	2.24512e-06	2.12184e-13
	2.24528e-06	2.00547e-13
	2.24544e-06	-1.78208e-13
	2.24561e-06	-8.95625e-13
	2.24577e-06	2.80268e-14
	2.24593e-06	5.84388e-13
	2.24609e-06	2.17583e-14
	2.24626e-06	2.05033e-13
	2.24642e-06	4.91623e-13
	2.24658e-06	1.39863e-15
	2.24674e-06	5.89723e-14
	2.24691e-06	-5.23512e-14
	2.24707e-06	-5.00638e-14
	2.24723e-06	9.03023e-13
	2.2474e-06	-1.1384e-13
	2.24756e-06	-1.9294e-13
	2.24772e-06	-1.2689e-13
	2.24788e-06	-4.416e-14
	2.24805e-06	1.27261e-13
	2.24821e-06	2.38529e-13
	2.24837e-06	2.76766e-13
	2.24854e-06	3.15837e-13
	2.2487e-06	3.89379e-13
	2.24886e-06	2.69067e-13
	2.24902e-06	7.40271e-14
	2.24919e-06	3.57098e-13
	2.24935e-06	2.11905e-13
	2.24951e-06	1.05496e-13
	2.24967e-06	7.6072e-14
	2.24984e-06	-1.04835e-13
	2.25e-06	1.38251e-13
	2.25016e-06	2.6677e-13
	2.25033e-06	-3.74498e-14
	2.25049e-06	-1.66427e-13
	2.25065e-06	1.83845e-13
	2.25081e-06	5.0866e-13
	2.25098e-06	5.62219e-13
	2.25114e-06	9.74665e-14
	2.2513e-06	-3.26767e-13
	2.25146e-06	9.85243e-15
	2.25163e-06	-7.47849e-14
	2.25179e-06	-2.74072e-13
	2.25195e-06	6.03548e-13
	2.25212e-06	4.66604e-13
	2.25228e-06	1.84674e-13
	2.25244e-06	-5.05108e-13
	2.2526e-06	2.39825e-13
	2.25277e-06	2.59115e-13
	2.25293e-06	-6.22556e-13
	2.25309e-06	-3.28096e-13
	2.25326e-06	4.73924e-14
	2.25342e-06	2.63902e-13
	2.25358e-06	-6.24746e-13
	2.25374e-06	5.01559e-13
	2.25391e-06	-9.46692e-14
	2.25407e-06	6.76214e-13
	2.25423e-06	1.26622e-13
	2.25439e-06	4.22577e-13
	2.25456e-06	2.77914e-13
	2.25472e-06	2.12538e-13
	2.25488e-06	1.72478e-13
	2.25505e-06	4.7495e-13
	2.25521e-06	7.03612e-14
	2.25537e-06	2.66293e-13
	2.25553e-06	-1.54975e-14
	2.2557e-06	-2.22676e-13
	2.25586e-06	-1.95192e-13
	2.25602e-06	-1.18595e-13
	2.25618e-06	4.7498e-13
	2.25635e-06	6.50625e-13
	2.25651e-06	2.08594e-13
	2.25667e-06	-3.94417e-13
	2.25684e-06	-2.85667e-13
	2.257e-06	3.88998e-14
	2.25716e-06	4.89841e-13
	2.25732e-06	4.33959e-13
	2.25749e-06	4.073e-13
	2.25765e-06	7.40732e-14
	2.25781e-06	-7.38663e-13
	2.25798e-06	-1.79915e-13
	2.25814e-06	5.93397e-14
	2.2583e-06	-2.12185e-13
	2.25846e-06	2.12424e-13
	2.25863e-06	2.95163e-14
	2.25879e-06	1.5542e-13
	2.25895e-06	-2.25372e-13
	2.25911e-06	5.8002e-13
	2.25928e-06	-1.18894e-14
	2.25944e-06	-6.99065e-14
	2.2596e-06	-2.79462e-13
	2.25977e-06	-3.71732e-13
	2.25993e-06	2.3618e-13
	2.26009e-06	1.06141e-13
	2.26025e-06	-2.74027e-13
	2.26042e-06	6.76683e-14
	2.26058e-06	1.11609e-13
	2.26074e-06	-2.46086e-13
	2.26091e-06	-1.31289e-13
	2.26107e-06	-4.13282e-13
	2.26123e-06	-3.53906e-13
	2.26139e-06	-1.30346e-14
	2.26156e-06	-1.08488e-13
	2.26172e-06	2.93284e-14
	2.26188e-06	6.44257e-14
	2.26204e-06	6.27176e-14
	2.26221e-06	3.77078e-13
	2.26237e-06	-6.32099e-14
	2.26253e-06	4.52299e-14
	2.2627e-06	1.33358e-13
	2.26286e-06	-1.17213e-13
	2.26302e-06	5.29101e-14
	2.26318e-06	-2.93082e-13
	2.26335e-06	-6.81555e-13
	2.26351e-06	-8.35614e-13
	2.26367e-06	-2.84228e-13
	2.26383e-06	-4.08235e-13
	2.264e-06	-2.88105e-13
	2.26416e-06	-6.1218e-14
	2.26432e-06	2.23293e-14
	2.26449e-06	-5.61384e-13
	2.26465e-06	-1.42697e-13
	2.26481e-06	-1.87531e-13
	2.26497e-06	3.80086e-16
	2.26514e-06	2.7326e-13
	2.2653e-06	2.618e-13
	2.26546e-06	-4.22076e-13
	2.26563e-06	-3.07636e-14
	2.26579e-06	-3.19853e-13
	2.26595e-06	-4.5069e-14
	2.26611e-06	-5.08008e-13
	2.26628e-06	-5.12801e-13
	2.26644e-06	1.10434e-13
	2.2666e-06	3.69088e-13
	2.26676e-06	-3.39561e-14
	2.26693e-06	8.9035e-13
	2.26709e-06	1.96584e-13
	2.26725e-06	6.59102e-13
	2.26742e-06	-7.17893e-14
	2.26758e-06	-6.27667e-13
	2.26774e-06	2.64291e-13
	2.2679e-06	1.72633e-13
	2.26807e-06	-7.60639e-13
	2.26823e-06	-1.9718e-13
	2.26839e-06	3.03257e-13
	2.26855e-06	9.86997e-14
	2.26872e-06	8.58335e-14
	2.26888e-06	-9.08443e-14
	2.26904e-06	1.43727e-13
	2.26921e-06	-5.45945e-13
	2.26937e-06	5.9682e-13
	2.26953e-06	-5.57907e-13
	2.26969e-06	-3.07606e-13
	2.26986e-06	4.21101e-14
	2.27002e-06	6.96711e-13
	2.27018e-06	3.432e-13
	2.27034e-06	-4.08268e-13
	2.27051e-06	3.47939e-14
	2.27067e-06	2.91105e-13
	2.27083e-06	3.86133e-13
	2.271e-06	-4.06609e-13
	2.27116e-06	-1.97049e-13
	2.27132e-06	7.29563e-13
	2.27148e-06	-1.04357e-13
	2.27165e-06	2.53526e-13
	2.27181e-06	-2.1219e-13
	2.27197e-06	-4.61358e-13
	2.27214e-06	2.04076e-13
	2.2723e-06	1.97097e-13
	2.27246e-06	-4.87154e-13
	2.27262e-06	-7.68884e-13
	2.27279e-06	-3.93335e-13
	2.27295e-06	2.40726e-13
	2.27311e-06	-2.02361e-13
	2.27327e-06	-3.43364e-13
	2.27344e-06	4.98268e-13
	2.2736e-06	-1.31998e-13
	2.27376e-06	2.81388e-13
	2.27393e-06	-1.03064e-13
	2.27409e-06	3.32076e-13
	2.27425e-06	3.72901e-13
	2.27441e-06	-1.58e-13
	2.27458e-06	1.8159e-13
	2.27474e-06	1.33998e-13
	2.2749e-06	1.53844e-13
	2.27507e-06	-8.09414e-13
	2.27523e-06	-7.85203e-15
	2.27539e-06	-1.50452e-13
	2.27555e-06	-1.52098e-13
	2.27572e-06	-5.20731e-13
	2.27588e-06	5.84199e-14
	2.27604e-06	4.34882e-13
	2.2762e-06	-6.82249e-14
	2.27637e-06	7.776e-15
	2.27653e-06	-3.09611e-13
	2.27669e-06	-4.22078e-13
	2.27686e-06	1.07729e-13
	2.27702e-06	1.08324e-13
	2.27718e-06	9.71869e-14
	2.27734e-06	-1.93353e-13
	2.27751e-06	4.63034e-14
	2.27767e-06	6.17671e-14
	2.27783e-06	-4.30895e-13
	2.27799e-06	1.07974e-13
	2.27816e-06	-3.79801e-13
	2.27832e-06	2.8109e-13
	2.27848e-06	-1.08413e-13
	2.27865e-06	-2.00073e-13
	2.27881e-06	-1.58985e-13
	2.27897e-06	5.99684e-13
	2.27913e-06	2.06375e-14
	2.2793e-06	1.70316e-13
	2.27946e-06	-4.71709e-13
	2.27962e-06	-1.12686e-13
	2.27979e-06	-4.1231e-13
	2.27995e-06	-8.4587e-14
	2.28011e-06	1.90796e-13
	2.28027e-06	1.57127e-14
	2.28044e-06	-1.58113e-13
	2.2806e-06	2.5036e-13
	2.28076e-06	-2.33792e-13
	2.28092e-06	2.8811e-13
	2.28109e-06	3.81013e-13
	2.28125e-06	-6.52868e-14
	2.28141e-06	-2.38972e-13
	2.28158e-06	-5.28813e-13
	2.28174e-06	3.15465e-13
	2.2819e-06	2.09486e-13
	2.28206e-06	-2.74103e-14
	2.28223e-06	-4.68247e-13
	2.28239e-06	-8.01495e-13
	2.28255e-06	3.08483e-13
	2.28271e-06	3.87349e-13
	2.28288e-06	1.8903e-13
	2.28304e-06	-9.76564e-14
	2.2832e-06	-7.84691e-15
	2.28337e-06	4.83914e-13
	2.28353e-06	-2.70667e-13
	2.28369e-06	-3.47167e-13
	2.28385e-06	-4.44475e-13
	2.28402e-06	-3.79006e-13
	2.28418e-06	2.01337e-13
	2.28434e-06	1.05185e-13
	2.28451e-06	6.36217e-14
	2.28467e-06	5.91478e-13
	2.28483e-06	-8.12637e-14
	2.28499e-06	-4.09916e-13
	2.28516e-06	5.29783e-13
	2.28532e-06	-1.91796e-14
	2.28548e-06	-1.71656e-13
	2.28564e-06	-4.52994e-13
	2.28581e-06	-1.29584e-13
	2.28597e-06	1.16972e-13
	2.28613e-06	8.44512e-14
	2.2863e-06	4.93524e-14
	2.28646e-06	-2.40937e-13
	2.28662e-06	-3.64284e-14
	2.28678e-06	-3.47163e-13
	2.28695e-06	1.49848e-13
	2.28711e-06	-1.84072e-13
	2.28727e-06	-1.86855e-13
	2.28743e-06	-7.26183e-13
	2.2876e-06	-1.29973e-13
	2.28776e-06	5.78231e-13
	2.28792e-06	2.92613e-13
	2.28809e-06	-2.20073e-13
	2.28825e-06	-1.96536e-14
	2.28841e-06	6.89085e-14
	2.28857e-06	3.57651e-13
	2.28874e-06	3.55115e-13
	2.2889e-06	-4.05772e-13
	2.28906e-06	3.1762e-13
	2.28923e-06	-9.72764e-14
	2.28939e-06	-5.66462e-13
	2.28955e-06	-5.38955e-13
	2.28971e-06	1.56105e-13
	2.28988e-06	2.04094e-13
	2.29004e-06	4.9755e-13
	2.2902e-06	1.51259e-13
	2.29036e-06	4.00228e-13
	2.29053e-06	5.56254e-13
	2.29069e-06	1.83017e-13
	2.29085e-06	-3.98649e-13
	2.29102e-06	-4.32984e-13
	2.29118e-06	-1.40644e-13
	2.29134e-06	-6.2759e-13
	2.2915e-06	8.63864e-14
	2.29167e-06	3.13815e-13
	2.29183e-06	-5.61905e-13
	2.29199e-06	-3.79563e-13
	2.29216e-06	9.25403e-14
	2.29232e-06	-6.3871e-13
	2.29248e-06	-4.8318e-13
	2.29264e-06	9.13542e-14
	2.29281e-06	-5.9994e-14
	2.29297e-06	-1.78563e-13
	2.29313e-06	-7.92757e-14
	2.29329e-06	2.1462e-13
	2.29346e-06	2.14844e-13
	2.29362e-06	4.40768e-13
	2.29378e-06	-4.07898e-14
	2.29395e-06	-2.53795e-13
	2.29411e-06	-9.95937e-14
	2.29427e-06	5.68811e-14
	2.29443e-06	-2.84578e-13
	2.2946e-06	-5.86574e-13
	2.29476e-06	-3.62752e-14
	2.29492e-06	4.82509e-13
	2.29508e-06	5.75534e-14
	2.29525e-06	1.08869e-13
	2.29541e-06	-9.62916e-14
	2.29557e-06	-4.77677e-13
	2.29574e-06	-2.89923e-13
	2.2959e-06	-1.13919e-13
	2.29606e-06	-9.76676e-14
	2.29622e-06	3.24214e-13
	2.29639e-06	4.70511e-13
	2.29655e-06	-3.03305e-13
	2.29671e-06	1.56472e-13
	2.29687e-06	4.33755e-13
	2.29704e-06	1.65831e-13
	2.2972e-06	-2.73438e-13
	2.29736e-06	3.10038e-14
	2.29753e-06	-8.82572e-13
	2.29769e-06	-4.38655e-13
	2.29785e-06	-8.64376e-15
	2.29801e-06	-2.14767e-13
	2.29818e-06	-4.60387e-14
	2.29834e-06	-2.4224e-13
	2.2985e-06	-1.73206e-14
	2.29867e-06	1.29847e-14
	2.29883e-06	1.59923e-13
	2.29899e-06	-3.26205e-14
	2.29915e-06	8.47735e-15
	2.29932e-06	-6.14499e-13
	2.29948e-06	-5.10383e-13
	2.29964e-06	1.25412e-13
	2.2998e-06	-3.84263e-13
	2.29997e-06	2.47159e-13
	2.30013e-06	2.1605e-14
	2.30029e-06	-6.3376e-14
	2.30046e-06	4.08378e-13
	2.30062e-06	8.13049e-13
	2.30078e-06	4.70691e-13
	2.30094e-06	1.39318e-13
	2.30111e-06	-3.91767e-13
	2.30127e-06	-1.22835e-13
	2.30143e-06	7.95046e-14
	2.3016e-06	-2.45791e-13
	2.30176e-06	1.91613e-13
	2.30192e-06	4.13465e-13
	2.30208e-06	3.44321e-13
	2.30225e-06	-8.35633e-14
	2.30241e-06	-4.3206e-13
	2.30257e-06	-6.13007e-13
	2.30273e-06	1.9123e-13
	2.3029e-06	1.9808e-13
	2.30306e-06	2.15156e-13
	2.30322e-06	4.61067e-14
	2.30339e-06	1.81452e-13
	2.30355e-06	2.12535e-13
	2.30371e-06	7.73927e-14
	2.30387e-06	2.15794e-13
	2.30404e-06	3.91168e-13
	2.3042e-06	-2.88661e-13
	2.30436e-06	1.83126e-13
	2.30452e-06	-4.47565e-13
	2.30469e-06	-6.57701e-13
	2.30485e-06	-4.00732e-13
	2.30501e-06	4.41111e-13
	2.30518e-06	-2.60415e-13
	2.30534e-06	-3.47114e-13
	2.3055e-06	4.32039e-13
	2.30566e-06	6.45623e-13
	2.30583e-06	-5.79296e-13
	2.30599e-06	5.21772e-13
	2.30615e-06	-7.56387e-14
	2.30632e-06	3.65798e-13
	2.30648e-06	2.15213e-13
	2.30664e-06	3.04163e-13
	2.3068e-06	1.69917e-13
	2.30697e-06	8.09818e-14
	2.30713e-06	5.9693e-14
	2.30729e-06	-7.03923e-13
	2.30745e-06	3.06108e-13
	2.30762e-06	2.74646e-13
	2.30778e-06	3.16488e-13
	2.30794e-06	5.07446e-13
	2.30811e-06	-1.33932e-13
	2.30827e-06	3.64051e-13
	2.30843e-06	3.91528e-13
	2.30859e-06	5.65645e-13
	2.30876e-06	-9.28533e-15
	2.30892e-06	-4.84152e-13
	2.30908e-06	-2.08652e-13
	2.30924e-06	-2.44296e-13
	2.30941e-06	-1.12982e-14
	2.30957e-06	3.76504e-14
	2.30973e-06	7.217e-13
	2.3099e-06	9.4701e-14
	2.31006e-06	-8.08908e-14
	2.31022e-06	-1.89188e-13
	2.31038e-06	-9.46805e-14
	2.31055e-06	2.59919e-13
	2.31071e-06	-2.96755e-13
	2.31087e-06	-2.05644e-15
	2.31104e-06	-1.34924e-13
	2.3112e-06	2.66256e-13
	2.31136e-06	-6.40455e-14
	2.31152e-06	-3.14991e-13
	2.31169e-06	2.74422e-13
	2.31185e-06	3.55248e-13
	2.31201e-06	-5.54977e-14
	2.31217e-06	1.33554e-13
	2.31234e-06	-2.02068e-13
	2.3125e-06	3.48148e-13
	2.31266e-06	1.58166e-13
	2.31283e-06	-2.9169e-13
	2.31299e-06	4.04663e-13
	2.31315e-06	1.46015e-13
	2.31331e-06	-3.07902e-14
	2.31348e-06	-5.98616e-13
	2.31364e-06	1.05024e-13
	2.3138e-06	2.31439e-13
	2.31396e-06	-4.21886e-13
	2.31413e-06	4.16799e-13
	2.31429e-06	-5.04069e-13
	2.31445e-06	-1.73403e-13
	2.31462e-06	-3.58274e-14
	2.31478e-06	2.42203e-14
	2.31494e-06	7.88717e-14
	2.3151e-06	-1.06819e-14
	2.31527e-06	2.13925e-14
	2.31543e-06	5.48173e-15
	2.31559e-06	-1.6757e-13
	2.31576e-06	-6.67865e-14
	2.31592e-06	3.8654e-13
	2.31608e-06	-1.99496e-13
	2.31624e-06	4.70801e-13
	2.31641e-06	-2.695e-13
	2.31657e-06	2.17995e-13
	2.31673e-06	1.33662e-13
	2.31689e-06	1.89621e-13
	2.31706e-06	1.75788e-14
	2.31722e-06	3.12225e-13
	2.31738e-06	8.65818e-15
	2.31755e-06	-1.16492e-13
	2.31771e-06	-8.19788e-14
	2.31787e-06	5.64296e-13
	2.31803e-06	4.3669e-13
	2.3182e-06	7.09042e-13
	2.31836e-06	3.12889e-13
	2.31852e-06	3.71623e-13
	2.31869e-06	7.50514e-14
	2.31885e-06	-4.2563e-13
	2.31901e-06	-1.88821e-13
	2.31917e-06	-2.85478e-13
	2.31934e-06	-2.18802e-13
	2.3195e-06	-4.13178e-14
	2.31966e-06	4.2363e-14
	2.31982e-06	-5.05583e-13
	2.31999e-06	-2.73188e-13
	2.32015e-06	-4.71727e-14
	2.32031e-06	3.28777e-13
[truncated: 42,239 more rows]

## Sheet: Panel c
	ssDNA	dsDNA
	Rupture force (pN)	Rupture force (pN)
	25	17
	16	6
	10	15
	36	24
	12	24
	35	14
	10	22
	10	27
	20	34
	20	16
	45	17
	14	7.6
	14	4.2
	27	3.6
	18	16
	17	20
	5.9	8
		6.1
		6.4
		11
		16
		12
		20
		16

## Sheet: Panel e
	Second DNA length (um)	Rupture force (pN)
	0.272	16.692
	1.36	16.3571
	2.72	15.9062
	5.44	15.6027
	8.16	14.9732

## Sheet: Panel f
			short DNA			long DNA
			Time (s)	Force (pN)		Time (s)	Force (pN)
			0	0		0	0
			0.28125	0.00076338		0.5625	0.00076338
			0.5625	0.00153154		1.125	0.00153154
			0.84375	0.0023046		1.6875	0.0023046
			1.125	0.00308268		2.25	0.00308268
			1.40625	0.00386591		2.8125	0.00386591
			1.6875	0.00465443		3.375	0.00465443
			1.96875	0.00544836		3.9375	0.00544836
			2.25	0.00624784		4.5	0.00624784
			2.53125	0.00705303		5.0625	0.00705303
			2.8125	0.00786408		5.625	0.00786408
			3.09375	0.00868112		6.1875	0.00868112
			3.375	0.00950434		6.75	0.00950434
			3.65625	0.0103339		7.3125	0.0103339
			3.9375	0.0111699		7.875	0.0111699
			4.21875	0.0120126		8.4375	0.0120126
			4.5	0.0128622		9	0.0128622
			4.78125	0.0137188		9.5625	0.0137188
			5.0625	0.0145827		10.125	0.0145827
			5.34375	0.015454		10.6875	0.015454
			5.625	0.016333		11.25	0.016333
			5.90625	0.0172198		11.8125	0.0172198
			6.1875	0.0181147		12.375	0.0181147
			6.46875	0.0190179		12.9375	0.0190179
			6.75	0.0199297		13.5	0.0199297
			7.03125	0.0208504		14.0625	0.0208504
			7.3125	0.02178		14.625	0.02178
			7.59375	0.0227191		15.1875	0.0227191
			7.875	0.0236677		15.75	0.0236677
			8.15625	0.0246262		16.3125	0.0246262
			8.4375	0.0255949		16.875	0.0255949
			8.71875	0.0265742		17.4375	0.0265742
			9	0.0275643		18	0.0275643
			9.28125	0.0285655		18.5625	0.0285655
			9.5625	0.0295783		19.125	0.0295783
			9.84375	0.0306029		19.6875	0.0306029
			10.125	0.0316398		20.25	0.0316398
			10.4062	0.0326893		20.8125	0.0326893
			10.6875	0.0337518		21.375	0.0337518
			10.9688	0.0348278		21.9375	0.0348278
			11.25	0.0359177		22.5	0.0359177
			11.5312	0.037022		23.0625	0.037022
			11.8125	0.0381411		23.625	0.0381411
			12.0938	0.0392756		24.1875	0.0392756
			12.375	0.0404259		24.75	0.0404259
			12.6562	0.0415926		25.3125	0.0415926
			12.9375	0.0427762		25.875	0.0427762
			13.2188	0.0439774		26.4375	0.0439774
			13.5	0.0451967		27	0.0451967
			13.7812	0.0464348		27.5625	0.0464348
			14.0625	0.0476923		28.125	0.0476923
			14.3438	0.04897		28.6875	0.04897
			14.625	0.0502686		29.25	0.0502686
			14.9062	0.0515888		29.8125	0.0515888
			15.1875	0.0529315		30.375	0.0529315
			15.4688	0.0542974		30.9375	0.0542974
			15.75	0.0556874		31.5	0.0556874
			16.0312	0.0571025		32.0625	0.0571025
			16.3125	0.0585437		32.625	0.0585437
			16.5938	0.0600118		33.1875	0.0600118
			16.875	0.061508		33.75	0.061508
			17.1562	0.0630333		34.3125	0.0630333
			17.4375	0.064589		34.875	0.064589
			17.7188	0.0661762		35.4375	0.0661762
			18	0.0677963		36	0.0677963
			18.2812	0.0694505		36.5625	0.0694505
			18.5625	0.0711403		37.125	0.0711403
			18.8438	0.0728672		37.6875	0.0728672
			19.125	0.0746327		38.25	0.0746327
			19.4062	0.0764384		38.8125	0.0764384
			19.6875	0.0782862		39.375	0.0782862
			19.9688	0.0801779		39.9375	0.0801779
			20.25	0.0821153		40.5	0.0821153
			20.5312	0.0841005		41.0625	0.0841005
			20.8125	0.0861358		41.625	0.0861358
			21.0938	0.0882233		42.1875	0.0882233
			21.375	0.0903654		42.75	0.0903654
			21.6562	0.0925648		43.3125	0.0925648
			21.9375	0.0948242		43.875	0.0948242
			22.2188	0.0971463		44.4375	0.0971463
			22.5	0.0995342		45	0.0995342
			22.7812	0.101991		45.5625	0.101991
			23.0625	0.104521		46.125	0.104521
			23.3438	0.107126		46.6875	0.107126
			23.625	0.109812		47.25	0.109812
			23.9062	0.112582		47.8125	0.112582
			24.1875	0.11544		48.375	0.11544
			24.4688	0.118391		48.9375	0.118391
			24.75	0.12144		49.5	0.12144
			25.0312	0.124593		50.0625	0.124593
			25.3125	0.127855		50.625	0.127855
			25.5938	0.131233		51.1875	0.131233
			25.875	0.134732		51.75	0.134732
			26.1562	0.13836		52.3125	0.13836
			26.4375	0.142124		52.875	0.142124
			26.7188	0.146032		53.4375	0.146032
			27	0.150094		54	0.150094
			27.2812	0.154317		54.5625	0.154317
			27.5625	0.158713		55.125	0.158713
			27.8438	0.163292		55.6875	0.163292
			28.125	0.168066		56.25	0.168066
			28.4062	0.173048		56.8125	0.173048
			28.6875	0.17825		57.375	0.17825
			28.9688	0.183688		57.9375	0.183688
			29.25	0.189379		58.5	0.189379
			29.5312	0.195338		59.0625	0.195338
			29.8125	0.201587		59.625	0.201587
			30.0938	0.208144		60.1875	0.208144
			30.375	0.215033		60.75	0.215033
			30.6562	0.222279		61.3125	0.222279
			30.9375	0.229908		61.875	0.229908
			31.2188	0.237951		62.4375	0.237951
			31.5	0.246439		63	0.246439
			31.7812	0.255409		63.5625	0.255409
			32.0625	0.2649		64.125	0.2649
			32.3438	0.274956		64.6875	0.274956
			32.625	0.285625		65.25	0.285625
			32.9062	0.296962		65.8125	0.296962
			33.1875	0.309025		66.375	0.309025
			33.4688	0.321881		66.9375	0.321881
			33.75	0.335605		67.5	0.335605
			34.0312	0.350279		68.0625	0.350279
			34.3125	0.365997		68.625	0.365997
			34.5938	0.382865		69.1875	0.382865
			34.875	0.401		69.75	0.401
			35.1562	0.420538		70.3125	0.420538
			35.4375	0.441631		70.875	0.441631
			35.7188	0.464454		71.4375	0.464454
			36	0.489206		72	0.489206
			36.2812	0.516115		72.5625	0.516115
			36.5625	0.545445		73.125	0.545445
			36.8438	0.577503		73.6875	0.577503
			37.125	0.612642		74.25	0.612642
			37.4062	0.651279		74.8125	0.651279
			37.6875	0.693899		75.375	0.693899
			37.9688	0.741079		75.9375	0.741079
			38.25	0.7935		76.5	0.7935
			38.5312	0.851978		77.0625	0.851978
			38.8125	0.917494		77.625	0.917494
			39.0938	0.991234		78.1875	0.991234
			39.375	1.07465		78.75	1.07465
			39.6562	1.16951		79.3125	1.16951
			39.9375	1.27805		79.875	1.27805
			40.2188	1.40301		80.4375	1.40301
			40.5	1.54793		81	1.54793
			40.7812	1.71731		81.5625	1.71731
			41.0625	1.91698		82.125	1.91698
			41.3438	2.15466		82.6875	2.15466
			41.625	2.44068		83.25	2.44068
			41.9062	2.78912		83.8125	2.78912
			42.1875	3.21959		84.375	3.21959
			42.4688	3.76008		84.9375	3.76008
			42.75	4.45158		85.5	4.45158
			43.0312	5.35612		86.0625	5.35612
			43.3125	6.57124		86.625	6.57124
			43.5938	8.25736		87.1875	8.25736
			43.875	10.6936		87.75	10.6936
			44.1562	14.4015		88.3125	14.4015
			44.4375	20.4488		88.875	20.4488
			44.7188	31.3144		89.4375	31.3144
