# Supplementary material for: Mechanical disengagement of the cohesin ring
Source: Nat Struct Mol Biol. 2023 Oct 23;31(1):23–31. doi: 10.1038/s41594-023-01122-4 (PMC11377297; doi:10.1038/s41594-023-01122-4)
Supplement: Supplementary file 23 — Numerical data. [file 41594_2023_1122_MOESM23_ESM.xlsx]

## Sheet: Panels a-g
				Panels
		Rutpure Force (pN)		a	b	c	d	e	f	g
		1		0.09175	0.173297	0.0779575	0	0	0.0766197	0.079282
		2		0.0930408	0.166817	0.0790207	0	0	0.0782531	0.0725101
		3		0.0907756	0.149856	0.0790207	0	0	0.0794346	0.0687988
		4		0.089778	0.149458	0.0816778	0	0	0.0794346	0.0706285
		5		0.089778	0.149458	0.0854613	0	0	0.0794346	0.0737346
		6		0.09302	0.142483	0.0893277	0	0	0.081294	0.0776482
		7		0.102081	0.12953	0.094016	0	0	0.0840163	0.0842175
		8		0.111142	0.144476	0.0987043	0	0	0.0929465	0.0862491
		9		0.120408	0.160617	0.103393	0	0	0.104083	0.0900905
		10		0.1332	0.187375	0.123094	0	0	0.11522	0.102466
		11		0.145992	0.229469	0.143904	0	0	0.137579	0.120115
		12		0.17085	0.266367	0.167645	0	0	0.161399	0.154398
		13		0.200371	0.313905	0.197597	0	0	0.18522	0.18872
		14		0.229366	0.387815	0.22755	0	0.000230969	0.219028	0.221966
		15		0.267672	0.448373	0.275632	0	0.000718257	0.263115	0.249512
		16		0.318674	0.518518	0.326979	0	0.00120555	0.315293	0.287096
		17		0.377221	0.616562	0.390659	0	0.00169283	0.371636	0.364071
		18		0.437994	0.709923	0.470832	0	0.00218012	0.453307	0.442175
		19		0.499572	0.804414	0.563685	0	0.00266741	0.530808	0.541358
		20		0.58732	0.874672	0.648445	0	0.0031547	0.606645	0.630576
		21		0.675068	0.930511	0.726003	0	0.00364199	0.691065	0.722188
		22		0.765732	0.973245	0.784819	0	0.00412927	0.780483	0.797906
		23		0.855189	1	0.859967	0	0.00461656	0.870097	0.858854
		24		0.930971	0.993948	0.932517	0	0.00510385	0.939517	0.928318
		25		0.988034	0.98439	0.99112	0	0.00532355	0.98894	0.991062
		26		1	0.911156	1	0	0.00532355	1	1
		27		0.998246	0.827995	0.99813	0	0.00532355	0.994521	0.993657
		28		0.965879	0.732098	0.935261	0.000608745	0.00699752	0.953686	0.92539
		29		0.903101	0.635471	0.873144	0.00353833	0.00904413	0.906261	0.855021
		30		0.81299	0.528415	0.797989	0.00646791	0.0110907	0.804153	0.772889
		31		0.706296	0.419145	0.704202	0.0093975	0.0131373	0.70039	0.660575
		32		0.602095	0.311425	0.600338	0.0110436	0.015184	0.597148	0.557683
		33		0.493181	0.237914	0.501196	0.0117272	0.0171427	0.497261	0.463414
		34		0.369952	0.15258	0.389372	0.0124108	0.0190465	0.377026	0.346674
		35		0.271205	0.0941029	0.287753	0.0130943	0.0209503	0.278381	0.259759
		36		0.199967	0.0643664	0.207429	0.0137779	0.0228541	0.19488	0.17885
		37		0.135844	0.0410977	0.141853	0.0144615	0.024758	0.14663	0.106578
		38		0.104171	0.0249588	0.10591	0.0151451	0.026753	0.0952038	0.0852466
		39		0.073105	0.0152557	0.0778546	0.0158286	0.0326004	0.0575667	0.0684661
		40		0.0438659	0.00557237	0.0568876	0.0193437	0.0384479	0.0503605	0.0567779
		41		0.032714	0	0.040303	0.0236609	0.0442953	0.0431543	0.0496363
		42		0.0236147	0	0.0288096	0.0279782	0.0501428	0.0332743	0.0452829
		43		0.0192428	0	0.0198238	0.0322955	0.0583777	0.0294516	0.0420148
		44		0.0154722	0	0.0197552	0.0366128	0.069293	0.0267293	0.0408534
		45		0.0120234	0	0.0197552	0.0444137	0.0802082	0.0207752	0.0446627
		46		0.00902247	0	0.0181821	0.0528578	0.0911235	0.0151899	0.0488112
		47		0.00656998	0	0.0157858	0.0613019	0.106791	0.0120487	0.054906
		48		0.00411749	0	0.0133896	0.069746	0.126053	0.00890754	0.0610007
		49		0.00166499	0	0.0109934	0.0811628	0.145316	0.00576636	0.0689069
		50		0	0	0.00987759	0.0965431	0.164578	0.00413845	0.07843
		51		0	0	0.00987759	0.111923	0.185903	0.00277727	0.0911551
		52		0	0	0.00987759	0.126577	0.21916	0.00141609	0.106691
		53		0	0	0.00987759	0.139627	0.252091	5.49178e-05	0.121333
		54		0	0	0.00987759	0.152677	0.280428	0.000675651	0.14851
		55		0	0	0.00982376	0.174513	0.314896	0.00137971	0.178983
		56		0	0	0.00965178	0.206893	0.35955	0.00208376	0.209457
		57		0	0	0.0094798	0.239273	0.404203	0.00278782	0.237669
		58		0	0	0.00930783	0.271652	0.455041	0.00349188	0.266412
		59		0	0	0.00913585	0.304032	0.511716	0.00419593	0.293312
		60		0	0	0.00896387	0.344657	0.568392	0.00489999	0.33357
		61		0	0	0.00879189	0.392909	0.626904	0	0.380974
		62		0	0	0.00861991	0.444018	0.697399	0	0.441093
		63		0	0	0.00844793	0.501438	0.767893	0	0.496962
		64		0	0	0.00827596	0.558858	0.83813	0	0.544602
		65		0	0	0.00810398	0.618985	0.9083	0	0.593981
		66		0	0	0.007932	0.718103	0.94014	0	0.653744
		67		0	0	0.00776002	0.794283	0.970839	0	0.710078
		68		0	0	0.00758804	0.848114	0.986356	0	0.778371
		69		0	0	0.00741607	0.899554	1	0	0.8472
		70		0	0	0.00724409	0.947806	0.985449	0	0.890829
		71		0	0	0.00707211	0.98782	0.953389	0	0.922064
		72		0	0	0.00690013	0.998757	0.890389	0	0.93942
		73		0	0	0.00672815	1	0.808163	0	0.945839
		74		0	0	0.00655618	0.975391	0.738578	0	0.929223
		75		0	0	0.0063842	0.941018	0.666536	0	0.891257
		76		0	0	0.00621222	0.886332	0.593108	0	0.841288
		77		0	0	0.00604024	0.8252	0.514965	0	0.790207
		78		0	0	0.00586826	0.760626	0.427264	0	0.725142
		79		0	0	0.00569628	0.680532	0.346244	0	0.65442
		80		0	0	0.00552431	0.60498	0.294439	0	0.587562
		81		0	0	0.00535233	0.529428	0.257447	0	0.522551
		82		0	0	0.00518035	0.453737	0.220987	0	0.453746
		83		0	0	0.00500837	0.380047	0.184503	0	0.38671
		84		0	0	0	0.318526	0.154028	0	0.34618
		85		0	0	0	0.264195	0.127075	0	0.30324
		86		0	0	0	0.214978	0.104263	0	0.265459
		87		0	0	0	0.176781	0.0906187	0	0.232445
		88		0	0	0	0.149569	0.0769746	0	0.196203
		89		0	0	0	0.127694	0.0619307	0	0.154587
		90		0	0	0	0.105347	0.053996	0	0.130031
